# Supplementary material for: Antibiotic type and dose variably affect microbiomes of a disease-resistant Acropora cervicornis genotype
Source: Environ Microbiome. 2025 May 2;20:46. doi: 10.1186/s40793-025-00709-2 (PMC12049008; doi:10.1186/s40793-025-00709-2)
Supplement: Supplementary file 2 — Supplementary Material 2 [file 40793_2025_709_MOESM2_ESM.xlsx]

## Sheet: S1 - Mean Rel Abund Coral
Mean Relative Abundance
ASV	MeanRelAbund	SD	Treatment	Time	Taxon	SamplesCombined	Source
ASV4	12.525	13.9968	Blank	0	Phaeobacter	20	Coral
ASV8	0.167	0.507181	Blank	0	Caulobacteraceae Family	20	Coral
ASV9	0	0	Blank	0	[Caedibacter] taeniospiralis	20	Coral
ASV10	1.569	3.58985	Blank	0	[Caedibacter] taeniospiralis group	20	Coral
ASV2	10.602	15.7009	Blank	0	Alteromonas	20	Coral
ASV6	1.932	0.752914	Blank	0	Aquarickettsia	20	Coral
ASV5	0.464	1.72398	Blank	0	P3OB-42	20	Coral
ASV1	28.251	31.0041	Blank	0	Campylobacterales Order	20	Coral
ASV3	6.776	16.0261	Blank	0	Helicobacteraceae Family	20	Coral
ASV7	0.107	0.301803	Blank	0	Staphylococcus	20	Coral
ASV4	16.468	16.0184	Blank	12	Phaeobacter	20	Coral
ASV8	0.225	0.598133	Blank	12	Caulobacteraceae Family	20	Coral
ASV9	0	0	Blank	12	[Caedibacter] taeniospiralis	20	Coral
ASV10	0.415	1.27471	Blank	12	[Caedibacter] taeniospiralis group	20	Coral
ASV2	9.022	10.2116	Blank	12	Alteromonas	20	Coral
ASV6	0.701	0.277998	Blank	12	Aquarickettsia	20	Coral
ASV5	1.07	2.89865	Blank	12	P3OB-42	20	Coral
ASV1	39.548	32.9317	Blank	12	Campylobacterales Order	20	Coral
ASV3	6.933	17.1843	Blank	12	Helicobacteraceae Family	20	Coral
ASV7	0.288	0.984477	Blank	12	Staphylococcus	20	Coral
ASV4	14.255	14.5645	Blank	24	Phaeobacter	20	Coral
ASV8	0.24	0.765603	Blank	24	Caulobacteraceae Family	20	Coral
ASV9	0.234	0.960791	Blank	24	[Caedibacter] taeniospiralis	20	Coral
ASV10	0.359	1.6055	Blank	24	[Caedibacter] taeniospiralis group	20	Coral
ASV2	12.931	12.3553	Blank	24	Alteromonas	20	Coral
ASV6	1.4248	0.695291	Blank	24	Aquarickettsia	20	Coral
ASV5	2.345	8.57897	Blank	24	P3OB-42	20	Coral
ASV1	39.9426	31.8671	Blank	24	Campylobacterales Order	20	Coral
ASV3	3.315	7.06913	Blank	24	Helicobacteraceae Family	20	Coral
ASV7	1.295	4.74263	Blank	24	Staphylococcus	20	Coral
ASV4	4.002	4.04474	Blank	48	Phaeobacter	20	Coral
ASV8	0	0	Blank	48	Caulobacteraceae Family	20	Coral
ASV9	0.449	1.26329	Blank	48	[Caedibacter] taeniospiralis	20	Coral
ASV10	0.023	0.0897423	Blank	48	[Caedibacter] taeniospiralis group	20	Coral
ASV2	2.885	3.26013	Blank	48	Alteromonas	20	Coral
ASV6	0.665	0.284762	Blank	48	Aquarickettsia	20	Coral
ASV5	2.962	6.7586	Blank	48	P3OB-42	20	Coral
ASV1	52.892	33.6155	Blank	48	Campylobacterales Order	20	Coral
ASV3	3.523	7.64669	Blank	48	Helicobacteraceae Family	20	Coral
ASV7	1.758	6.57586	Blank	48	Staphylococcus	20	Coral
ASV4	2.99789	6.65922	Blank	96	Phaeobacter	19	Coral
ASV8	0.447368	1.49031	Blank	96	Caulobacteraceae Family	19	Coral
ASV9	1.45263	2.01649	Blank	96	[Caedibacter] taeniospiralis	19	Coral
ASV10	2.70947	10.1132	Blank	96	[Caedibacter] taeniospiralis group	19	Coral
ASV2	3.66737	7.23802	Blank	96	Alteromonas	19	Coral
ASV6	2.14526	0.785899	Blank	96	Aquarickettsia	19	Coral
ASV5	1.80105	4.71546	Blank	96	P3OB-42	19	Coral
ASV1	60.1168	29.1791	Blank	96	Campylobacterales Order	19	Coral
ASV3	4.62211	7.28442	Blank	96	Helicobacteraceae Family	19	Coral
ASV7	2.16	6.53763	Blank	96	Staphylococcus	19	Coral
ASV4	3.03833	2.84482	Mixture Low	0	Phaeobacter	12	Coral
ASV8	0.406667	1.34655	Mixture Low	0	Caulobacteraceae Family	12	Coral
ASV9	0.506667	1.22467	Mixture Low	0	[Caedibacter] taeniospiralis	12	Coral
ASV10	4.60667	15.004	Mixture Low	0	[Caedibacter] taeniospiralis group	12	Coral
ASV2	18.2267	20.2737	Mixture Low	0	Alteromonas	12	Coral
ASV6	1.60667	3.02417	Mixture Low	0	Aquarickettsia	12	Coral
ASV5	6.115	16.4365	Mixture Low	0	P3OB-42	12	Coral
ASV1	35.3283	35.2358	Mixture Low	0	Campylobacterales Order	12	Coral
ASV3	2.32	4.65832	Mixture Low	0	Helicobacteraceae Family	12	Coral
ASV7	0.015	0.0519615	Mixture Low	0	Staphylococcus	12	Coral
ASV4	4.30581	6.78021	Mixture Low	12	Phaeobacter	11	Coral
ASV8	0.795422	1.65819	Mixture Low	12	Caulobacteraceae Family	11	Coral
ASV9	0	0	Mixture Low	12	[Caedibacter] taeniospiralis	11	Coral
ASV10	0	0	Mixture Low	12	[Caedibacter] taeniospiralis group	11	Coral
ASV2	6.85211	7.07634	Mixture Low	12	Alteromonas	11	Coral
ASV6	4.06635	2.2114	Mixture Low	12	Aquarickettsia	11	Coral
ASV5	13.1548	21.1991	Mixture Low	12	P3OB-42	11	Coral
ASV1	3.96265	7.04276	Mixture Low	12	Campylobacterales Order	11	Coral
ASV3	0.01815	0.0413768	Mixture Low	12	Helicobacteraceae Family	11	Coral
ASV7	0	0	Mixture Low	12	Staphylococcus	11	Coral
ASV4	3.14253	5.858	Mixture Low	24	Phaeobacter	12	Coral
ASV8	3.175	6.97411	Mixture Low	24	Caulobacteraceae Family	12	Coral
ASV9	0.179289	0.621074	Mixture Low	24	[Caedibacter] taeniospiralis	12	Coral
ASV10	0.0516667	0.178979	Mixture Low	24	[Caedibacter] taeniospiralis group	12	Coral
ASV2	1.07531	1.4848	Mixture Low	24	Alteromonas	12	Coral
ASV6	1.75623	0.496571	Mixture Low	24	Aquarickettsia	12	Coral
ASV5	15.6284	24.6538	Mixture Low	24	P3OB-42	12	Coral
ASV1	5.35469	10.4609	Mixture Low	24	Campylobacterales Order	12	Coral
ASV3	0.0116667	0.0275791	Mixture Low	24	Helicobacteraceae Family	12	Coral
ASV7	3.275	8.33801	Mixture Low	24	Staphylococcus	12	Coral
ASV4	0.884458	2.93342	Mixture Low	48	Phaeobacter	11	Coral
ASV8	2.22419	3.03138	Mixture Low	48	Caulobacteraceae Family	11	Coral
ASV9	0	0	Mixture Low	48	[Caedibacter] taeniospiralis	11	Coral
ASV10	1.06	2.50524	Mixture Low	48	[Caedibacter] taeniospiralis group	11	Coral
ASV2	1.48223	3.98282	Mixture Low	48	Alteromonas	11	Coral
ASV6	5.92493	8.94526	Mixture Low	48	Aquarickettsia	11	Coral
ASV5	20.8495	31.1527	Mixture Low	48	P3OB-42	11	Coral
ASV1	5.15059	8.98244	Mixture Low	48	Campylobacterales Order	11	Coral
ASV3	0.0359287	0.0659815	Mixture Low	48	Helicobacteraceae Family	11	Coral
ASV7	6.26352	15.8343	Mixture Low	48	Staphylococcus	11	Coral
ASV4	0.181667	0.531308	Mixture Low	96	Phaeobacter	12	Coral
ASV8	0.03	0.070582	Mixture Low	96	Caulobacteraceae Family	12	Coral
ASV9	0	0	Mixture Low	96	[Caedibacter] taeniospiralis	12	Coral
ASV10	0.00953834	0.0330418	Mixture Low	96	[Caedibacter] taeniospiralis group	12	Coral
ASV2	1.65883	2.9907	Mixture Low	96	Alteromonas	12	Coral
ASV6	5.26419	10.6099	Mixture Low	96	Aquarickettsia	12	Coral
ASV5	3.78204	9.85996	Mixture Low	96	P3OB-42	12	Coral
ASV1	0.180384	0.173557	Mixture Low	96	Campylobacterales Order	12	Coral
ASV3	0.0473743	0.0793245	Mixture Low	96	Helicobacteraceae Family	12	Coral
ASV7	3.07603	6.78044	Mixture Low	96	Staphylococcus	12	Coral
ASV4	4.31273	4.47963	Mixture High	0	Phaeobacter	11	Coral
ASV8	0.350909	1.16383	Mixture High	0	Caulobacteraceae Family	11	Coral
ASV9	0	0	Mixture High	0	[Caedibacter] taeniospiralis	11	Coral
ASV10	0.103636	0.230966	Mixture High	0	[Caedibacter] taeniospiralis group	11	Coral
ASV2	11.4382	12.0146	Mixture High	0	Alteromonas	11	Coral
ASV6	4.31091	8.11084	Mixture High	0	Aquarickettsia	11	Coral
ASV5	3.6	10.8425	Mixture High	0	P3OB-42	11	Coral
ASV1	34.9073	32.9224	Mixture High	0	Campylobacterales Order	11	Coral
ASV3	6.82364	9.41035	Mixture High	0	Helicobacteraceae Family	11	Coral
ASV7	0.42	1.31536	Mixture High	0	Staphylococcus	11	Coral
ASV4	2.46561	5.66948	Mixture High	12	Phaeobacter	11	Coral
ASV8	1.81574	4.42276	Mixture High	12	Caulobacteraceae Family	11	Coral
ASV9	0	0	Mixture High	12	[Caedibacter] taeniospiralis	11	Coral
ASV10	0.272727	0.904534	Mixture High	12	[Caedibacter] taeniospiralis group	11	Coral
ASV2	2.08909	4.26756	Mixture High	12	Alteromonas	11	Coral
ASV6	3.47042	2.19683	Mixture High	12	Aquarickettsia	11	Coral
ASV5	22.1507	22.6677	Mixture High	12	P3OB-42	11	Coral
ASV1	1.73422	3.05049	Mixture High	12	Campylobacterales Order	11	Coral
ASV3	0.00727273	0.0161808	Mixture High	12	Helicobacteraceae Family	11	Coral
ASV7	2.78182	9.22625	Mixture High	12	Staphylococcus	11	Coral
ASV4	0.651667	2.25744	Mixture High	24	Phaeobacter	12	Coral
ASV8	0.391667	1.35677	Mixture High	24	Caulobacteraceae Family	12	Coral
ASV9	0	0	Mixture High	24	[Caedibacter] taeniospiralis	12	Coral
ASV10	0	0	Mixture High	24	[Caedibacter] taeniospiralis group	12	Coral
ASV2	5.25323	6.80812	Mixture High	24	Alteromonas	12	Coral
ASV6	1.58899	0.789936	Mixture High	24	Aquarickettsia	12	Coral
ASV5	11.4309	13.4794	Mixture High	24	P3OB-42	12	Coral
ASV1	5.79715	11.4189	Mixture High	24	Campylobacterales Order	12	Coral
ASV3	0.0759949	0.0815407	Mixture High	24	Helicobacteraceae Family	12	Coral
ASV7	3.69676	6.81588	Mixture High	24	Staphylococcus	12	Coral
ASV4	0.461667	0.767971	Mixture High	48	Phaeobacter	12	Coral
ASV8	6.30337	18.078	Mixture High	48	Caulobacteraceae Family	12	Coral
ASV9	0	0	Mixture High	48	[Caedibacter] taeniospiralis	12	Coral
ASV10	1.6786	3.02695	Mixture High	48	[Caedibacter] taeniospiralis group	12	Coral
ASV2	2.80121	5.81147	Mixture High	48	Alteromonas	12	Coral
ASV6	3.5065	1.73799	Mixture High	48	Aquarickettsia	12	Coral
ASV5	28.6803	32.6834	Mixture High	48	P3OB-42	12	Coral
ASV1	7.61832	12.9293	Mixture High	48	Campylobacterales Order	12	Coral
ASV3	0	0	Mixture High	48	Helicobacteraceae Family	12	Coral
ASV7	1.6769	2.89688	Mixture High	48	Staphylococcus	12	Coral
ASV4	0.0514236	0.109622	Mixture High	96	Phaeobacter	9	Coral
ASV8	0.121597	0.335834	Mixture High	96	Caulobacteraceae Family	9	Coral
ASV9	0.0266667	0.08	Mixture High	96	[Caedibacter] taeniospiralis	9	Coral
ASV10	0.0355556	0.106667	Mixture High	96	[Caedibacter] taeniospiralis group	9	Coral
ASV2	0.142702	0.219854	Mixture High	96	Alteromonas	9	Coral
ASV6	8.58563	3.98207	Mixture High	96	Aquarickettsia	9	Coral
ASV5	13.2692	21.1939	Mixture High	96	P3OB-42	9	Coral
ASV1	13.1901	28.322	Mixture High	96	Campylobacterales Order	9	Coral
ASV3	0.408649	0.922478	Mixture High	96	Helicobacteraceae Family	9	Coral
ASV7	6.52357	14.8777	Mixture High	96	Staphylococcus	9	Coral
ASV4	8.09	12.554	Ampicillin Low	0	Phaeobacter	12	Coral
ASV8	0.166667	0.488585	Ampicillin Low	0	Caulobacteraceae Family	12	Coral
ASV9	0	0	Ampicillin Low	0	[Caedibacter] taeniospiralis	12	Coral
ASV10	1.16667	3.49149	Ampicillin Low	0	[Caedibacter] taeniospiralis group	12	Coral
ASV2	5.04333	7.10096	Ampicillin Low	0	Alteromonas	12	Coral
ASV6	2.00667	1.0027	Ampicillin Low	0	Aquarickettsia	12	Coral
ASV5	0.513333	0.987056	Ampicillin Low	0	P3OB-42	12	Coral
ASV1	60.145	27.9863	Ampicillin Low	0	Campylobacterales Order	12	Coral
ASV3	3.59833	3.27475	Ampicillin Low	0	Helicobacteraceae Family	12	Coral
ASV7	0.395	1.22496	Ampicillin Low	0	Staphylococcus	12	Coral
ASV4	8.23167	10.6878	Ampicillin Low	12	Phaeobacter	12	Coral
ASV8	1.11833	3.87402	Ampicillin Low	12	Caulobacteraceae Family	12	Coral
ASV9	0	0	Ampicillin Low	12	[Caedibacter] taeniospiralis	12	Coral
ASV10	1.72167	5.96403	Ampicillin Low	12	[Caedibacter] taeniospiralis group	12	Coral
ASV2	25.7583	19.0423	Ampicillin Low	12	Alteromonas	12	Coral
ASV6	0.913333	0.264964	Ampicillin Low	12	Aquarickettsia	12	Coral
ASV5	6.7	11.9631	Ampicillin Low	12	P3OB-42	12	Coral
ASV1	11.8567	17.3434	Ampicillin Low	12	Campylobacterales Order	12	Coral
ASV3	0.43	1.40838	Ampicillin Low	12	Helicobacteraceae Family	12	Coral
ASV7	2.86167	5.56964	Ampicillin Low	12	Staphylococcus	12	Coral
ASV4	7.53154	8.82052	Ampicillin Low	24	Phaeobacter	12	Coral
ASV8	3.52167	5.33689	Ampicillin Low	24	Caulobacteraceae Family	12	Coral
ASV9	3.72167	9.31418	Ampicillin Low	24	[Caedibacter] taeniospiralis	12	Coral
ASV10	1.1	3.0603	Ampicillin Low	24	[Caedibacter] taeniospiralis group	12	Coral
ASV2	16.1821	10.8094	Ampicillin Low	24	Alteromonas	12	Coral
ASV6	1.65145	1.02205	Ampicillin Low	24	Aquarickettsia	12	Coral
ASV5	8.68316	16.959	Ampicillin Low	24	P3OB-42	12	Coral
ASV1	4.4455	6.81924	Ampicillin Low	24	Campylobacterales Order	12	Coral
ASV3	0.0621072	0.103931	Ampicillin Low	24	Helicobacteraceae Family	12	Coral
ASV7	2.25463	5.28361	Ampicillin Low	24	Staphylococcus	12	Coral
ASV4	1.27667	1.48441	Ampicillin Low	48	Phaeobacter	12	Coral
ASV8	0.0366667	0.0843514	Ampicillin Low	48	Caulobacteraceae Family	12	Coral
ASV9	0.0233333	0.080829	Ampicillin Low	48	[Caedibacter] taeniospiralis	12	Coral
ASV10	4.24167	10.2132	Ampicillin Low	48	[Caedibacter] taeniospiralis group	12	Coral
ASV2	36.9917	18.8946	Ampicillin Low	48	Alteromonas	12	Coral
ASV6	0.73	0.239317	Ampicillin Low	48	Aquarickettsia	12	Coral
ASV5	10.63	24.2731	Ampicillin Low	48	P3OB-42	12	Coral
ASV1	0.541667	1.09665	Ampicillin Low	48	Campylobacterales Order	12	Coral
ASV3	0.015	0.0320511	Ampicillin Low	48	Helicobacteraceae Family	12	Coral
ASV7	0.195	0.484834	Ampicillin Low	48	Staphylococcus	12	Coral
ASV4	0.065	0.225167	Ampicillin Low	96	Phaeobacter	12	Coral
ASV8	1.39167	3.1687	Ampicillin Low	96	Caulobacteraceae Family	12	Coral
ASV9	7.73333	13.1096	Ampicillin Low	96	[Caedibacter] taeniospiralis	12	Coral
ASV10	0.293333	0.729699	Ampicillin Low	96	[Caedibacter] taeniospiralis group	12	Coral
ASV2	9.47833	9.9661	Ampicillin Low	96	Alteromonas	12	Coral
ASV6	3.95	4.60217	Ampicillin Low	96	Aquarickettsia	12	Coral
ASV5	13.765	27.9289	Ampicillin Low	96	P3OB-42	12	Coral
ASV1	0.175	0.606218	Ampicillin Low	96	Campylobacterales Order	12	Coral
ASV3	0.015	0.0519615	Ampicillin Low	96	Helicobacteraceae Family	12	Coral
ASV7	0.851667	2.95026	Ampicillin Low	96	Staphylococcus	12	Coral
ASV4	8.32833	19.8062	Ampicillin High	0	Phaeobacter	12	Coral
ASV8	1.195	2.89868	Ampicillin High	0	Caulobacteraceae Family	12	Coral
ASV9	0.07	0.242487	Ampicillin High	0	[Caedibacter] taeniospiralis	12	Coral
ASV10	0.53	1.21803	Ampicillin High	0	[Caedibacter] taeniospiralis group	12	Coral
ASV2	6.43833	7.15633	Ampicillin High	0	Alteromonas	12	Coral
ASV6	1.80167	0.596685	Ampicillin High	0	Aquarickettsia	12	Coral
ASV5	0.0133333	0.035505	Ampicillin High	0	P3OB-42	12	Coral
ASV1	39.5	26.2052	Ampicillin High	0	Campylobacterales Order	12	Coral
ASV3	13.8917	14.8686	Ampicillin High	0	Helicobacteraceae Family	12	Coral
ASV7	1.86	4.10067	Ampicillin High	0	Staphylococcus	12	Coral
ASV4	7.15472	8.75813	Ampicillin High	12	Phaeobacter	12	Coral
ASV8	1.99667	5.14051	Ampicillin High	12	Caulobacteraceae Family	12	Coral
ASV9	0	0	Ampicillin High	12	[Caedibacter] taeniospiralis	12	Coral
ASV10	0	0	Ampicillin High	12	[Caedibacter] taeniospiralis group	12	Coral
ASV2	18.0914	16.2396	Ampicillin High	12	Alteromonas	12	Coral
ASV6	2.35609	2.86294	Ampicillin High	12	Aquarickettsia	12	Coral
ASV5	1.20667	4.16116	Ampicillin High	12	P3OB-42	12	Coral
ASV1	17.5691	21.5049	Ampicillin High	12	Campylobacterales Order	12	Coral
ASV3	0.811743	2.74275	Ampicillin High	12	Helicobacteraceae Family	12	Coral
ASV7	0.436667	1.51266	Ampicillin High	12	Staphylococcus	12	Coral
ASV4	11.095	14.9695	Ampicillin High	24	Phaeobacter	12	Coral
ASV8	0.763365	1.60596	Ampicillin High	24	Caulobacteraceae Family	12	Coral
ASV9	0.961667	3.33131	Ampicillin High	24	[Caedibacter] taeniospiralis	12	Coral
ASV10	0	0	Ampicillin High	24	[Caedibacter] taeniospiralis group	12	Coral
ASV2	23.9817	19.1719	Ampicillin High	24	Alteromonas	12	Coral
ASV6	1.28643	0.78681	Ampicillin High	24	Aquarickettsia	12	Coral
ASV5	1.37167	4.73901	Ampicillin High	24	P3OB-42	12	Coral
ASV1	1.89764	4.45662	Ampicillin High	24	Campylobacterales Order	12	Coral
ASV3	0.02	0.0330289	Ampicillin High	24	Helicobacteraceae Family	12	Coral
ASV7	1.00833	2.07838	Ampicillin High	24	Staphylococcus	12	Coral
ASV4	3.0556	4.14872	Ampicillin High	48	Phaeobacter	12	Coral
ASV8	1.34333	2.84409	Ampicillin High	48	Caulobacteraceae Family	12	Coral
ASV9	9.68274	20.8975	Ampicillin High	48	[Caedibacter] taeniospiralis	12	Coral
ASV10	2.955	6.07512	Ampicillin High	48	[Caedibacter] taeniospiralis group	12	Coral
ASV2	3.95563	3.60084	Ampicillin High	48	Alteromonas	12	Coral
ASV6	2.16897	1.33831	Ampicillin High	48	Aquarickettsia	12	Coral
ASV5	3.37579	6.769	Ampicillin High	48	P3OB-42	12	Coral
ASV1	7.82167	8.93292	Ampicillin High	48	Campylobacterales Order	12	Coral
ASV3	0.222875	0.287157	Ampicillin High	48	Helicobacteraceae Family	12	Coral
ASV7	0.161667	0.505997	Ampicillin High	48	Staphylococcus	12	Coral
ASV4	1.225	2.8633	Ampicillin High	96	Phaeobacter	12	Coral
ASV8	4.3	7.1651	Ampicillin High	96	Caulobacteraceae Family	12	Coral
ASV9	2.51167	5.7168	Ampicillin High	96	[Caedibacter] taeniospiralis	12	Coral
ASV10	0.386667	1.33945	Ampicillin High	96	[Caedibacter] taeniospiralis group	12	Coral
ASV2	1.51167	2.75031	Ampicillin High	96	Alteromonas	12	Coral
ASV6	2.08167	0.770004	Ampicillin High	96	Aquarickettsia	12	Coral
ASV5	1.83833	3.55935	Ampicillin High	96	P3OB-42	12	Coral
ASV1	12.86	27.9982	Ampicillin High	96	Campylobacterales Order	12	Coral
ASV3	1.11167	2.35299	Ampicillin High	96	Helicobacteraceae Family	12	Coral
ASV7	0.61	2.05092	Ampicillin High	96	Staphylococcus	12	Coral
ASV4	4.91887	8.95005	Streptomycin Low	0	Phaeobacter	12	Coral
ASV8	0.146667	0.483422	Streptomycin Low	0	Caulobacteraceae Family	12	Coral
ASV9	0.01	0.034641	Streptomycin Low	0	[Caedibacter] taeniospiralis	12	Coral
ASV10	0.513333	0.868869	Streptomycin Low	0	[Caedibacter] taeniospiralis group	12	Coral
ASV2	21.9746	25.4341	Streptomycin Low	0	Alteromonas	12	Coral
ASV6	1.57124	0.868052	Streptomycin Low	0	Aquarickettsia	12	Coral
ASV5	4.18	9.51351	Streptomycin Low	0	P3OB-42	12	Coral
ASV1	33.7975	33.8921	Streptomycin Low	0	Campylobacterales Order	12	Coral
ASV3	4.88333	7.78883	Streptomycin Low	0	Helicobacteraceae Family	12	Coral
ASV7	3.34333	11.4687	Streptomycin Low	0	Staphylococcus	12	Coral
ASV4	11.61	9.91913	Streptomycin Low	12	Phaeobacter	12	Coral
ASV8	0	0	Streptomycin Low	12	Caulobacteraceae Family	12	Coral
ASV9	2.45833	8.51592	Streptomycin Low	12	[Caedibacter] taeniospiralis	12	Coral
ASV10	0	0	Streptomycin Low	12	[Caedibacter] taeniospiralis group	12	Coral
ASV2	13.01	13.9452	Streptomycin Low	12	Alteromonas	12	Coral
ASV6	1.78333	0.641976	Streptomycin Low	12	Aquarickettsia	12	Coral
ASV5	1.425	3.9967	Streptomycin Low	12	P3OB-42	12	Coral
ASV1	6.64	14.2154	Streptomycin Low	12	Campylobacterales Order	12	Coral
ASV3	6.97167	10.072	Streptomycin Low	12	Helicobacteraceae Family	12	Coral
ASV7	0.621667	1.74971	Streptomycin Low	12	Staphylococcus	12	Coral
ASV4	11.5298	11.0404	Streptomycin Low	24	Phaeobacter	12	Coral
ASV8	0.00333333	0.011547	Streptomycin Low	24	Caulobacteraceae Family	12	Coral
ASV9	0.591667	1.57862	Streptomycin Low	24	[Caedibacter] taeniospiralis	12	Coral
ASV10	0	0	Streptomycin Low	24	[Caedibacter] taeniospiralis group	12	Coral
ASV2	6.90329	8.08073	Streptomycin Low	24	Alteromonas	12	Coral
ASV6	2.57474	3.99631	Streptomycin Low	24	Aquarickettsia	12	Coral
ASV5	0.571667	1.92383	Streptomycin Low	24	P3OB-42	12	Coral
ASV1	0.829966	1.26127	Streptomycin Low	24	Campylobacterales Order	12	Coral
ASV3	13.2157	16.2687	Streptomycin Low	24	Helicobacteraceae Family	12	Coral
ASV7	4.11175	7.96199	Streptomycin Low	24	Staphylococcus	12	Coral
ASV4	2.02159	3.18869	Streptomycin Low	48	Phaeobacter	12	Coral
ASV8	1.00667	3.4872	Streptomycin Low	48	Caulobacteraceae Family	12	Coral
ASV9	10.2867	19.1511	Streptomycin Low	48	[Caedibacter] taeniospiralis	12	Coral
ASV10	0.183333	0.635085	Streptomycin Low	48	[Caedibacter] taeniospiralis group	12	Coral
ASV2	4.7433	12.3416	Streptomycin Low	48	Alteromonas	12	Coral
ASV6	1.49354	0.562242	Streptomycin Low	48	Aquarickettsia	12	Coral
ASV5	5.5	13.573	Streptomycin Low	48	P3OB-42	12	Coral
ASV1	0.49032	0.723861	Streptomycin Low	48	Campylobacterales Order	12	Coral
ASV3	1.23667	4.25881	Streptomycin Low	48	Helicobacteraceae Family	12	Coral
ASV7	0.146667	0.412737	Streptomycin Low	48	Staphylococcus	12	Coral
ASV4	0	0	Streptomycin Low	96	Phaeobacter	11	Coral
ASV8	0.756065	1.52143	Streptomycin Low	96	Caulobacteraceae Family	11	Coral
ASV9	10.5453	19.0614	Streptomycin Low	96	[Caedibacter] taeniospiralis	11	Coral
ASV10	1.51636	4.45329	Streptomycin Low	96	[Caedibacter] taeniospiralis group	11	Coral
ASV2	2.30288	7.20458	Streptomycin Low	96	Alteromonas	11	Coral
ASV6	4.6446	2.54337	Streptomycin Low	96	Aquarickettsia	11	Coral
ASV5	3.93636	13.0554	Streptomycin Low	96	P3OB-42	11	Coral
ASV1	0.323636	0.726736	Streptomycin Low	96	Campylobacterales Order	11	Coral
ASV3	0	0	Streptomycin Low	96	Helicobacteraceae Family	11	Coral
ASV7	0	0	Streptomycin Low	96	Staphylococcus	11	Coral
ASV4	4.26	4.85075	Streptomycin High	0	Phaeobacter	12	Coral
ASV8	0.313333	0.992859	Streptomycin High	0	Caulobacteraceae Family	12	Coral
ASV9	0.005	0.0173205	Streptomycin High	0	[Caedibacter] taeniospiralis	12	Coral
ASV10	2.11167	4.93405	Streptomycin High	0	[Caedibacter] taeniospiralis group	12	Coral
ASV2	13.3533	9.84305	Streptomycin High	0	Alteromonas	12	Coral
ASV6	0.793333	0.233913	Streptomycin High	0	Aquarickettsia	12	Coral
ASV5	0.76	2.61385	Streptomycin High	0	P3OB-42	12	Coral
ASV1	35.065	33.0204	Streptomycin High	0	Campylobacterales Order	12	Coral
ASV3	4.96333	8.52254	Streptomycin High	0	Helicobacteraceae Family	12	Coral
ASV7	0	0	Streptomycin High	0	Staphylococcus	12	Coral
ASV4	10.8867	15.2557	Streptomycin High	12	Phaeobacter	12	Coral
ASV8	0.9	2.95172	Streptomycin High	12	Caulobacteraceae Family	12	Coral
ASV9	0	0	Streptomycin High	12	[Caedibacter] taeniospiralis	12	Coral
ASV10	0	0	Streptomycin High	12	[Caedibacter] taeniospiralis group	12	Coral
ASV2	21.5962	22.1574	Streptomycin High	12	Alteromonas	12	Coral
ASV6	2.2545	1.37907	Streptomycin High	12	Aquarickettsia	12	Coral
ASV5	5.95899	20.596	Streptomycin High	12	P3OB-42	12	Coral
ASV1	1.62864	3.05212	Streptomycin High	12	Campylobacterales Order	12	Coral
ASV3	0.00166667	0.0057735	Streptomycin High	12	Helicobacteraceae Family	12	Coral
ASV7	1.1	2.52023	Streptomycin High	12	Staphylococcus	12	Coral
ASV4	8.34794	9.74649	Streptomycin High	24	Phaeobacter	12	Coral
ASV8	0.32	0.948453	Streptomycin High	24	Caulobacteraceae Family	12	Coral
ASV9	0	0	Streptomycin High	24	[Caedibacter] taeniospiralis	12	Coral
ASV10	0.725796	1.50181	Streptomycin High	24	[Caedibacter] taeniospiralis group	12	Coral
ASV2	42.3647	28.4388	Streptomycin High	24	Alteromonas	12	Coral
ASV6	1.22885	0.654501	Streptomycin High	24	Aquarickettsia	12	Coral
ASV5	3.77	11.4157	Streptomycin High	24	P3OB-42	12	Coral
ASV1	2.345	5.98896	Streptomycin High	24	Campylobacterales Order	12	Coral
ASV3	0.03	0.0413412	Streptomycin High	24	Helicobacteraceae Family	12	Coral
ASV7	0.341667	1.18357	Streptomycin High	24	Staphylococcus	12	Coral
ASV4	0.431667	0.845543	Streptomycin High	48	Phaeobacter	12	Coral
ASV8	0	0	Streptomycin High	48	Caulobacteraceae Family	12	Coral
ASV9	1.77333	4.68061	Streptomycin High	48	[Caedibacter] taeniospiralis	12	Coral
ASV10	0.753333	1.4392	Streptomycin High	48	[Caedibacter] taeniospiralis group	12	Coral
ASV2	46.3117	23.1358	Streptomycin High	48	Alteromonas	12	Coral
ASV6	0.885	0.379006	Streptomycin High	48	Aquarickettsia	12	Coral
ASV5	2.86667	9.86128	Streptomycin High	48	P3OB-42	12	Coral
ASV1	2.11333	3.21995	Streptomycin High	48	Campylobacterales Order	12	Coral
ASV3	0.0333333	0.0420678	Streptomycin High	48	Helicobacteraceae Family	12	Coral
ASV7	0.4	1.04763	Streptomycin High	48	Staphylococcus	12	Coral
ASV4	0.246667	0.542206	Streptomycin High	96	Phaeobacter	12	Coral
ASV8	0	0	Streptomycin High	96	Caulobacteraceae Family	12	Coral
ASV9	2.44167	6.5041	Streptomycin High	96	[Caedibacter] taeniospiralis	12	Coral
ASV10	1.02167	1.74526	Streptomycin High	96	[Caedibacter] taeniospiralis group	12	Coral
ASV2	28.675	15.8006	Streptomycin High	96	Alteromonas	12	Coral
ASV6	1.63667	0.467164	Streptomycin High	96	Aquarickettsia	12	Coral
ASV5	4.48333	9.54375	Streptomycin High	96	P3OB-42	12	Coral
ASV1	0.62	1.26454	Streptomycin High	96	Campylobacterales Order	12	Coral
ASV3	0.0183333	0.0395045	Streptomycin High	96	Helicobacteraceae Family	12	Coral
ASV7	0.261667	0.803966	Streptomycin High	96	Staphylococcus	12	Coral
ASV4	3.65	2.73857	Ciprofloxacin Low	0	Phaeobacter	12	Coral
ASV8	0.548333	0.977212	Ciprofloxacin Low	0	Caulobacteraceae Family	12	Coral
ASV9	0	0	Ciprofloxacin Low	0	[Caedibacter] taeniospiralis	12	Coral
ASV10	0.851667	1.35331	Ciprofloxacin Low	0	[Caedibacter] taeniospiralis group	12	Coral
ASV2	17.36	17.1879	Ciprofloxacin Low	0	Alteromonas	12	Coral
ASV6	0.768333	0.317772	Ciprofloxacin Low	0	Aquarickettsia	12	Coral
ASV5	4.31833	9.90933	Ciprofloxacin Low	0	P3OB-42	12	Coral
ASV1	35.1783	31.007	Ciprofloxacin Low	0	Campylobacterales Order	12	Coral
ASV3	5.355	9.86931	Ciprofloxacin Low	0	Helicobacteraceae Family	12	Coral
ASV7	0.453333	1.17966	Ciprofloxacin Low	0	Staphylococcus	12	Coral
ASV4	8.705	12.6218	Ciprofloxacin Low	12	Phaeobacter	12	Coral
ASV8	1.17667	3.38761	Ciprofloxacin Low	12	Caulobacteraceae Family	12	Coral
ASV9	0	0	Ciprofloxacin Low	12	[Caedibacter] taeniospiralis	12	Coral
ASV10	0.99	2.26232	Ciprofloxacin Low	12	[Caedibacter] taeniospiralis group	12	Coral
ASV2	5.25	10.1694	Ciprofloxacin Low	12	Alteromonas	12	Coral
ASV6	1.60833	0.493113	Ciprofloxacin Low	12	Aquarickettsia	12	Coral
ASV5	12.38	19.0626	Ciprofloxacin Low	12	P3OB-42	12	Coral
ASV1	34.955	35.4638	Ciprofloxacin Low	12	Campylobacterales Order	12	Coral
ASV3	3.58333	6.62067	Ciprofloxacin Low	12	Helicobacteraceae Family	12	Coral
ASV7	0.616667	1.121	Ciprofloxacin Low	12	Staphylococcus	12	Coral
ASV4	1.11833	2.57986	Ciprofloxacin Low	24	Phaeobacter	12	Coral
ASV8	1.12167	3.77362	Ciprofloxacin Low	24	Caulobacteraceae Family	12	Coral
ASV9	0	0	Ciprofloxacin Low	24	[Caedibacter] taeniospiralis	12	Coral
ASV10	0.456667	1.58194	Ciprofloxacin Low	24	[Caedibacter] taeniospiralis group	12	Coral
ASV2	1.93333	5.49594	Ciprofloxacin Low	24	Alteromonas	12	Coral
ASV6	1.27667	0.454779	Ciprofloxacin Low	24	Aquarickettsia	12	Coral
ASV5	9.715	20.0087	Ciprofloxacin Low	24	P3OB-42	12	Coral
ASV1	16.14	24.055	Ciprofloxacin Low	24	Campylobacterales Order	12	Coral
ASV3	6.065	10.6733	Ciprofloxacin Low	24	Helicobacteraceae Family	12	Coral
ASV7	0.511667	1.37392	Ciprofloxacin Low	24	Staphylococcus	12	Coral
ASV4	0.473333	1.08351	Ciprofloxacin Low	48	Phaeobacter	12	Coral
ASV8	4.69833	13.294	Ciprofloxacin Low	48	Caulobacteraceae Family	12	Coral
ASV9	0	0	Ciprofloxacin Low	48	[Caedibacter] taeniospiralis	12	Coral
ASV10	0	0	Ciprofloxacin Low	48	[Caedibacter] taeniospiralis group	12	Coral
ASV2	0.461526	0.937927	Ciprofloxacin Low	48	Alteromonas	12	Coral
ASV6	1.76809	2.22455	Ciprofloxacin Low	48	Aquarickettsia	12	Coral
ASV5	14.0312	21.5661	Ciprofloxacin Low	48	P3OB-42	12	Coral
ASV1	3.70227	7.181	Ciprofloxacin Low	48	Campylobacterales Order	12	Coral
ASV3	28.8133	37.862	Ciprofloxacin Low	48	Helicobacteraceae Family	12	Coral
ASV7	0.313333	0.923209	Ciprofloxacin Low	48	Staphylococcus	12	Coral
ASV4	0	0	Ciprofloxacin Low	96	Phaeobacter	12	Coral
ASV8	3.14833	10.1974	Ciprofloxacin Low	96	Caulobacteraceae Family	12	Coral
ASV9	0	0	Ciprofloxacin Low	96	[Caedibacter] taeniospiralis	12	Coral
ASV10	1.04907	2.72029	Ciprofloxacin Low	96	[Caedibacter] taeniospiralis group	12	Coral
ASV2	0.0487697	0.0897609	Ciprofloxacin Low	96	Alteromonas	12	Coral
ASV6	1.24436	0.618252	Ciprofloxacin Low	96	Aquarickettsia	12	Coral
ASV5	0.836667	1.93349	Ciprofloxacin Low	96	P3OB-42	12	Coral
ASV1	0.25	0.186742	Ciprofloxacin Low	96	Campylobacterales Order	12	Coral
ASV3	30.5171	43.5664	Ciprofloxacin Low	96	Helicobacteraceae Family	12	Coral
ASV7	1.50563	3.51736	Ciprofloxacin Low	96	Staphylococcus	12	Coral
ASV4	8.965	9.4879	Ciprofloxacin High	0	Phaeobacter	12	Coral
ASV8	1.08833	2.39459	Ciprofloxacin High	0	Caulobacteraceae Family	12	Coral
ASV9	0.34	1.09846	Ciprofloxacin High	0	[Caedibacter] taeniospiralis	12	Coral
ASV10	0.121667	0.415207	Ciprofloxacin High	0	[Caedibacter] taeniospiralis group	12	Coral
ASV2	13.1067	19.541	Ciprofloxacin High	0	Alteromonas	12	Coral
ASV6	0.621667	0.315013	Ciprofloxacin High	0	Aquarickettsia	12	Coral
ASV5	2.67	4.92577	Ciprofloxacin High	0	P3OB-42	12	Coral
ASV1	48.2617	26.2883	Ciprofloxacin High	0	Campylobacterales Order	12	Coral
ASV3	4.36667	4.5674	Ciprofloxacin High	0	Helicobacteraceae Family	12	Coral
ASV7	0.271667	0.674925	Ciprofloxacin High	0	Staphylococcus	12	Coral
ASV4	2.13667	3.94162	Ciprofloxacin High	12	Phaeobacter	12	Coral
ASV8	1.76286	4.70017	Ciprofloxacin High	12	Caulobacteraceae Family	12	Coral
ASV9	0	0	Ciprofloxacin High	12	[Caedibacter] taeniospiralis	12	Coral
ASV10	0	0	Ciprofloxacin High	12	[Caedibacter] taeniospiralis group	12	Coral
ASV2	3.58957	7.07457	Ciprofloxacin High	12	Alteromonas	12	Coral
ASV6	2.50708	2.12444	Ciprofloxacin High	12	Aquarickettsia	12	Coral
ASV5	3.25665	4.645	Ciprofloxacin High	12	P3OB-42	12	Coral
ASV1	13.6702	12.1548	Ciprofloxacin High	12	Campylobacterales Order	12	Coral
ASV3	26.311	26.587	Ciprofloxacin High	12	Helicobacteraceae Family	12	Coral
ASV7	0.21	0.561265	Ciprofloxacin High	12	Staphylococcus	12	Coral
ASV4	0.00666667	0.023094	Ciprofloxacin High	24	Phaeobacter	12	Coral
ASV8	2.23593	7.48486	Ciprofloxacin High	24	Caulobacteraceae Family	12	Coral
ASV9	0	0	Ciprofloxacin High	24	[Caedibacter] taeniospiralis	12	Coral
ASV10	0.966667	3.34863	Ciprofloxacin High	24	[Caedibacter] taeniospiralis group	12	Coral
ASV2	0.738054	1.26692	Ciprofloxacin High	24	Alteromonas	12	Coral
ASV6	1.79519	1.31263	Ciprofloxacin High	24	Aquarickettsia	12	Coral
ASV5	5.37894	10.7284	Ciprofloxacin High	24	P3OB-42	12	Coral
ASV1	7.07039	11.1611	Ciprofloxacin High	24	Campylobacterales Order	12	Coral
ASV3	25.4944	23.167	Ciprofloxacin High	24	Helicobacteraceae Family	12	Coral
ASV7	0.328333	0.797061	Ciprofloxacin High	24	Staphylococcus	12	Coral
ASV4	0.0618182	0.205028	Ciprofloxacin High	48	Phaeobacter	11	Coral
ASV8	0.550404	1.82549	Ciprofloxacin High	48	Caulobacteraceae Family	11	Coral
ASV9	0	0	Ciprofloxacin High	48	[Caedibacter] taeniospiralis	11	Coral
ASV10	0.0545455	0.180907	Ciprofloxacin High	48	[Caedibacter] taeniospiralis group	11	Coral
ASV2	0.317678	0.938089	Ciprofloxacin High	48	Alteromonas	11	Coral
ASV6	3.08029	2.45024	Ciprofloxacin High	48	Aquarickettsia	11	Coral
ASV5	0.534545	1.77289	Ciprofloxacin High	48	P3OB-42	11	Coral
ASV1	3.20204	5.93834	Ciprofloxacin High	48	Campylobacterales Order	11	Coral
ASV3	34.664	34.6333	Ciprofloxacin High	48	Helicobacteraceae Family	11	Coral
ASV7	0.218182	0.723627	Ciprofloxacin High	48	Staphylococcus	11	Coral
ASV4	0.0163636	0.054272	Ciprofloxacin High	96	Phaeobacter	11	Coral
ASV8	2.04756	3.44281	Ciprofloxacin High	96	Caulobacteraceae Family	11	Coral
ASV9	0	0	Ciprofloxacin High	96	[Caedibacter] taeniospiralis	11	Coral
ASV10	0	0	Ciprofloxacin High	96	[Caedibacter] taeniospiralis group	11	Coral
ASV2	0.107589	0.142087	Ciprofloxacin High	96	Alteromonas	11	Coral
ASV6	2.31508	1.12865	Ciprofloxacin High	96	Aquarickettsia	11	Coral
ASV5	0.805824	2.5927	Ciprofloxacin High	96	P3OB-42	11	Coral
ASV1	0.511707	0.383021	Ciprofloxacin High	96	Campylobacterales Order	11	Coral
ASV3	19.9125	23.9587	Ciprofloxacin High	96	Helicobacteraceae Family	11	Coral
ASV7	1.87289	4.24053	Ciprofloxacin High	96	Staphylococcus	11	Coral
ASV1	21.42	14.6665	Blank	0	Phaeobacter	6	Water	*Note* ASV names from water do not correspond with ASV names from coral
ASV2	0.97	1.04803	Blank	0	Hyphomonas	6	Water
ASV3	0.51	0.386523	Blank	0	Hirschia	6	Water
ASV4	14.5433	8.23805	Blank	0	Alteromonas	6	Water
ASV5	0	0	Blank	0	Tenacibaculum	6	Water
ASV6	0	0	Blank	0	Rhodobacteraceae Family	6	Water
ASV7	0.503333	0.570111	Blank	0	Winogradskyella	6	Water
ASV8	0.02	0.0489898	Blank	0	Ponticaulis	6	Water
ASV9	0.286667	0.295748	Blank	0	Muricauda	6	Water
ASV10	4.24667	1.6786	Blank	0	Candidatus Peribacteria Order	6	Water
ASV1	5.576	1.90921	Blank	96	Phaeobacter	5	Water
ASV2	1.304	0.560071	Blank	96	Hyphomonas	5	Water
ASV3	1.74	1.04938	Blank	96	Hirschia	5	Water
ASV4	2.496	2.16016	Blank	96	Alteromonas	5	Water
ASV5	7.004	6.88095	Blank	96	Tenacibaculum	5	Water
ASV6	12.68	15.7455	Blank	96	Rhodobacteraceae Family	5	Water
ASV7	0.544	0.593195	Blank	96	Winogradskyella	5	Water
ASV8	1.188	1.59653	Blank	96	Ponticaulis	5	Water
ASV9	0.28	0.327719	Blank	96	Muricauda	5	Water
ASV10	1.296	0.699628	Blank	96	Candidatus Peribacteria Order	5	Water
ASV1	0.26	0.227156	Mixture Low	96	Phaeobacter	3	Water
ASV2	0.0866667	0.150111	Mixture Low	96	Hyphomonas	3	Water
ASV3	1.98667	1.72155	Mixture Low	96	Hirschia	3	Water
ASV4	0.0466667	0.080829	Mixture Low	96	Alteromonas	3	Water
ASV5	0	0	Mixture Low	96	Tenacibaculum	3	Water
ASV6	0	0	Mixture Low	96	Rhodobacteraceae Family	3	Water
ASV7	0	0	Mixture Low	96	Winogradskyella	3	Water
ASV8	9.43333	8.93546	Mixture Low	96	Ponticaulis	3	Water
ASV9	12.2133	7.7975	Mixture Low	96	Muricauda	3	Water
ASV10	1.17333	0.220303	Mixture Low	96	Candidatus Peribacteria Order	3	Water
ASV1	1.04	0.650231	Mixture High	96	Phaeobacter	3	Water
ASV2	0.16	0.14	Mixture High	96	Hyphomonas	3	Water
ASV3	0.0733333	0.127017	Mixture High	96	Hirschia	3	Water
ASV4	0.113333	0.0305505	Mixture High	96	Alteromonas	3	Water
ASV5	0.0466667	0.080829	Mixture High	96	Tenacibaculum	3	Water
ASV6	0	0	Mixture High	96	Rhodobacteraceae Family	3	Water
ASV7	0	0	Mixture High	96	Winogradskyella	3	Water
ASV8	0.02	0.034641	Mixture High	96	Ponticaulis	3	Water
ASV9	0.126667	0.113725	Mixture High	96	Muricauda	3	Water
ASV10	6.44667	1.34601	Mixture High	96	Candidatus Peribacteria Order	3	Water
ASV1	0.14	0.1249	Ampicillin Low	96	Phaeobacter	3	Water
ASV2	1.14	1.3159	Ampicillin Low	96	Hyphomonas	3	Water
ASV3	6.32	5.57842	Ampicillin Low	96	Hirschia	3	Water
ASV4	2.13333	2.84235	Ampicillin Low	96	Alteromonas	3	Water
ASV5	0.18	0.156205	Ampicillin Low	96	Tenacibaculum	3	Water
ASV6	0	0	Ampicillin Low	96	Rhodobacteraceae Family	3	Water
ASV7	0	0	Ampicillin Low	96	Winogradskyella	3	Water
ASV8	16.1467	26.6613	Ampicillin Low	96	Ponticaulis	3	Water
ASV9	1.52667	1.56107	Ampicillin Low	96	Muricauda	3	Water
ASV10	1.69333	1.81927	Ampicillin Low	96	Candidatus Peribacteria Order	3	Water
ASV1	0.393333	0.460579	Ampicillin High	96	Phaeobacter	3	Water
ASV2	1.10667	0.979047	Ampicillin High	96	Hyphomonas	3	Water
ASV3	0	0	Ampicillin High	96	Hirschia	3	Water
ASV4	0.0466667	0.080829	Ampicillin High	96	Alteromonas	3	Water
ASV5	0.153333	0.265581	Ampicillin High	96	Tenacibaculum	3	Water
ASV6	0	0	Ampicillin High	96	Rhodobacteraceae Family	3	Water
ASV7	0	0	Ampicillin High	96	Winogradskyella	3	Water
ASV8	2.52667	3.1316	Ampicillin High	96	Ponticaulis	3	Water
ASV9	0	0	Ampicillin High	96	Muricauda	3	Water
ASV10	3.36667	3.13492	Ampicillin High	96	Candidatus Peribacteria Order	3	Water
ASV1	6.86667	7.50734	Streptomycin Low	96	Phaeobacter	3	Water
ASV2	0	0	Streptomycin Low	96	Hyphomonas	3	Water
ASV3	0.76	1.14752	Streptomycin Low	96	Hirschia	3	Water
ASV4	0.12	0.207846	Streptomycin Low	96	Alteromonas	3	Water
ASV5	5.87333	5.23306	Streptomycin Low	96	Tenacibaculum	3	Water
ASV6	12.6467	18.7592	Streptomycin Low	96	Rhodobacteraceae Family	3	Water
ASV7	4.48	4.67042	Streptomycin Low	96	Winogradskyella	3	Water
ASV8	0.34	0.488672	Streptomycin Low	96	Ponticaulis	3	Water
ASV9	1.77333	1.6488	Streptomycin Low	96	Muricauda	3	Water
ASV10	0.646667	0.420634	Streptomycin Low	96	Candidatus Peribacteria Order	3	Water
ASV1	0.146667	0.0832666	Streptomycin High	96	Phaeobacter	3	Water
ASV2	0	0	Streptomycin High	96	Hyphomonas	3	Water
ASV3	1.06	1.09124	Streptomycin High	96	Hirschia	3	Water
ASV4	1.86	1.57645	Streptomycin High	96	Alteromonas	3	Water
ASV5	11.72	6.89368	Streptomycin High	96	Tenacibaculum	3	Water
ASV6	0	0	Streptomycin High	96	Rhodobacteraceae Family	3	Water
ASV7	9.32	8.3104	Streptomycin High	96	Winogradskyella	3	Water
ASV8	0.326667	0.419682	Streptomycin High	96	Ponticaulis	3	Water
ASV9	6.44667	5.35426	Streptomycin High	96	Muricauda	3	Water
ASV10	0.773333	0.355715	Streptomycin High	96	Candidatus Peribacteria Order	3	Water
ASV1	0.36	0.0916515	Ciprofloxacin Low	96	Phaeobacter	3	Water
ASV2	4.46667	1.84177	Ciprofloxacin Low	96	Hyphomonas	3	Water
ASV3	6.96	7.36513	Ciprofloxacin Low	96	Hirschia	3	Water
ASV4	0	0	Ciprofloxacin Low	96	Alteromonas	3	Water
ASV5	4.44667	3.9054	Ciprofloxacin Low	96	Tenacibaculum	3	Water
ASV6	1.21333	1.13918	Ciprofloxacin Low	96	Rhodobacteraceae Family	3	Water
ASV7	14.9333	13.9994	Ciprofloxacin Low	96	Winogradskyella	3	Water
ASV8	2.28	3.31276	Ciprofloxacin Low	96	Ponticaulis	3	Water
ASV9	7.81333	10.4606	Ciprofloxacin Low	96	Muricauda	3	Water
ASV10	1.09333	0.210079	Ciprofloxacin Low	96	Candidatus Peribacteria Order	3	Water
ASV1	0.0666667	0.057735	Ciprofloxacin High	96	Phaeobacter	3	Water
ASV2	30.6333	2.38263	Ciprofloxacin High	96	Hyphomonas	3	Water
ASV3	20.42	4.52623	Ciprofloxacin High	96	Hirschia	3	Water
ASV4	0.206667	0.357957	Ciprofloxacin High	96	Alteromonas	3	Water
ASV5	0	0	Ciprofloxacin High	96	Tenacibaculum	3	Water
ASV6	0	0	Ciprofloxacin High	96	Rhodobacteraceae Family	3	Water
ASV7	0	0	Ciprofloxacin High	96	Winogradskyella	3	Water
ASV8	0.02	0.034641	Ciprofloxacin High	96	Ponticaulis	3	Water
ASV9	0	0	Ciprofloxacin High	96	Muricauda	3	Water
ASV10	1.50667	0.707201	Ciprofloxacin High	96	Candidatus Peribacteria Order	3	Water

## Sheet: S2 - ANOVA Alpha Div
ANOVA - Alpha Diversity
term	sumsq	meansq	NumDF	DenDF	statistic	p.value	Metric
Treatment	1.75059	0.218824	8	19.9372	0.774843	0.629126	Shannon
Time	4.93093	1.23273	4	419.574	4.36503	0.00180971	Shannon
Treatment:Time	17.9573	0.561165	32	419.317	1.98705	0.00138508	Shannon
Treatment	2.74663	0.343328	8	20.6833	1.54608	0.201859	Observed
Time	2.48847	0.622118	4	423.888	2.80154	0.0256079	Observed
Treatment:Time	16.774	0.524186	32	423.41	2.36053	6.68886e-05	Observed
Treatment	2.36314	0.295393	8	19.7024	1.02632	0.449301	Inverse Simpson
Time	8.19037	2.04759	4	418.477	7.11418	1.50576e-05	Inverse Simpson
Treatment:Time	19.7865	0.618329	32	418.216	2.14833	0.000388951	Inverse Simpson
Treatment	1.20797	0.150996	8	20.4994	1.14586	0.376066	PD
Time	1.02747	0.256868	4	422.901	1.94927	0.101407	PD
Treatment:Time	8.29804	0.259314	32	422.44	1.96784	0.00159915	PD

## Sheet: S3 - Pairwise EMM Alpha Div
Pairwise EMM - Alpha Diversity
Treatment	term	contrast	null.value	estimate	std.error	df	statistic	adj.p.value	p.adj.signif	Metric	group1	group2	y.position
Ampicillin High	Time	Time0 - Time12	0	-0.213706	0.216953	418.466	-0.985036	0.861999	ns	Shannon	0	12	3.5
Ampicillin High	Time	Time0 - Time24	0	-0.354579	0.216953	418.466	-1.63436	0.476229	ns	Shannon	0	24	3.5
Ampicillin High	Time	Time0 - Time48	0	-0.454267	0.216953	418.466	-2.09385	0.224616	ns	Shannon	0	48	3.5
Ampicillin High	Time	Time0 - Time96	0	-0.298163	0.216953	418.466	-1.37432	0.644499	ns	Shannon	0	96	3.5
Ampicillin High	Time	Time12 - Time24	0	-0.140873	0.216953	418.466	-0.649328	0.966716	ns	Shannon	12	24	3.5
Ampicillin High	Time	Time12 - Time48	0	-0.24056	0.216953	418.466	-1.10882	0.801886	ns	Shannon	12	48	3.5
Ampicillin High	Time	Time12 - Time96	0	-0.0844571	0.216953	418.466	-0.389288	0.99513	ns	Shannon	12	96	3.5
Ampicillin High	Time	Time24 - Time48	0	-0.0996872	0.216953	418.466	-0.459488	0.990806	ns	Shannon	24	48	3.5
Ampicillin High	Time	Time24 - Time96	0	0.0564162	0.216953	418.466	0.260039	0.998992	ns	Shannon	24	96	3.5
Ampicillin High	Time	Time48 - Time96	0	0.156103	0.216953	418.466	0.719527	0.951959	ns	Shannon	48	96	3.5
Ampicillin Low	Time	Time0 - Time12	0	-0.840599	0.216953	418.466	-3.87457	0.0011664	**	Shannon	0	12	3.5
Ampicillin Low	Time	Time0 - Time24	0	-0.821041	0.216953	418.466	-3.78443	0.00164853	**	Shannon	0	24	3.5
Ampicillin Low	Time	Time0 - Time48	0	-0.592282	0.216953	418.466	-2.73001	0.0513279	ns	Shannon	0	48	3.5
Ampicillin Low	Time	Time0 - Time96	0	-0.673425	0.216953	418.466	-3.10402	0.0173253	*	Shannon	0	96	3.5
Ampicillin Low	Time	Time12 - Time24	0	0.0195579	0.216953	418.466	0.0901482	0.999985	ns	Shannon	12	24	3.5
Ampicillin Low	Time	Time12 - Time48	0	0.248317	0.216953	418.466	1.14457	0.782656	ns	Shannon	12	48	3.5
Ampicillin Low	Time	Time12 - Time96	0	0.167174	0.216953	418.466	0.770555	0.938942	ns	Shannon	12	96	3.5
Ampicillin Low	Time	Time24 - Time48	0	0.228759	0.216953	418.466	1.05442	0.829601	ns	Shannon	24	48	3.5
Ampicillin Low	Time	Time24 - Time96	0	0.147616	0.216953	418.466	0.680407	0.960619	ns	Shannon	24	96	3.5
Ampicillin Low	Time	Time48 - Time96	0	-0.0811429	0.216953	418.466	-0.374012	0.995828	ns	Shannon	48	96	3.5
Blank	Time	Time0 - Time12	0	0.169222	0.163867	435.611	1.03268	0.840129	ns	Shannon	0	12	3.5
Blank	Time	Time0 - Time24	0	0.164869	0.163867	435.611	1.00611	0.85253	ns	Shannon	0	24	3.5
Blank	Time	Time0 - Time48	0	0.215171	0.163867	435.611	1.31308	0.683229	ns	Shannon	0	48	3.5
Blank	Time	Time0 - Time96	0	0.407327	0.166453	437.475	2.4471	0.104982	ns	Shannon	0	96	3.5
Blank	Time	Time12 - Time24	0	-0.00435284	0.168051	418.466	-0.025902	1	ns	Shannon	12	24	3.5
Blank	Time	Time12 - Time48	0	0.0459488	0.168051	418.466	0.273422	0.998772	ns	Shannon	12	48	3.5
Blank	Time	Time12 - Time96	0	0.238105	0.170573	420.609	1.39591	0.630641	ns	Shannon	12	96	3.5
Blank	Time	Time24 - Time48	0	0.0503016	0.168051	418.466	0.299324	0.998248	ns	Shannon	24	48	3.5
Blank	Time	Time24 - Time96	0	0.242458	0.170573	420.609	1.42143	0.61416	ns	Shannon	24	96	3.5
Blank	Time	Time48 - Time96	0	0.192156	0.170573	420.609	1.12653	0.792454	ns	Shannon	48	96	3.5
Ciprofloxacin High	Time	Time0 - Time12	0	-0.0977734	0.216953	418.466	-0.450667	0.99146	ns	Shannon	0	12	3.2
Ciprofloxacin High	Time	Time0 - Time24	0	-0.178355	0.216953	418.466	-0.822093	0.923752	ns	Shannon	0	24	3.4
Ciprofloxacin High	Time	Time0 - Time48	0	0.124144	0.222542	422.134	0.557847	0.980928	ns	Shannon	0	48	3.5
Ciprofloxacin High	Time	Time0 - Time96	0	-0.0232593	0.222542	422.134	-0.104517	0.999973	ns	Shannon	0	96	3.6
Ciprofloxacin High	Time	Time12 - Time24	0	-0.0805818	0.216953	418.466	-0.371426	0.995939	ns	Shannon	12	24	3.5
Ciprofloxacin High	Time	Time12 - Time48	0	0.221918	0.222542	422.134	0.997195	0.856574	ns	Shannon	12	48	3.5
Ciprofloxacin High	Time	Time12 - Time96	0	0.0745141	0.222542	422.134	0.334832	0.997285	ns	Shannon	12	96	3.5
Ciprofloxacin High	Time	Time24 - Time48	0	0.302499	0.222542	422.134	1.35929	0.65409	ns	Shannon	24	48	3.5
Ciprofloxacin High	Time	Time24 - Time96	0	0.155096	0.222542	422.134	0.696929	0.957099	ns	Shannon	24	96	3.5
Ciprofloxacin High	Time	Time48 - Time96	0	-0.147404	0.228174	426.059	-0.646014	0.967328	ns	Shannon	48	96	3.5
Ciprofloxacin Low	Time	Time0 - Time12	0	0.216238	0.216953	418.466	0.996706	0.856794	ns	Shannon	0	12	3.2
Ciprofloxacin Low	Time	Time0 - Time24	0	-0.167788	0.216953	418.466	-0.773387	0.938162	ns	Shannon	0	24	3.4
Ciprofloxacin Low	Time	Time0 - Time48	0	0.404121	0.216953	418.466	1.86272	0.339243	ns	Shannon	0	48	3.6
Ciprofloxacin Low	Time	Time0 - Time96	0	-0.0171461	0.216953	418.466	-0.0790317	0.999991	ns	Shannon	0	96	3.5
Ciprofloxacin Low	Time	Time12 - Time24	0	-0.384026	0.216953	418.466	-1.77009	0.392503	ns	Shannon	12	24	3.5
Ciprofloxacin Low	Time	Time12 - Time48	0	0.187883	0.216953	418.466	0.86601	0.909157	ns	Shannon	12	48	3.5
Ciprofloxacin Low	Time	Time12 - Time96	0	-0.233384	0.216953	418.466	-1.07574	0.818971	ns	Shannon	12	96	3.5
Ciprofloxacin Low	Time	Time24 - Time48	0	0.571909	0.216953	418.466	2.6361	0.0657812	ns	Shannon	24	48	3.5
Ciprofloxacin Low	Time	Time24 - Time96	0	0.150642	0.216953	418.466	0.694355	0.95766	ns	Shannon	24	96	3.5
Ciprofloxacin Low	Time	Time48 - Time96	0	-0.421267	0.216953	418.466	-1.94175	0.296919	ns	Shannon	48	96	3.5
Mixture High	Time	Time0 - Time12	0	0.24104	0.228175	426.045	1.05638	0.828638	ns	Shannon	0	12	3.5
Mixture High	Time	Time0 - Time24	0	-0.154551	0.222545	422.166	-0.694472	0.957635	ns	Shannon	0	24	3.5
Mixture High	Time	Time0 - Time48	0	0.0369926	0.222545	422.166	0.166225	0.999828	ns	Shannon	0	48	3.5
Mixture High	Time	Time0 - Time96	0	0.544707	0.24226	436.265	2.24844	0.16407	ns	Shannon	0	96	3.5
Mixture High	Time	Time12 - Time24	0	-0.395591	0.222545	422.166	-1.77758	0.388054	ns	Shannon	12	24	3.5
Mixture High	Time	Time12 - Time48	0	-0.204047	0.222545	422.166	-0.916881	0.890349	ns	Shannon	12	48	3.5
Mixture High	Time	Time12 - Time96	0	0.303667	0.24226	436.265	1.25348	0.719816	ns	Shannon	12	96	3.5
Mixture High	Time	Time24 - Time48	0	0.191544	0.216953	418.466	0.882884	0.903144	ns	Shannon	24	48	3.5
Mixture High	Time	Time24 - Time96	0	0.699259	0.236664	431.161	2.95465	0.0271941	*	Shannon	24	96	3.5
Mixture High	Time	Time48 - Time96	0	0.507715	0.236664	431.161	2.1453	0.202969	ns	Shannon	48	96	3.5
Mixture Low	Time	Time0 - Time12	0	-0.211966	0.222542	422.134	-0.952476	0.875986	ns	Shannon	0	12	3.5
Mixture Low	Time	Time0 - Time24	0	-0.463053	0.216953	418.466	-2.13435	0.2075	ns	Shannon	0	24	3.5
Mixture Low	Time	Time0 - Time48	0	-0.227276	0.222542	422.134	-1.02127	0.845511	ns	Shannon	0	48	3.5
Mixture Low	Time	Time0 - Time96	0	-0.267576	0.216953	418.466	-1.23334	0.731866	ns	Shannon	0	96	3.5
Mixture Low	Time	Time12 - Time24	0	-0.251087	0.222542	422.134	-1.12827	0.791518	ns	Shannon	12	24	3.5
Mixture Low	Time	Time12 - Time48	0	-0.0153099	0.228174	426.059	-0.0670973	0.999995	ns	Shannon	12	48	3.5
Mixture Low	Time	Time12 - Time96	0	-0.0556103	0.222542	422.134	-0.249887	0.999138	ns	Shannon	12	96	3.5
Mixture Low	Time	Time24 - Time48	0	0.235778	0.222542	422.134	1.05948	0.827109	ns	Shannon	24	48	3.5
Mixture Low	Time	Time24 - Time96	0	0.195477	0.216953	418.466	0.901013	0.896433	ns	Shannon	24	96	3.5
Mixture Low	Time	Time48 - Time96	0	-0.0403004	0.222542	422.134	-0.181091	0.999759	ns	Shannon	48	96	3.5
Streptomycin High	Time	Time0 - Time12	0	0.13178	0.216953	418.466	0.607415	0.973892	ns	Shannon	0	12	3.5
Streptomycin High	Time	Time0 - Time24	0	0.028698	0.216953	418.466	0.132278	0.999931	ns	Shannon	0	24	3.5
Streptomycin High	Time	Time0 - Time48	0	-0.0681554	0.216953	418.466	-0.314149	0.997883	ns	Shannon	0	48	3.5
Streptomycin High	Time	Time0 - Time96	0	-0.313695	0.216953	418.466	-1.44592	0.598273	ns	Shannon	0	96	3.5
Streptomycin High	Time	Time12 - Time24	0	-0.103082	0.216953	418.466	-0.475137	0.989559	ns	Shannon	12	24	3.5
Streptomycin High	Time	Time12 - Time48	0	-0.199936	0.216953	418.466	-0.921563	0.888514	ns	Shannon	12	48	3.5
Streptomycin High	Time	Time12 - Time96	0	-0.445476	0.216953	418.466	-2.05333	0.24265	ns	Shannon	12	96	3.5
Streptomycin High	Time	Time24 - Time48	0	-0.0968534	0.216953	418.466	-0.446427	0.991763	ns	Shannon	24	48	3.5
Streptomycin High	Time	Time24 - Time96	0	-0.342393	0.216953	418.466	-1.57819	0.512246	ns	Shannon	24	96	3.5
Streptomycin High	Time	Time48 - Time96	0	-0.24554	0.216953	418.466	-1.13177	0.789629	ns	Shannon	48	96	3.5
Streptomycin Low	Time	Time0 - Time12	0	-0.743878	0.216953	418.466	-3.42876	0.00597648	**	Shannon	0	12	3.5
Streptomycin Low	Time	Time0 - Time24	0	-0.677124	0.216953	418.466	-3.12107	0.0164286	*	Shannon	0	24	3.5
Streptomycin Low	Time	Time0 - Time48	0	-0.636173	0.216953	418.466	-2.93231	0.0290749	*	Shannon	0	48	3.5
Streptomycin Low	Time	Time0 - Time96	0	-0.309526	0.22254	422.125	-1.39088	0.633878	ns	Shannon	0	96	3.5
Streptomycin Low	Time	Time12 - Time24	0	0.0667534	0.216953	418.466	0.307687	0.998048	ns	Shannon	12	24	3.5
Streptomycin Low	Time	Time12 - Time48	0	0.107705	0.216953	418.466	0.496446	0.987675	ns	Shannon	12	48	3.5
Streptomycin Low	Time	Time12 - Time96	0	0.434352	0.22254	422.125	1.95179	0.29175	ns	Shannon	12	96	3.5
Streptomycin Low	Time	Time24 - Time48	0	0.0409518	0.216953	418.466	0.188759	0.999716	ns	Shannon	24	48	3.5
Streptomycin Low	Time	Time24 - Time96	0	0.367598	0.22254	422.125	1.65183	0.465151	ns	Shannon	24	96	3.5
Streptomycin Low	Time	Time48 - Time96	0	0.326647	0.22254	422.125	1.46781	0.584022	ns	Shannon	48	96	3.5
Ampicillin High	Time	Time0 - Time12	0	0.149619	0.192381	419.651	0.777722	0.936955	ns	Observed	0	12	3.5
Ampicillin High	Time	Time0 - Time24	0	-0.07031	0.192381	419.651	-0.365472	0.996185	ns	Observed	0	24	3.5
Ampicillin High	Time	Time0 - Time48	0	-0.277206	0.192381	419.651	-1.44092	0.60152	ns	Observed	0	48	3.5
Ampicillin High	Time	Time0 - Time96	0	0.0609108	0.192381	419.651	0.316615	0.997818	ns	Observed	0	96	3.5
Ampicillin High	Time	Time12 - Time24	0	-0.219929	0.192381	419.651	-1.14319	0.783409	ns	Observed	12	24	3.5
Ampicillin High	Time	Time12 - Time48	0	-0.426825	0.192381	419.651	-2.21864	0.174783	ns	Observed	12	48	3.5
Ampicillin High	Time	Time12 - Time96	0	-0.0887083	0.192381	419.651	-0.461107	0.990682	ns	Observed	12	96	3.5
Ampicillin High	Time	Time24 - Time48	0	-0.206896	0.192381	419.651	-1.07545	0.819119	ns	Observed	24	48	3.5
Ampicillin High	Time	Time24 - Time96	0	0.131221	0.192381	419.651	0.682088	0.96027	ns	Observed	24	96	3.5
Ampicillin High	Time	Time48 - Time96	0	0.338116	0.192381	419.651	1.75753	0.399992	ns	Observed	48	96	3.5
Ampicillin Low	Time	Time0 - Time12	0	-0.426663	0.192381	419.651	-2.2178	0.17509	ns	Observed	0	12	3.5
Ampicillin Low	Time	Time0 - Time24	0	-0.306652	0.192381	419.651	-1.59398	0.502064	ns	Observed	0	24	3.5
Ampicillin Low	Time	Time0 - Time48	0	-0.642669	0.192381	419.651	-3.3406	0.0080633	**	Observed	0	48	3.5
Ampicillin Low	Time	Time0 - Time96	0	-0.246425	0.192381	419.651	-1.28092	0.703135	ns	Observed	0	96	3.5
Ampicillin Low	Time	Time12 - Time24	0	0.12001	0.192381	419.651	0.623816	0.971223	ns	Observed	12	24	3.5
Ampicillin Low	Time	Time12 - Time48	0	-0.216006	0.192381	419.651	-1.1228	0.794455	ns	Observed	12	48	3.5
Ampicillin Low	Time	Time12 - Time96	0	0.180238	0.192381	419.651	0.93688	0.882398	ns	Observed	12	96	3.5
Ampicillin Low	Time	Time24 - Time48	0	-0.336017	0.192381	419.651	-1.74662	0.406551	ns	Observed	24	48	3.5
Ampicillin Low	Time	Time24 - Time96	0	0.0602278	0.192381	419.651	0.313065	0.997912	ns	Observed	24	96	3.5
Ampicillin Low	Time	Time48 - Time96	0	0.396244	0.192381	419.651	2.05968	0.239757	ns	Observed	48	96	3.5
Blank	Time	Time0 - Time12	0	-0.072987	0.14408	436.053	-0.506572	0.986703	ns	Observed	0	12	3.5
Blank	Time	Time0 - Time24	0	0.021108	0.14408	436.053	0.146502	0.999896	ns	Observed	0	24	3.5
Blank	Time	Time0 - Time48	0	-0.127567	0.14408	436.053	-0.885385	0.90224	ns	Observed	0	48	3.5
Blank	Time	Time0 - Time96	0	-0.0859067	0.146168	440.044	-0.587727	0.976872	ns	Observed	0	96	3.5
Blank	Time	Time12 - Time24	0	0.094095	0.149018	419.651	0.631435	0.969923	ns	Observed	12	24	3.5
Blank	Time	Time12 - Time48	0	-0.0545796	0.149018	419.651	-0.366262	0.996153	ns	Observed	12	48	3.5
Blank	Time	Time12 - Time96	0	-0.0129197	0.151037	423.703	-0.08554	0.999988	ns	Observed	12	96	3.5
Blank	Time	Time24 - Time48	0	-0.148675	0.149018	419.651	-0.997697	0.856347	ns	Observed	24	48	3.5
Blank	Time	Time24 - Time96	0	-0.107015	0.151037	423.703	-0.708533	0.954508	ns	Observed	24	96	3.5
Blank	Time	Time48 - Time96	0	0.0416599	0.151037	423.703	0.275826	0.998729	ns	Observed	48	96	3.5
Ciprofloxacin High	Time	Time0 - Time12	0	0.48296	0.192381	419.651	2.51043	0.0902261	ns	Observed	0	12	3.5
Ciprofloxacin High	Time	Time0 - Time24	0	0.421321	0.192381	419.651	2.19003	0.185446	ns	Observed	0	24	3.5
Ciprofloxacin High	Time	Time0 - Time48	0	0.670426	0.196847	426.59	3.40583	0.00645585	**	Observed	0	48	3.5
Ciprofloxacin High	Time	Time0 - Time96	0	0.590918	0.196847	426.59	3.00191	0.0236401	*	Observed	0	96	3.5
Ciprofloxacin High	Time	Time12 - Time24	0	-0.0616389	0.192381	419.651	-0.3204	0.997714	ns	Observed	12	24	3.5
Ciprofloxacin High	Time	Time12 - Time48	0	0.187466	0.196847	426.59	0.952344	0.876043	ns	Observed	12	48	3.5
Ciprofloxacin High	Time	Time12 - Time96	0	0.107957	0.196847	426.59	0.548432	0.982099	ns	Observed	12	96	3.5
Ciprofloxacin High	Time	Time24 - Time48	0	0.249105	0.196847	426.59	1.26547	0.712559	ns	Observed	24	48	3.5
Ciprofloxacin High	Time	Time24 - Time96	0	0.169596	0.196847	426.59	0.861563	0.910708	ns	Observed	24	96	3.5
Ciprofloxacin High	Time	Time48 - Time96	0	-0.0795088	0.201317	433.736	-0.394943	0.994852	ns	Observed	48	96	3.5
Ciprofloxacin Low	Time	Time0 - Time12	0	0.0570767	0.192381	419.651	0.296686	0.998308	ns	Observed	0	12	3.5
Ciprofloxacin Low	Time	Time0 - Time24	0	0.0705276	0.192381	419.651	0.366603	0.996139	ns	Observed	0	24	3.5
Ciprofloxacin Low	Time	Time0 - Time48	0	0.384644	0.192381	419.651	1.99939	0.268049	ns	Observed	0	48	3.5
Ciprofloxacin Low	Time	Time0 - Time96	0	0.0750362	0.192381	419.651	0.390039	0.995094	ns	Observed	0	96	3.5
Ciprofloxacin Low	Time	Time12 - Time24	0	0.0134508	0.192381	419.651	0.0699176	0.999995	ns	Observed	12	24	3.5
Ciprofloxacin Low	Time	Time12 - Time48	0	0.327568	0.192381	419.651	1.7027	0.433361	ns	Observed	12	48	3.5
Ciprofloxacin Low	Time	Time12 - Time96	0	0.0179595	0.192381	419.651	0.0933536	0.999983	ns	Observed	12	96	3.5
Ciprofloxacin Low	Time	Time24 - Time48	0	0.314117	0.192381	419.651	1.63278	0.47723	ns	Observed	24	48	3.5
Ciprofloxacin Low	Time	Time24 - Time96	0	0.00450864	0.192381	419.651	0.023436	1	ns	Observed	24	96	3.5
Ciprofloxacin Low	Time	Time48 - Time96	0	-0.309608	0.192381	419.651	-1.60935	0.492196	ns	Observed	48	96	3.5
Mixture High	Time	Time0 - Time12	0	0.457958	0.201324	433.648	2.27473	0.155096	ns	Observed	0	12	3.5
Mixture High	Time	Time0 - Time24	0	0.206978	0.196849	426.56	1.05146	0.831057	ns	Observed	0	24	3.5
Mixture High	Time	Time0 - Time48	0	0.311856	0.196849	426.56	1.58424	0.508329	ns	Observed	0	48	3.5
Mixture High	Time	Time0 - Time96	0	0.779633	0.212111	451.958	3.67559	0.0024568	**	Observed	0	96	3.5
Mixture High	Time	Time12 - Time24	0	-0.25098	0.196849	426.56	-1.27499	0.706763	ns	Observed	12	24	3.5
Mixture High	Time	Time12 - Time48	0	-0.146103	0.196849	426.56	-0.742206	0.946421	ns	Observed	12	48	3.5
Mixture High	Time	Time12 - Time96	0	0.321674	0.212111	451.958	1.51654	0.552222	ns	Observed	12	96	3.5
Mixture High	Time	Time24 - Time48	0	0.104878	0.192381	419.651	0.545155	0.982493	ns	Observed	24	48	3.5
Mixture High	Time	Time24 - Time96	0	0.572655	0.207948	443.306	2.75384	0.0480294	*	Observed	24	96	3.5
Mixture High	Time	Time48 - Time96	0	0.467777	0.207948	443.306	2.24949	0.163671	ns	Observed	48	96	3.5
Mixture Low	Time	Time0 - Time12	0	0.413457	0.196847	426.59	2.1004	0.221751	ns	Observed	0	12	3.5
Mixture Low	Time	Time0 - Time24	0	0.156152	0.192381	419.651	0.81168	0.926989	ns	Observed	0	24	3.5
Mixture Low	Time	Time0 - Time48	0	0.392115	0.196847	426.59	1.99198	0.271631	ns	Observed	0	48	3.5
Mixture Low	Time	Time0 - Time96	0	0.212513	0.192381	419.651	1.10465	0.804079	ns	Observed	0	96	3.5
Mixture Low	Time	Time12 - Time24	0	-0.257304	0.196847	426.59	-1.30713	0.68694	ns	Observed	12	24	3.5
Mixture Low	Time	Time12 - Time48	0	-0.0213418	0.201317	433.736	-0.106011	0.999971	ns	Observed	12	48	3.5
Mixture Low	Time	Time12 - Time96	0	-0.200943	0.196847	426.59	-1.02081	0.845728	ns	Observed	12	96	3.5
Mixture Low	Time	Time24 - Time48	0	0.235963	0.196847	426.59	1.19871	0.752154	ns	Observed	24	48	3.5
Mixture Low	Time	Time24 - Time96	0	0.0563611	0.192381	419.651	0.292966	0.998389	ns	Observed	24	96	3.5
Mixture Low	Time	Time48 - Time96	0	-0.179602	0.196847	426.59	-0.912392	0.892092	ns	Observed	48	96	3.5
Streptomycin High	Time	Time0 - Time12	0	0.179939	0.192381	419.651	0.935326	0.883027	ns	Observed	0	12	3.5
Streptomycin High	Time	Time0 - Time24	0	-0.125891	0.192381	419.651	-0.654384	0.96577	ns	Observed	0	24	3.5
Streptomycin High	Time	Time0 - Time48	0	-0.242555	0.192381	419.651	-1.26081	0.715391	ns	Observed	0	48	3.5
Streptomycin High	Time	Time0 - Time96	0	-0.161603	0.192381	419.651	-0.840015	0.917981	ns	Observed	0	96	3.5
Streptomycin High	Time	Time12 - Time24	0	-0.30583	0.192381	419.651	-1.58971	0.504815	ns	Observed	12	24	3.5
Streptomycin High	Time	Time12 - Time48	0	-0.422494	0.192381	419.651	-2.19613	0.183135	ns	Observed	12	48	3.5
Streptomycin High	Time	Time12 - Time96	0	-0.341542	0.192381	419.651	-1.77534	0.389386	ns	Observed	12	96	3.5
Streptomycin High	Time	Time24 - Time48	0	-0.116664	0.192381	419.651	-0.606422	0.974048	ns	Observed	24	48	3.5
Streptomycin High	Time	Time24 - Time96	0	-0.0357119	0.192381	419.651	-0.185631	0.999734	ns	Observed	24	96	3.5
Streptomycin High	Time	Time48 - Time96	0	0.0809522	0.192381	419.651	0.420791	0.99343	ns	Observed	48	96	3.5
Streptomycin Low	Time	Time0 - Time12	0	-0.323448	0.192381	419.651	-1.68129	0.446657	ns	Observed	0	12	3.5
Streptomycin Low	Time	Time0 - Time24	0	-0.148991	0.192381	419.651	-0.774458	0.937865	ns	Observed	0	24	3.5
Streptomycin Low	Time	Time0 - Time48	0	-0.249498	0.192381	419.651	-1.29689	0.693294	ns	Observed	0	48	3.5
Streptomycin Low	Time	Time0 - Time96	0	0.428306	0.196846	426.582	2.17584	0.19087	ns	Observed	0	96	3.5
Streptomycin Low	Time	Time12 - Time24	0	0.174457	0.192381	419.651	0.906829	0.894226	ns	Observed	12	24	3.5
Streptomycin Low	Time	Time12 - Time48	0	0.0739499	0.192381	419.651	0.384393	0.995362	ns	Observed	12	48	3.5
Streptomycin Low	Time	Time12 - Time96	0	0.751754	0.196846	426.582	3.81899	0.00144149	**	Observed	12	96	3.5
Streptomycin Low	Time	Time24 - Time48	0	-0.100507	0.192381	419.651	-0.522436	0.985068	ns	Observed	24	48	3.5
Streptomycin Low	Time	Time24 - Time96	0	0.577297	0.196846	426.582	2.93273	0.0290153	*	Observed	24	96	3.5
Streptomycin Low	Time	Time48 - Time96	0	0.677804	0.196846	426.582	3.44331	0.00567428	**	Observed	48	96	3.5
Ampicillin High	Time	Time0 - Time12	0	-0.307786	0.21902	418.49	-1.40528	0.624599	ns	Inverse Simpson	0	12	3.5
Ampicillin High	Time	Time0 - Time24	0	-0.33517	0.21902	418.49	-1.53032	0.543298	ns	Inverse Simpson	0	24	3.5
Ampicillin High	Time	Time0 - Time48	0	-0.489735	0.21902	418.49	-2.23603	0.168525	ns	Inverse Simpson	0	48	3.5
Ampicillin High	Time	Time0 - Time96	0	-0.350184	0.21902	418.49	-1.59887	0.498925	ns	Inverse Simpson	0	96	3.5
Ampicillin High	Time	Time12 - Time24	0	-0.0273849	0.21902	418.49	-0.125034	0.999945	ns	Inverse Simpson	12	24	3.5
Ampicillin High	Time	Time12 - Time48	0	-0.18195	0.21902	418.49	-0.830745	0.920997	ns	Inverse Simpson	12	48	3.5
Ampicillin High	Time	Time12 - Time96	0	-0.0423985	0.21902	418.49	-0.193583	0.999686	ns	Inverse Simpson	12	96	3.5
Ampicillin High	Time	Time24 - Time48	0	-0.154565	0.21902	418.49	-0.705711	0.955146	ns	Inverse Simpson	24	48	3.5
Ampicillin High	Time	Time24 - Time96	0	-0.0150136	0.21902	418.49	-0.0685488	0.999995	ns	Inverse Simpson	24	96	3.5
Ampicillin High	Time	Time48 - Time96	0	0.139551	0.21902	418.49	0.637163	0.96892	ns	Inverse Simpson	48	96	3.5
Ampicillin Low	Time	Time0 - Time12	0	-0.84267	0.21902	418.49	-3.84746	0.00129536	**	Inverse Simpson	0	12	3.5
Ampicillin Low	Time	Time0 - Time24	0	-0.910802	0.21902	418.49	-4.15853	0.000373172	***	Inverse Simpson	0	24	3.5
Ampicillin Low	Time	Time0 - Time48	0	-0.44778	0.21902	418.49	-2.04447	0.246713	ns	Inverse Simpson	0	48	3.5
Ampicillin Low	Time	Time0 - Time96	0	-0.703792	0.21902	418.49	-3.21337	0.0122562	*	Inverse Simpson	0	96	3.5
Ampicillin Low	Time	Time12 - Time24	0	-0.0681318	0.21902	418.49	-0.311076	0.997963	ns	Inverse Simpson	12	24	3.5
Ampicillin Low	Time	Time12 - Time48	0	0.39489	0.21902	418.49	1.80299	0.373172	ns	Inverse Simpson	12	48	3.5
Ampicillin Low	Time	Time12 - Time96	0	0.138879	0.21902	418.49	0.634092	0.969461	ns	Inverse Simpson	12	96	3.5
Ampicillin Low	Time	Time24 - Time48	0	0.463022	0.21902	418.49	2.11406	0.215961	ns	Inverse Simpson	24	48	3.5
Ampicillin Low	Time	Time24 - Time96	0	0.207011	0.21902	418.49	0.945167	0.879013	ns	Inverse Simpson	24	96	3.5
Ampicillin Low	Time	Time48 - Time96	0	-0.256011	0.21902	418.49	-1.16889	0.769147	ns	Inverse Simpson	48	96	3.5
Blank	Time	Time0 - Time12	0	0.296306	0.165284	435.643	1.79271	0.379107	ns	Inverse Simpson	0	12	3.5
Blank	Time	Time0 - Time24	0	0.200479	0.165284	435.643	1.21294	0.743887	ns	Inverse Simpson	0	24	3.5
Blank	Time	Time0 - Time48	0	0.233832	0.165284	435.643	1.41473	0.618481	ns	Inverse Simpson	0	48	3.5
Blank	Time	Time0 - Time96	0	0.523089	0.167894	437.529	3.1156	0.0166704	*	Inverse Simpson	0	96	3.5
Blank	Time	Time12 - Time24	0	-0.0958273	0.169652	418.49	-0.564846	0.980025	ns	Inverse Simpson	12	24	3.5
Blank	Time	Time12 - Time48	0	-0.0624741	0.169652	418.49	-0.368248	0.996072	ns	Inverse Simpson	12	48	3.5
Blank	Time	Time12 - Time96	0	0.226783	0.172196	420.66	1.31701	0.680782	ns	Inverse Simpson	12	96	3.5
Blank	Time	Time24 - Time48	0	0.0333532	0.169652	418.49	0.196598	0.999666	ns	Inverse Simpson	24	48	3.5
Blank	Time	Time24 - Time96	0	0.32261	0.172196	420.66	1.87351	0.333277	ns	Inverse Simpson	24	96	3.5
Blank	Time	Time48 - Time96	0	0.289257	0.172196	420.66	1.67981	0.447574	ns	Inverse Simpson	48	96	3.5
Ciprofloxacin High	Time	Time0 - Time12	0	-0.326649	0.21902	418.49	-1.49141	0.568645	ns	Inverse Simpson	0	12	3.5
Ciprofloxacin High	Time	Time0 - Time24	0	-0.457933	0.21902	418.49	-2.09083	0.225931	ns	Inverse Simpson	0	24	3.5
Ciprofloxacin High	Time	Time0 - Time48	0	-0.130293	0.224656	422.201	-0.579963	0.977975	ns	Inverse Simpson	0	48	3.5
Ciprofloxacin High	Time	Time0 - Time96	0	-0.330657	0.224656	422.201	-1.47183	0.5814	ns	Inverse Simpson	0	96	3.5
Ciprofloxacin High	Time	Time12 - Time24	0	-0.131284	0.21902	418.49	-0.599415	0.975131	ns	Inverse Simpson	12	24	3.5
Ciprofloxacin High	Time	Time12 - Time48	0	0.196356	0.224656	422.201	0.87403	0.906329	ns	Inverse Simpson	12	48	3.5
Ciprofloxacin High	Time	Time12 - Time96	0	-0.0040081	0.224656	422.201	-0.017841	1	ns	Inverse Simpson	12	96	3.5
Ciprofloxacin High	Time	Time24 - Time48	0	0.32764	0.224656	422.201	1.45841	0.590145	ns	Inverse Simpson	24	48	3.5
Ciprofloxacin High	Time	Time24 - Time96	0	0.127276	0.224656	422.201	0.566535	0.979803	ns	Inverse Simpson	24	96	3.5
Ciprofloxacin High	Time	Time48 - Time96	0	-0.200365	0.230334	426.187	-0.869889	0.907798	ns	Inverse Simpson	48	96	3.5
Ciprofloxacin Low	Time	Time0 - Time12	0	0.217273	0.21902	418.49	0.992022	0.858895	ns	Inverse Simpson	0	12	3.5
Ciprofloxacin Low	Time	Time0 - Time24	0	-0.344989	0.21902	418.49	-1.57515	0.514215	ns	Inverse Simpson	0	24	3.5
Ciprofloxacin Low	Time	Time0 - Time48	0	0.267949	0.21902	418.49	1.2234	0.737745	ns	Inverse Simpson	0	48	3.5
Ciprofloxacin Low	Time	Time0 - Time96	0	-0.170164	0.21902	418.49	-0.776932	0.937175	ns	Inverse Simpson	0	96	3.5
Ciprofloxacin Low	Time	Time12 - Time24	0	-0.562261	0.21902	418.49	-2.56717	0.0784125	ns	Inverse Simpson	12	24	3.5
Ciprofloxacin Low	Time	Time12 - Time48	0	0.0506768	0.21902	418.49	0.23138	0.999364	ns	Inverse Simpson	12	48	3.5
Ciprofloxacin Low	Time	Time12 - Time96	0	-0.387436	0.21902	418.49	-1.76895	0.39318	ns	Inverse Simpson	12	96	3.5
Ciprofloxacin Low	Time	Time24 - Time48	0	0.612938	0.21902	418.49	2.79855	0.0425551	*	Inverse Simpson	24	48	3.5
Ciprofloxacin Low	Time	Time24 - Time96	0	0.174825	0.21902	418.49	0.798215	0.931049	ns	Inverse Simpson	24	96	3.5
Ciprofloxacin Low	Time	Time48 - Time96	0	-0.438113	0.21902	418.49	-2.00033	0.267595	ns	Inverse Simpson	48	96	3.5
Mixture High	Time	Time0 - Time12	0	0.0981678	0.230334	426.176	0.426198	0.993101	ns	Inverse Simpson	0	12	3.5
Mixture High	Time	Time0 - Time24	0	-0.336966	0.22466	422.233	-1.49989	0.563111	ns	Inverse Simpson	0	24	3.5
Mixture High	Time	Time0 - Time48	0	-0.0537957	0.22466	422.233	-0.239454	0.999272	ns	Inverse Simpson	0	48	3.5
Mixture High	Time	Time0 - Time96	0	0.308424	0.244548	436.412	1.2612	0.715149	ns	Inverse Simpson	0	96	3.5
Mixture High	Time	Time12 - Time24	0	-0.435133	0.22466	422.233	-1.93686	0.299433	ns	Inverse Simpson	12	24	3.5
Mixture High	Time	Time12 - Time48	0	-0.151963	0.22466	422.233	-0.676416	0.961441	ns	Inverse Simpson	12	48	3.5
Mixture High	Time	Time12 - Time96	0	0.210256	0.244548	436.412	0.859775	0.911329	ns	Inverse Simpson	12	96	3.5
Mixture High	Time	Time24 - Time48	0	0.28317	0.21902	418.49	1.29289	0.695766	ns	Inverse Simpson	24	48	3.5
Mixture High	Time	Time24 - Time96	0	0.645389	0.238906	431.261	2.70144	0.0553615	ns	Inverse Simpson	24	96	3.5
Mixture High	Time	Time48 - Time96	0	0.362219	0.238906	431.261	1.51616	0.552498	ns	Inverse Simpson	48	96	3.5
Mixture Low	Time	Time0 - Time12	0	-0.486477	0.224656	422.201	-2.16543	0.194966	ns	Inverse Simpson	0	12	3.5
Mixture Low	Time	Time0 - Time24	0	-0.636048	0.21902	418.49	-2.90406	0.0315623	*	Inverse Simpson	0	24	3.5
Mixture Low	Time	Time0 - Time48	0	-0.414578	0.224656	422.201	-1.84539	0.348909	ns	Inverse Simpson	0	48	3.5
Mixture Low	Time	Time0 - Time96	0	-0.444392	0.21902	418.49	-2.029	0.253911	ns	Inverse Simpson	0	96	3.5
Mixture Low	Time	Time12 - Time24	0	-0.149571	0.224656	422.201	-0.665778	0.963574	ns	Inverse Simpson	12	24	3.5
Mixture Low	Time	Time12 - Time48	0	0.0718986	0.230334	426.187	0.31215	0.997936	ns	Inverse Simpson	12	48	3.5
Mixture Low	Time	Time12 - Time96	0	0.0420847	0.224656	422.201	0.187329	0.999724	ns	Inverse Simpson	12	96	3.5
Mixture Low	Time	Time24 - Time48	0	0.22147	0.224656	422.201	0.985816	0.861656	ns	Inverse Simpson	24	48	3.5
Mixture Low	Time	Time24 - Time96	0	0.191656	0.21902	418.49	0.875062	0.905959	ns	Inverse Simpson	24	96	3.5
Mixture Low	Time	Time48 - Time96	0	-0.0298139	0.224656	422.201	-0.132709	0.99993	ns	Inverse Simpson	48	96	3.5
Streptomycin High	Time	Time0 - Time12	0	0.16991	0.21902	418.49	0.775774	0.937498	ns	Inverse Simpson	0	12	3.5
Streptomycin High	Time	Time0 - Time24	0	0.117382	0.21902	418.49	0.53594	0.983572	ns	Inverse Simpson	0	24	3.5
Streptomycin High	Time	Time0 - Time48	0	0.122257	0.21902	418.49	0.558202	0.980883	ns	Inverse Simpson	0	48	3.5
Streptomycin High	Time	Time0 - Time96	0	-0.191452	0.21902	418.49	-0.874131	0.906291	ns	Inverse Simpson	0	96	3.5
Streptomycin High	Time	Time12 - Time24	0	-0.0525285	0.21902	418.49	-0.239834	0.999267	ns	Inverse Simpson	12	24	3.5
Streptomycin High	Time	Time12 - Time48	0	-0.0476527	0.21902	418.49	-0.217572	0.999501	ns	Inverse Simpson	12	48	3.5
Streptomycin High	Time	Time12 - Time96	0	-0.361362	0.21902	418.49	-1.64991	0.466374	ns	Inverse Simpson	12	96	3.5
Streptomycin High	Time	Time24 - Time48	0	0.00487587	0.21902	418.49	0.0222622	1	ns	Inverse Simpson	24	48	3.5
Streptomycin High	Time	Time24 - Time96	0	-0.308834	0.21902	418.49	-1.41007	0.621509	ns	Inverse Simpson	24	96	3.5
Streptomycin High	Time	Time48 - Time96	0	-0.31371	0.21902	418.49	-1.43233	0.607094	ns	Inverse Simpson	48	96	3.5
Streptomycin Low	Time	Time0 - Time12	0	-0.705229	0.21902	418.49	-3.21993	0.0119994	*	Inverse Simpson	0	12	3.5
Streptomycin Low	Time	Time0 - Time24	0	-0.710968	0.21902	418.49	-3.24613	0.0110218	*	Inverse Simpson	0	24	3.5
Streptomycin Low	Time	Time0 - Time48	0	-0.694435	0.21902	418.49	-3.17064	0.014052	*	Inverse Simpson	0	48	3.5
Streptomycin Low	Time	Time0 - Time96	0	-0.498723	0.224655	422.191	-2.21995	0.174293	ns	Inverse Simpson	0	96	3.5
Streptomycin Low	Time	Time12 - Time24	0	-0.00573868	0.21902	418.49	-0.0262016	1	ns	Inverse Simpson	12	24	3.5
Streptomycin Low	Time	Time12 - Time48	0	0.0107943	0.21902	418.49	0.0492844	0.999999	ns	Inverse Simpson	12	48	3.5
Streptomycin Low	Time	Time12 - Time96	0	0.206506	0.224655	422.191	0.919215	0.889437	ns	Inverse Simpson	12	96	3.5
Streptomycin Low	Time	Time24 - Time48	0	0.0165329	0.21902	418.49	0.075486	0.999993	ns	Inverse Simpson	24	48	3.5
Streptomycin Low	Time	Time24 - Time96	0	0.212245	0.224655	422.191	0.944759	0.879183	ns	Inverse Simpson	24	96	3.5
Streptomycin Low	Time	Time48 - Time96	0	0.195712	0.224655	422.191	0.871167	0.907345	ns	Inverse Simpson	48	96	3.5
Ampicillin High	Time	Time0 - Time12	0	0.175705	0.148198	419.72	1.18561	0.75968	ns	PD	0	12	3.5
Ampicillin High	Time	Time0 - Time24	0	-0.0237285	0.148198	419.72	-0.160113	0.999852	ns	PD	0	24	3.5
Ampicillin High	Time	Time0 - Time48	0	-0.235229	0.148198	419.72	-1.58726	0.506395	ns	PD	0	48	3.5
Ampicillin High	Time	Time0 - Time96	0	-0.114319	0.148198	419.72	-0.77139	0.938713	ns	PD	0	96	3.5
Ampicillin High	Time	Time12 - Time24	0	-0.199433	0.148198	419.72	-1.34572	0.66271	ns	PD	12	24	3.5
Ampicillin High	Time	Time12 - Time48	0	-0.410933	0.148198	419.72	-2.77286	0.0456751	*	PD	12	48	3.5
Ampicillin High	Time	Time12 - Time96	0	-0.290023	0.148198	419.72	-1.957	0.289109	ns	PD	12	96	3.5
Ampicillin High	Time	Time24 - Time48	0	-0.2115	0.148198	419.72	-1.42715	0.610457	ns	PD	24	48	3.5
Ampicillin High	Time	Time24 - Time96	0	-0.09059	0.148198	419.72	-0.611276	0.97328	ns	PD	24	96	3.5
Ampicillin High	Time	Time48 - Time96	0	0.12091	0.148198	419.72	0.81587	0.925697	ns	PD	48	96	3.5
Ampicillin Low	Time	Time0 - Time12	0	-0.331172	0.148198	419.72	-2.23466	0.169007	ns	PD	0	12	3.5
Ampicillin Low	Time	Time0 - Time24	0	-0.23658	0.148198	419.72	-1.59638	0.500523	ns	PD	0	24	3.5
Ampicillin Low	Time	Time0 - Time48	0	-0.539789	0.148198	419.72	-3.64234	0.0027982	**	PD	0	48	3.5
Ampicillin Low	Time	Time0 - Time96	0	-0.193112	0.148198	419.72	-1.30307	0.689467	ns	PD	0	96	3.5
Ampicillin Low	Time	Time12 - Time24	0	0.094592	0.148198	419.72	0.63828	0.968722	ns	PD	12	24	3.5
Ampicillin Low	Time	Time12 - Time48	0	-0.208616	0.148198	419.72	-1.40768	0.623049	ns	PD	12	48	3.5
Ampicillin Low	Time	Time12 - Time96	0	0.13806	0.148198	419.72	0.931591	0.884531	ns	PD	12	96	3.5
Ampicillin Low	Time	Time24 - Time48	0	-0.303208	0.148198	419.72	-2.04597	0.246019	ns	PD	24	48	3.5
Ampicillin Low	Time	Time24 - Time96	0	0.0434682	0.148198	419.72	0.293311	0.998382	ns	PD	24	96	3.5
Ampicillin Low	Time	Time48 - Time96	0	0.346676	0.148198	419.72	2.33928	0.134652	ns	PD	48	96	3.5
Blank	Time	Time0 - Time12	0	-0.0455351	0.110664	435.388	-0.411473	0.993973	ns	PD	0	12	3.5
Blank	Time	Time0 - Time24	0	0.0508186	0.110664	435.388	0.459217	0.990828	ns	PD	0	24	3.5
Blank	Time	Time0 - Time48	0	-0.158024	0.110664	435.388	-1.42796	0.609911	ns	PD	0	48	3.5
Blank	Time	Time0 - Time96	0	-0.128772	0.112272	439.41	-1.14697	0.781341	ns	PD	0	96	3.5
Blank	Time	Time12 - Time24	0	0.0963537	0.114794	419.72	0.839363	0.918195	ns	PD	12	24	3.5
Blank	Time	Time12 - Time48	0	-0.112489	0.114794	419.72	-0.979918	0.864251	ns	PD	12	48	3.5
Blank	Time	Time12 - Time96	0	-0.0832372	0.116345	423.826	-0.715435	0.952919	ns	PD	12	96	3.5
Blank	Time	Time24 - Time48	0	-0.208842	0.114794	419.72	-1.81928	0.363756	ns	PD	24	48	3.5
Blank	Time	Time24 - Time96	0	-0.179591	0.116345	423.826	-1.54361	0.534648	ns	PD	24	96	3.5
Blank	Time	Time48 - Time96	0	0.0292513	0.116345	423.826	0.251419	0.999117	ns	PD	48	96	3.5
Ciprofloxacin High	Time	Time0 - Time12	0	0.353759	0.148198	419.72	2.38707	0.120838	ns	PD	0	12	3.5
Ciprofloxacin High	Time	Time0 - Time24	0	0.259699	0.148198	419.72	1.75238	0.403085	ns	PD	0	24	3.5
Ciprofloxacin High	Time	Time0 - Time48	0	0.413878	0.151631	426.732	2.72951	0.0513647	ns	PD	0	48	3.5
Ciprofloxacin High	Time	Time0 - Time96	0	0.284937	0.151631	426.732	1.87915	0.330161	ns	PD	0	96	3.5
Ciprofloxacin High	Time	Time12 - Time24	0	-0.0940596	0.148198	419.72	-0.634688	0.969356	ns	PD	12	24	3.5
Ciprofloxacin High	Time	Time12 - Time48	0	0.0601193	0.151631	426.732	0.396485	0.994774	ns	PD	12	48	3.5
Ciprofloxacin High	Time	Time12 - Time96	0	-0.0688217	0.151631	426.732	-0.453877	0.991227	ns	PD	12	96	3.5
Ciprofloxacin High	Time	Time24 - Time48	0	0.154179	0.151631	426.732	1.0168	0.847597	ns	PD	24	48	3.5
Ciprofloxacin High	Time	Time24 - Time96	0	0.0252379	0.151631	426.732	0.166443	0.999828	ns	PD	24	96	3.5
Ciprofloxacin High	Time	Time48 - Time96	0	-0.128941	0.155056	434.042	-0.83158	0.920734	ns	PD	48	96	3.5
Ciprofloxacin Low	Time	Time0 - Time12	0	0.0102393	0.148198	419.72	0.0690921	0.999995	ns	PD	0	12	3.5
Ciprofloxacin Low	Time	Time0 - Time24	0	-0.0212619	0.148198	419.72	-0.143469	0.999904	ns	PD	0	24	3.5
Ciprofloxacin Low	Time	Time0 - Time48	0	0.184064	0.148198	419.72	1.24201	0.726699	ns	PD	0	48	3.5
Ciprofloxacin Low	Time	Time0 - Time96	0	-0.0185138	0.148198	419.72	-0.124926	0.999945	ns	PD	0	96	3.5
Ciprofloxacin Low	Time	Time12 - Time24	0	-0.0315012	0.148198	419.72	-0.212561	0.999545	ns	PD	12	24	3.5
Ciprofloxacin Low	Time	Time12 - Time48	0	0.173824	0.148198	419.72	1.17292	0.766881	ns	PD	12	48	3.5
Ciprofloxacin Low	Time	Time12 - Time96	0	-0.0287532	0.148198	419.72	-0.194018	0.999683	ns	PD	12	96	3.5
Ciprofloxacin Low	Time	Time24 - Time48	0	0.205325	0.148198	419.72	1.38548	0.637348	ns	PD	24	48	3.5
Ciprofloxacin Low	Time	Time24 - Time96	0	0.00274805	0.148198	419.72	0.0185431	1	ns	PD	24	96	3.5
Ciprofloxacin Low	Time	Time48 - Time96	0	-0.202577	0.148198	419.72	-1.36694	0.649219	ns	PD	48	96	3.5
Mixture High	Time	Time0 - Time12	0	0.192115	0.155058	433.989	1.23899	0.728504	ns	PD	0	12	3.5
Mixture High	Time	Time0 - Time24	0	0.120874	0.151631	426.715	0.797153	0.931366	ns	PD	0	24	3.5
Mixture High	Time	Time0 - Time48	0	0.0242147	0.151631	426.715	0.159694	0.999854	ns	PD	0	48	3.5
Mixture High	Time	Time0 - Time96	0	0.49938	0.163408	452.006	3.05603	0.0200091	*	PD	0	96	3.5
Mixture High	Time	Time12 - Time24	0	-0.0712414	0.151631	426.715	-0.469832	0.989995	ns	PD	12	24	3.5
Mixture High	Time	Time12 - Time48	0	-0.1679	0.151631	426.715	-1.10729	0.802691	ns	PD	12	48	3.5
Mixture High	Time	Time12 - Time96	0	0.307265	0.163408	452.006	1.88035	0.329414	ns	PD	12	96	3.5
Mixture High	Time	Time24 - Time48	0	-0.0966589	0.148198	419.72	-0.652227	0.966176	ns	PD	24	48	3.5
Mixture High	Time	Time24 - Time96	0	0.378507	0.160207	443.271	2.36262	0.127652	ns	PD	24	96	3.5
Mixture High	Time	Time48 - Time96	0	0.475166	0.160207	443.271	2.96596	0.0262687	*	PD	48	96	3.5
Mixture Low	Time	Time0 - Time12	0	0.250518	0.151631	426.732	1.65216	0.46493	ns	PD	0	12	3.5
Mixture Low	Time	Time0 - Time24	0	0.0636325	0.148198	419.72	0.429375	0.992902	ns	PD	0	24	3.5
Mixture Low	Time	Time0 - Time48	0	0.110868	0.151631	426.732	0.731168	0.949166	ns	PD	0	48	3.5
Mixture Low	Time	Time0 - Time96	0	0.0660242	0.148198	419.72	0.445513	0.991827	ns	PD	0	96	3.5
Mixture Low	Time	Time12 - Time24	0	-0.186886	0.151631	426.732	-1.23251	0.732359	ns	PD	12	24	3.5
Mixture Low	Time	Time12 - Time48	0	-0.139651	0.155056	434.042	-0.90065	0.896576	ns	PD	12	48	3.5
Mixture Low	Time	Time12 - Time96	0	-0.184494	0.151631	426.732	-1.21673	0.741665	ns	PD	12	96	3.5
Mixture Low	Time	Time24 - Time48	0	0.0472351	0.151631	426.732	0.311514	0.997952	ns	PD	24	48	3.5
Mixture Low	Time	Time24 - Time96	0	0.00239171	0.148198	419.72	0.0161386	1	ns	PD	24	96	3.5
Mixture Low	Time	Time48 - Time96	0	-0.0448434	0.151631	426.732	-0.295741	0.998329	ns	PD	48	96	3.5
Streptomycin High	Time	Time0 - Time12	0	0.0309753	0.148198	419.72	0.209013	0.999574	ns	PD	0	12	3.5
Streptomycin High	Time	Time0 - Time24	0	-0.21359	0.148198	419.72	-1.44125	0.601305	ns	PD	0	24	3.5
Streptomycin High	Time	Time0 - Time48	0	-0.297979	0.148198	419.72	-2.01068	0.262599	ns	PD	0	48	3.5
Streptomycin High	Time	Time0 - Time96	0	-0.287398	0.148198	419.72	-1.93928	0.298187	ns	PD	0	96	3.5
Streptomycin High	Time	Time12 - Time24	0	-0.244566	0.148198	419.72	-1.65026	0.466146	ns	PD	12	24	3.5
Streptomycin High	Time	Time12 - Time48	0	-0.328955	0.148198	419.72	-2.21969	0.174398	ns	PD	12	48	3.5
Streptomycin High	Time	Time12 - Time96	0	-0.318373	0.148198	419.72	-2.1483	0.201811	ns	PD	12	96	3.5
Streptomycin High	Time	Time24 - Time48	0	-0.084389	0.148198	419.72	-0.569433	0.979417	ns	PD	24	48	3.5
Streptomycin High	Time	Time24 - Time96	0	-0.0738078	0.148198	419.72	-0.498034	0.987526	ns	PD	24	96	3.5
Streptomycin High	Time	Time48 - Time96	0	0.0105812	0.148198	419.72	0.0713991	0.999994	ns	PD	48	96	3.5
Streptomycin Low	Time	Time0 - Time12	0	-0.273665	0.148198	419.72	-1.84662	0.348227	ns	PD	0	12	3.5
Streptomycin Low	Time	Time0 - Time24	0	-0.209636	0.148198	419.72	-1.41456	0.618605	ns	PD	0	24	3.5
Streptomycin Low	Time	Time0 - Time48	0	-0.28281	0.148198	419.72	-1.90832	0.314439	ns	PD	0	48	3.5
Streptomycin Low	Time	Time0 - Time96	0	0.0244196	0.151631	426.725	0.161047	0.999849	ns	PD	0	96	3.5
Streptomycin Low	Time	Time12 - Time24	0	0.0640297	0.148198	419.72	0.432054	0.992731	ns	PD	12	24	3.5
Streptomycin Low	Time	Time12 - Time48	0	-0.00914458	0.148198	419.72	-0.0617051	0.999997	ns	PD	12	48	3.5
Streptomycin Low	Time	Time12 - Time96	0	0.298085	0.151631	426.725	1.96586	0.284596	ns	PD	12	96	3.5
Streptomycin Low	Time	Time24 - Time48	0	-0.0731742	0.148198	419.72	-0.493759	0.987925	ns	PD	24	48	3.5
Streptomycin Low	Time	Time24 - Time96	0	0.234055	0.151631	426.725	1.54359	0.534656	ns	PD	24	96	3.5
Streptomycin Low	Time	Time48 - Time96	0	0.307229	0.151631	426.725	2.02617	0.255206	ns	PD	48	96	3.5

## Sheet: S4 - Adonis2 Beta Div
Adonis - Beta Diversity
term	df	SumOfSqs	R2	statistic	p.value	Time	Treatment
Model	8	310.361	0.0780806	1.16454	0.1	0	NA
Residual	110	3664.52	0.921919	NA	NA	0	NA
Total	118	3974.88	1	NA	NA	0	NA
Model	2	236.027	0.166205	3.88703	0.001	12	Blank-Mixture High-Mixture Low
Residual	39	1184.07	0.833795	NA	NA	12	Blank-Mixture High-Mixture Low
Total	41	1420.1	1	NA	NA	12	Blank-Mixture High-Mixture Low
Model	2	233.999	0.162761	3.98525	0.001	24	Blank-Mixture High-Mixture Low
Residual	41	1203.68	0.837239	NA	NA	24	Blank-Mixture High-Mixture Low
Total	43	1437.68	1	NA	NA	24	Blank-Mixture High-Mixture Low
Model	2	211.031	0.149753	3.52259	0.001	48	Blank-Mixture High-Mixture Low
Residual	40	1198.16	0.850247	NA	NA	48	Blank-Mixture High-Mixture Low
Total	42	1409.19	1	NA	NA	48	Blank-Mixture High-Mixture Low
Model	2	318.94	0.243254	5.94677	0.001	96	Blank-Mixture High-Mixture Low
Residual	37	992.203	0.756746	NA	NA	96	Blank-Mixture High-Mixture Low
Total	39	1311.14	1	NA	NA	96	Blank-Mixture High-Mixture Low
Model	2	91.0074	0.0708117	1.56227	0.043	12	Blank-Ampicillin High-Ampicillin Low
Residual	41	1194.2	0.929188	NA	NA	12	Blank-Ampicillin High-Ampicillin Low
Total	43	1285.2	1	NA	NA	12	Blank-Ampicillin High-Ampicillin Low
Model	2	167.588	0.110119	2.53679	0.001	24	Blank-Ampicillin High-Ampicillin Low
Residual	41	1354.29	0.889881	NA	NA	24	Blank-Ampicillin High-Ampicillin Low
Total	43	1521.88	1	NA	NA	24	Blank-Ampicillin High-Ampicillin Low
Model	2	355.882	0.169748	4.1913	0.001	48	Blank-Ampicillin High-Ampicillin Low
Residual	41	1740.65	0.830252	NA	NA	48	Blank-Ampicillin High-Ampicillin Low
Total	43	2096.53	1	NA	NA	48	Blank-Ampicillin High-Ampicillin Low
Model	2	242.116	0.177156	4.30594	0.001	96	Blank-Ampicillin High-Ampicillin Low
Residual	40	1124.57	0.822844	NA	NA	96	Blank-Ampicillin High-Ampicillin Low
Total	42	1366.69	1	NA	NA	96	Blank-Ampicillin High-Ampicillin Low
Model	2	200.762	0.138529	3.2965	0.001	12	Blank-Streptomycin High-Streptomycin Low
Residual	41	1248.48	0.861471	NA	NA	12	Blank-Streptomycin High-Streptomycin Low
Total	43	1449.24	1	NA	NA	12	Blank-Streptomycin High-Streptomycin Low
Model	2	265.043	0.168706	4.16035	0.001	24	Blank-Streptomycin High-Streptomycin Low
Residual	41	1305.99	0.831294	NA	NA	24	Blank-Streptomycin High-Streptomycin Low
Total	43	1571.03	1	NA	NA	24	Blank-Streptomycin High-Streptomycin Low
Model	2	387.274	0.19569	4.9877	0.001	48	Blank-Streptomycin High-Streptomycin Low
Residual	41	1591.74	0.80431	NA	NA	48	Blank-Streptomycin High-Streptomycin Low
Total	43	1979.01	1	NA	NA	48	Blank-Streptomycin High-Streptomycin Low
Model	2	251.232	0.230654	5.8462	0.001	96	Blank-Streptomycin High-Streptomycin Low
Residual	39	837.986	0.769346	NA	NA	96	Blank-Streptomycin High-Streptomycin Low
Total	41	1089.22	1	NA	NA	96	Blank-Streptomycin High-Streptomycin Low
Model	2	123.849	0.0847673	1.89867	0.005	12	Blank-Ciprofloxacin High-Ciprofloxacin Low
Residual	41	1337.2	0.915233	NA	NA	12	Blank-Ciprofloxacin High-Ciprofloxacin Low
Total	43	1461.05	1	NA	NA	12	Blank-Ciprofloxacin High-Ciprofloxacin Low
Model	2	199.656	0.120766	2.81574	0.001	24	Blank-Ciprofloxacin High-Ciprofloxacin Low
Residual	41	1453.6	0.879234	NA	NA	24	Blank-Ciprofloxacin High-Ciprofloxacin Low
Total	43	1653.25	1	NA	NA	24	Blank-Ciprofloxacin High-Ciprofloxacin Low
Model	2	265.29	0.163548	3.91052	0.001	48	Blank-Ciprofloxacin High-Ciprofloxacin Low
Residual	40	1356.8	0.836452	NA	NA	48	Blank-Ciprofloxacin High-Ciprofloxacin Low
Total	42	1622.09	1	NA	NA	48	Blank-Ciprofloxacin High-Ciprofloxacin Low
Model	2	413.71	0.257952	6.77861	0.001	96	Blank-Ciprofloxacin High-Ciprofloxacin Low
Residual	39	1190.12	0.742048	NA	NA	96	Blank-Ciprofloxacin High-Ciprofloxacin Low
Total	41	1603.83	1	NA	NA	96	Blank-Ciprofloxacin High-Ciprofloxacin Low

## Sheet: S5 - Pairwise Adonis Beta Div
Pairwise Adonis - Beta Diversity
pairs	Df	SumsOfSqs	F.Model	R2	p.value	p.adjusted	sig	Time
Blank vs Mixture Low	1	140.22	4.63072	0.137693	0.001	0.0015	*	12
Blank vs Mixture High	1	158.547	5.20665	0.152212	0.001	0.0015	*	12
Mixture Low vs Mixture High	1	29.6066	0.97561	0.0465116	0.474	0.474		12
Blank vs Mixture Low	1	166.199	5.71548	0.160028	0.001	0.0015	*	24
Blank vs Mixture High	1	132.01	4.23835	0.12379	0.001	0.0015	*	24
Mixture Low vs Mixture High	1	31.3864	1.14967	0.0496625	0.256	0.256		24
Blank vs Mixture Low	1	160.347	4.73631	0.140392	0.001	0.0015	*	48
Blank vs Mixture High	1	107.43	3.37247	0.101055	0.001	0.0015	*	48
Mixture Low vs Mixture High	1	28.9487	1.3248	0.0593419	0.15	0.15		48
Blank vs Mixture High	1	115.022	4.65153	0.151755	0.001	0.0015	*	96
Blank vs Mixture Low	1	274.855	10.1524	0.259306	0.001	0.0015	*	96
Mixture High vs Mixture Low	1	48.4044	1.653	0.080037	0.026	0.026	.	96
Blank vs Ampicillin Low	1	55.7181	2.01134	0.0628321	0.027	0.081		12
Blank vs Ampicillin High	1	51.9088	1.65618	0.0523178	0.06	0.09		12
Ampicillin Low vs Ampicillin High	1	23.3444	0.832296	0.0364526	0.686	0.686		12
Blank vs Ampicillin Low	1	104.962	3.11335	0.0940211	0.002	0.003	*	24
Blank vs Ampicillin High	1	102.92	3.26399	0.0981238	0.001	0.003	*	24
Ampicillin Low vs Ampicillin High	1	30.0681	0.880569	0.0384855	0.649	0.649		24
Blank vs Ampicillin Low	1	277.612	7.40351	0.197936	0.001	0.001	**	48
Blank vs Ampicillin High	1	108.698	2.40659	0.0742622	0.001	0.001	**	48
Ampicillin Low vs Ampicillin High	1	137.37	3.01802	0.120634	0.001	0.001	**	48
Blank vs Ampicillin Low	1	168.127	5.89824	0.169012	0.001	0.0015	*	96
Blank vs Ampicillin High	1	119.022	4.704	0.139568	0.001	0.0015	*	96
Ampicillin Low vs Ampicillin High	1	62.8908	2.00889	0.0836727	0.013	0.013	.	96
Blank vs Streptomycin Low	1	99.4909	3.07067	0.0928518	0.002	0.003	*	12
Blank vs Streptomycin High	1	151.392	5.32067	0.150639	0.001	0.003	*	12
Streptomycin Low vs Streptomycin High	1	33.5537	1.09955	0.0476006	0.259	0.259		12
Blank vs Streptomycin Low	1	136.47	4.27309	0.124678	0.001	0.001	**	24
Blank vs Streptomycin High	1	151.294	4.77292	0.13726	0.001	0.001	**	24
Streptomycin Low vs Streptomycin High	1	102.226	3.19951	0.126967	0.001	0.001	**	24
Blank vs Streptomycin Low	1	205.209	5.16492	0.146877	0.001	0.001	**	48
Blank vs Streptomycin High	1	224.228	5.90553	0.164474	0.001	0.001	**	48
Streptomycin Low vs Streptomycin High	1	137.419	3.54645	0.138824	0.001	0.001	**	48
Blank vs Streptomycin Low	1	124.78	6.06161	0.17796	0.001	0.001	**	96
Blank vs Streptomycin High	1	182.423	7.58538	0.207334	0.001	0.001	**	96
Streptomycin Low vs Streptomycin High	1	50.1413	2.61831	0.110859	0.001	0.001	**	96
Blank vs Ciprofloxacin Low	1	51.4891	1.48224	0.0470819	0.088	0.132		12
Blank vs Ciprofloxacin High	1	84.549	2.90808	0.0883697	0.008	0.024	.	12
Ciprofloxacin Low vs Ciprofloxacin High	1	45.6724	1.32199	0.0566842	0.154	0.154		12
Blank vs Ciprofloxacin Low	1	107.312	2.88799	0.0878129	0.001	0.0015	*	24
Blank vs Ciprofloxacin High	1	134.399	4.28055	0.124868	0.001	0.0015	*	24
Ciprofloxacin Low vs Ciprofloxacin High	1	43.7552	1.13179	0.048928	0.273	0.273		24
Blank vs Ciprofloxacin Low	1	196.121	5.20299	0.1478	0.001	0.0015	*	48
Blank vs Ciprofloxacin High	1	152.551	4.58321	0.136473	0.001	0.0015	*	48
Ciprofloxacin Low vs Ciprofloxacin High	1	17.5	0.595119	0.027558	0.948	0.948		48
Blank vs Ciprofloxacin Low	1	282.768	8.35503	0.223665	0.001	0.0015	*	96
Blank vs Ciprofloxacin High	1	256.8	11.157	0.28493	0.001	0.0015	*	96
Ciprofloxacin Low vs Ciprofloxacin High	1	39.3921	1.09671	0.0496323	0.313	0.313		96

## Sheet: S6 - Beta Disp
Beta Dispersion
names	p.adj	Time	p.adj.signif	Group	y.position	group1	group2
Ampicillin High-Ampicillin Low	0.504	0	ns	Pretreatment	10	1	1
Ampicillin High-Blank	0.910909	0	ns	Pretreatment	10	1	1
Ampicillin High-Ciprofloxacin High	0.664714	0	ns	Pretreatment	10	1	1
Ampicillin High-Ciprofloxacin Low	0.986	0	ns	Pretreatment	10	1	1
Ampicillin High-Mixture High	0.664714	0	ns	Pretreatment	10	1	1
Ampicillin High-Mixture Low	0.664714	0	ns	Pretreatment	10	1	1
Ampicillin High-Streptomycin High	0.664714	0	ns	Pretreatment	10	1	1
Ampicillin High-Streptomycin Low	0.910909	0	ns	Pretreatment	10	1	1
Ampicillin Low-Blank	0.441	0	ns	Pretreatment	10	1	1
Ampicillin Low-Ciprofloxacin High	0.664714	0	ns	Pretreatment	10	1	1
Ampicillin Low-Ciprofloxacin Low	0.504	0	ns	Pretreatment	10	1	1
Ampicillin Low-Mixture High	0.441	0	ns	Pretreatment	10	1	1
Ampicillin Low-Mixture Low	0.441	0	ns	Pretreatment	10	1	1
Ampicillin Low-Streptomycin High	0.664714	0	ns	Pretreatment	10	1	1
Ampicillin Low-Streptomycin Low	0.441	0	ns	Pretreatment	10	1	1
Blank-Ciprofloxacin High	0.664714	0	ns	Pretreatment	10	1	1
Blank-Ciprofloxacin Low	0.910909	0	ns	Pretreatment	10	1	1
Blank-Mixture High	0.664714	0	ns	Pretreatment	10	1	1
Blank-Mixture Low	0.664714	0	ns	Pretreatment	10	1	1
Blank-Streptomycin High	0.664615	0	ns	Pretreatment	10	1	1
Blank-Streptomycin Low	0.986	0	ns	Pretreatment	10	1	1
Ciprofloxacin High-Ciprofloxacin Low	0.664714	0	ns	Pretreatment	10	1	1
Ciprofloxacin High-Mixture High	0.504	0	ns	Pretreatment	10	1	1
Ciprofloxacin High-Mixture Low	0.6264	0	ns	Pretreatment	10	1	1
Ciprofloxacin High-Streptomycin High	0.910909	0	ns	Pretreatment	10	1	1
Ciprofloxacin High-Streptomycin Low	0.664615	0	ns	Pretreatment	10	1	1
Ciprofloxacin Low-Mixture High	0.664714	0	ns	Pretreatment	10	1	1
Ciprofloxacin Low-Mixture Low	0.664714	0	ns	Pretreatment	10	1	1
Ciprofloxacin Low-Streptomycin High	0.664714	0	ns	Pretreatment	10	1	1
Ciprofloxacin Low-Streptomycin Low	0.910909	0	ns	Pretreatment	10	1	1
Mixture High-Mixture Low	0.986	0	ns	Pretreatment	10	1	1
Mixture High-Streptomycin High	0.504	0	ns	Pretreatment	10	1	1
Mixture High-Streptomycin Low	0.664714	0	ns	Pretreatment	10	1	1
Mixture Low-Streptomycin High	0.596	0	ns	Pretreatment	10	1	1
Mixture Low-Streptomycin Low	0.664714	0	ns	Pretreatment	10	1	1
Streptomycin High-Streptomycin Low	0.664615	0	ns	Pretreatment	10	1	1
Blank-Mixture High	0.919	12	ns	Mixture	10	1	1
Blank-Mixture Low	0.919	12	ns	Mixture	10	1	1
Mixture High-Mixture Low	0.919	12	ns	Mixture	10	1	1
Blank-Mixture High	0.944	24	ns	Mixture	10	1	1
Blank-Mixture Low	0.4515	24	ns	Mixture	10	1	1
Mixture High-Mixture Low	0.4515	24	ns	Mixture	10	1	1
Blank-Mixture High	0.036	48	*	Mixture	10	2.75	3.25
Blank-Mixture Low	0.1035	48	ns	Mixture	10	1	1
Mixture High-Mixture Low	0.216	48	ns	Mixture	10	1	1
Blank-Mixture High	0.916	96	ns	Mixture	10	1	1
Blank-Mixture Low	0.111	96	ns	Mixture	10	1	1
Mixture High-Mixture Low	0.3285	96	ns	Mixture	10	1	1
Ampicillin High-Ampicillin Low	0.2085	12	ns	Ampicillin	10	1	1
Ampicillin High-Blank	0.735	12	ns	Ampicillin	10	1	1
Ampicillin Low-Blank	0.2085	12	ns	Ampicillin	10	1	1
Ampicillin High-Ampicillin Low	0.6015	24	ns	Ampicillin	10	1	1
Ampicillin High-Blank	0.946	24	ns	Ampicillin	10	1	1
Ampicillin Low-Blank	0.6015	24	ns	Ampicillin	10	1	1
Ampicillin High-Ampicillin Low	0.012	48	*	Ampicillin	10	3	3.25
Ampicillin High-Blank	0.0405	48	*	Ampicillin	10.5	2.75	3.25
Ampicillin Low-Blank	0.82	48	ns	Ampicillin	10	1	1
Ampicillin High-Ampicillin Low	0.489	96	ns	Ampicillin	10	1	1
Ampicillin High-Blank	0.888	96	ns	Ampicillin	10	1	1
Ampicillin Low-Blank	0.348	96	ns	Ampicillin	10	1	1
Blank-Streptomycin High	0.29	12	ns	Streptomycin	10	1	1
Blank-Streptomycin Low	0.29	12	ns	Streptomycin	10	1	1
Streptomycin High-Streptomycin Low	0.213	12	ns	Streptomycin	10	1	1
Blank-Streptomycin High	0.986	24	ns	Streptomycin	10	1	1
Blank-Streptomycin Low	0.986	24	ns	Streptomycin	10	1	1
Streptomycin High-Streptomycin Low	0.986	24	ns	Streptomycin	10	1	1
Blank-Streptomycin High	0.847	48	ns	Streptomycin	10	1	1
Blank-Streptomycin Low	0.804	48	ns	Streptomycin	10	1	1
Streptomycin High-Streptomycin Low	0.804	48	ns	Streptomycin	10	1	1
Blank-Streptomycin High	0.805	96	ns	Streptomycin	10	1	1
Blank-Streptomycin Low	0.018	96	*	Streptomycin	10	3.75	4
Streptomycin High-Streptomycin Low	0.06	96	ns	Streptomycin	10	1	1
Blank-Ciprofloxacin High	0.382	12	ns	Ciprofloxacin	10	1	1
Blank-Ciprofloxacin Low	0.0795	12	ns	Ciprofloxacin	10	1	1
Ciprofloxacin High-Ciprofloxacin Low	0.0795	12	ns	Ciprofloxacin	10	1	1
Blank-Ciprofloxacin High	0.92	24	ns	Ciprofloxacin	10	1	1
Blank-Ciprofloxacin Low	0.0225	24	*	Ciprofloxacin	10	1.75	2
Ciprofloxacin High-Ciprofloxacin Low	0.015	24	*	Ciprofloxacin	10.5	2	2.25
Blank-Ciprofloxacin High	0.078	48	ns	Ciprofloxacin	10	1	1
Blank-Ciprofloxacin Low	0.83	48	ns	Ciprofloxacin	10	1	1
Ciprofloxacin High-Ciprofloxacin Low	0.078	48	ns	Ciprofloxacin	10	1	1
Blank-Ciprofloxacin High	0.448	96	ns	Ciprofloxacin	10	1	1
Blank-Ciprofloxacin Low	0.0015	96	**	Ciprofloxacin	10	3.75	4
Ciprofloxacin High-Ciprofloxacin Low	0.0015	96	**	Ciprofloxacin	10.5	4	4.25

## Sheet: S7 - ANCOMBC2
Differential Abundance (ANCOMBC2)
taxon	LFC	adj.p	Diff	Treatment	Genus
ASV3	-4.03327	4.14366e-08	TRUE	Streptomycin High	Helicobacteraceae Family (ASV3)
ASV1	-3.91653	1.61147e-08	TRUE	Mixture Low	Campylobacterales Order (ASV1)
ASV1	-3.77985	1.26822e-09	TRUE	Streptomycin Low	Campylobacterales Order (ASV1)
ASV3	-3.72572	3.6464e-05	TRUE	Mixture High	Helicobacteraceae Family (ASV3)
ASV3	-3.6191	9.62562e-05	TRUE	Mixture Low	Helicobacteraceae Family (ASV3)
ASV1	-3.61021	1.80892e-11	TRUE	Streptomycin High	Campylobacterales Order (ASV1)
ASV1	-3.29765	4.36432e-09	TRUE	Ampicillin Low	Campylobacterales Order (ASV1)
ASV2	-3.09956	5.74872e-06	TRUE	Ciprofloxacin High	Alteromonas (ASV2)
ASV1	-3.03938	5.74872e-06	TRUE	Ciprofloxacin High	Campylobacterales Order (ASV1)
ASV2	-3.01326	1.18987e-05	TRUE	Ciprofloxacin Low	Alteromonas (ASV2)
ASV3	-2.87243	0.000613135	TRUE	Ampicillin Low	Helicobacteraceae Family (ASV3)
ASV14	-2.86255	0.0077155	TRUE	Ciprofloxacin High	Patescibacteria Phylum (ASV14)
ASV1	-2.71372	0.000141391	TRUE	Mixture High	Campylobacterales Order (ASV1)
ASV2	-2.48791	0.000209639	TRUE	Mixture Low	Alteromonas (ASV2)
ASV20	-2.47617	0.193952	FALSE	Ampicillin Low	Other
ASV4	-2.45342	0.00130312	TRUE	Mixture High	Phaeobacter (ASV4)
ASV1	-2.41355	0.000722832	TRUE	Ciprofloxacin Low	Campylobacterales Order (ASV1)
ASV3	-1.92876	0.0228594	TRUE	Ampicillin High	Helicobacteraceae Family (ASV3)
ASV2	-1.91534	0.00963276	TRUE	Mixture High	Alteromonas (ASV2)
ASV20	-1.85146	0.388547	FALSE	Mixture Low	Other
ASV4	-1.83513	0.0701793	FALSE	Ciprofloxacin High	Other
ASV1	-1.79069	0.00648377	TRUE	Ampicillin High	Campylobacterales Order (ASV1)
ASV4	-1.76401	0.0172186	TRUE	Mixture Low	Phaeobacter (ASV4)
ASV18	-1.67133	0.0172186	TRUE	Mixture Low	Alteromonadaceae Family (ASV18)
ASV10	-1.66114	0.119037	FALSE	Mixture Low	Other
ASV11	-1.43908	0.157122	FALSE	Ciprofloxacin Low	Other
ASV18	-1.37432	0.0550502	FALSE	Mixture High	Other
ASV30	-1.27455	0.580212	FALSE	Mixture High	Other
ASV9	-1.27019	0.748318	FALSE	Mixture High	Other
ASV11	-1.26288	0.299457	FALSE	Streptomycin High	Other
ASV18	-1.24226	0.429784	FALSE	Ciprofloxacin High	Other
ASV15	-1.19567	0.307248	FALSE	Mixture High	Other
ASV18	-1.1895	0.157122	FALSE	Ciprofloxacin Low	Other
ASV4	-1.16053	0.157122	FALSE	Ciprofloxacin Low	Other
ASV2	-1.10962	0.212701	FALSE	Streptomycin Low	Other
ASV10	-1.02267	0.409064	FALSE	Mixture High	Other
ASV15	-0.981567	0.680073	FALSE	Blank	Other
ASV20	-0.944442	0.825564	FALSE	Mixture High	Other
ASV20	-0.886362	0.745885	FALSE	Ampicillin High	Other
ASV39	-0.886087	0.578637	FALSE	Mixture Low	Other
ASV4	-0.877228	0.193952	FALSE	Ampicillin Low	Other
ASV30	-0.87655	0.904174	FALSE	Blank	Other
ASV18	-0.833497	0.338606	FALSE	Streptomycin Low	Other
ASV38	-0.783708	0.736155	FALSE	Ampicillin Low	Other
ASV39	-0.715534	0.659632	FALSE	Ciprofloxacin Low	Other
ASV11	-0.641912	0.516961	FALSE	Ampicillin Low	Other
ASV20	-0.640627	0.659632	FALSE	Ciprofloxacin Low	Other
ASV38	-0.605562	1	FALSE	Streptomycin Low	Other
ASV10	-0.604744	0.659632	FALSE	Ciprofloxacin Low	Other
ASV22	-0.544006	0.958417	FALSE	Mixture High	Other
ASV22	-0.505725	0.956714	FALSE	Ampicillin High	Other
ASV10	-0.503595	0.904174	FALSE	Blank	Other
ASV10	-0.479766	0.918364	FALSE	Ciprofloxacin High	Other
ASV15	-0.44858	0.836835	FALSE	Ciprofloxacin Low	Other
ASV14	-0.446598	0.829848	FALSE	Ciprofloxacin Low	Other
ASV4	-0.402085	0.769613	FALSE	Streptomycin High	Other
ASV15	-0.383641	0.956714	FALSE	Ampicillin High	Other
ASV22	-0.34941	0.997871	FALSE	Blank	Other
ASV14	-0.319724	0.956714	FALSE	Ampicillin High	Other
ASV14	-0.317964	0.917502	FALSE	Mixture Low	Other
ASV38	-0.315009	0.928085	FALSE	Ciprofloxacin Low	Other
ASV7	-0.304633	0.879543	FALSE	Streptomycin High	Other
ASV18	-0.279188	0.904174	FALSE	Blank	Other
ASV14	-0.277817	0.875953	FALSE	Ampicillin Low	Other
ASV15	-0.276907	0.918364	FALSE	Ciprofloxacin High	Other
ASV6	-0.262308	0.628861	FALSE	Ampicillin Low	Other
ASV10	-0.213009	0.895345	FALSE	Streptomycin High	Other
ASV16	-0.205275	0.997871	FALSE	Blank	Other
ASV8	-0.202073	0.981969	FALSE	Streptomycin High	Other
ASV39	-0.199724	0.889853	FALSE	Ampicillin Low	Other
ASV6	-0.198875	0.867068	FALSE	Ciprofloxacin Low	Other
ASV10	-0.169869	1	FALSE	Streptomycin Low	Other
ASV6	-0.16875	0.865602	FALSE	Streptomycin High	Other
ASV30	-0.167576	0.988323	FALSE	Ampicillin High	Other
ASV18	-0.163465	0.956714	FALSE	Ampicillin High	Other
ASV38	-0.160145	1	FALSE	Mixture High	Other
ASV6	-0.144396	0.918364	FALSE	Ciprofloxacin High	Other
ASV39	-0.141069	0.99736	FALSE	Streptomycin High	Other
ASV39	-0.137182	0.997871	FALSE	Blank	Other
ASV2	-0.127357	0.997871	FALSE	Blank	Other
ASV6	-0.119224	0.979039	FALSE	Mixture High	Other
ASV20	-0.119126	0.997871	FALSE	Blank	Other
ASV11	-0.110149	0.997871	FALSE	Blank	Other
ASV4	-0.104979	0.988323	FALSE	Ampicillin High	Other
ASV39	-0.0949252	1	FALSE	Mixture High	Other
ASV6	-0.082482	1	FALSE	Streptomycin Low	Other
ASV4	-0.0800636	1	FALSE	Streptomycin Low	Other
ASV6	-0.0724213	1	FALSE	Mixture Low	Other
ASV11	-0.0251453	0.988323	FALSE	Ampicillin High	Other
ASV15	-0.0118913	0.986112	FALSE	Ampicillin Low	Other
ASV7	-0.0103528	0.988323	FALSE	Ampicillin High	Other
ASV5	-0.00752694	1	FALSE	Streptomycin Low	Other
ASV3	-0.00128781	0.997871	FALSE	Blank	Other
ASV22	0	1	FALSE	Mixture Low	Other
ASV11	0	1	FALSE	Mixture High	Other
ASV14	0	1	FALSE	Mixture High	Other
ASV20	0	1	FALSE	Streptomycin Low	Other
ASV20	0	1	FALSE	Streptomycin High	Other
ASV14	0	1	FALSE	Streptomycin High	Other
ASV9	0	1	FALSE	Ciprofloxacin Low	Other
ASV12	0	1	FALSE	Ciprofloxacin High	Other
ASV9	0	1	FALSE	Ciprofloxacin High	Other
ASV11	0	1	FALSE	Ciprofloxacin High	Other
ASV7	0.00185362	0.997871	FALSE	Blank	Other
ASV38	0.00265624	1	FALSE	Mixture Low	Other
ASV6	0.0101376	0.997871	FALSE	Blank	Other
ASV6	0.0195615	0.988323	FALSE	Ampicillin High	Other
ASV3	0.0312721	1	FALSE	Streptomycin Low	Other
ASV7	0.0386395	1	FALSE	Ciprofloxacin Low	Other
ASV30	0.0516768	0.986112	FALSE	Ampicillin Low	Other
ASV11	0.058904	1	FALSE	Mixture Low	Other
ASV16	0.0633237	1	FALSE	Streptomycin Low	Other
ASV15	0.0704347	0.99736	FALSE	Streptomycin High	Other
ASV38	0.0731061	0.997871	FALSE	Blank	Other
ASV14	0.0763163	0.997871	FALSE	Blank	Other
ASV18	0.087069	0.889853	FALSE	Ampicillin Low	Other
ASV8	0.0921044	1	FALSE	Mixture Low	Other
ASV11	0.105667	1	FALSE	Streptomycin Low	Other
ASV3	0.131429	0.928085	FALSE	Ciprofloxacin Low	Other
ASV23	0.140448	0.928085	FALSE	Ciprofloxacin Low	Other
ASV23	0.163838	0.997871	FALSE	Blank	Other
ASV8	0.185796	0.979039	FALSE	Mixture High	Other
ASV2	0.220355	0.956714	FALSE	Ampicillin High	Other
ASV8	0.22098	1	FALSE	Streptomycin Low	Other
ASV39	0.241974	0.925923	FALSE	Ciprofloxacin High	Other
ASV39	0.252141	0.956714	FALSE	Ampicillin High	Other
ASV7	0.262992	0.918364	FALSE	Ciprofloxacin High	Other
ASV18	0.294244	0.769613	FALSE	Streptomycin High	Other
ASV39	0.328416	1	FALSE	Streptomycin Low	Other
ASV23	0.337854	0.90858	FALSE	Mixture High	Other
ASV16	0.33989	0.865602	FALSE	Streptomycin High	Other
ASV4	0.341601	0.904174	FALSE	Blank	Other
ASV7	0.346103	0.910131	FALSE	Mixture High	Other
ASV15	0.352221	1	FALSE	Streptomycin Low	Other
ASV16	0.372547	0.867068	FALSE	Ciprofloxacin Low	Other
ASV23	0.374986	0.78888	FALSE	Streptomycin High	Other
ASV7	0.426481	0.723246	FALSE	Ampicillin Low	Other
ASV5	0.47045	0.918364	FALSE	Ciprofloxacin High	Other
ASV16	0.515134	0.860116	FALSE	Ampicillin High	Other
ASV10	0.538209	0.516961	FALSE	Ampicillin Low	Other
ASV30	0.549635	1	FALSE	Streptomycin Low	Other
ASV23	0.551109	0.75534	FALSE	Ciprofloxacin High	Other
ASV14	0.561547	0.821789	FALSE	Streptomycin Low	Other
ASV23	0.592018	0.491337	FALSE	Ampicillin Low	Other
ASV8	0.592194	0.904174	FALSE	Blank	Other
ASV30	0.597056	0.78888	FALSE	Streptomycin High	Other
ASV16	0.598554	0.748318	FALSE	Mixture High	Other
ASV20	0.635457	0.918364	FALSE	Ciprofloxacin High	Other
ASV7	0.662699	0.593466	FALSE	Mixture Low	Other
ASV8	0.679099	0.491337	FALSE	Ampicillin Low	Other
ASV23	0.699123	0.525949	FALSE	Mixture Low	Other
ASV2	0.741286	0.232291	FALSE	Ampicillin Low	Other
ASV1	0.749516	0.680073	FALSE	Blank	Other
ASV5	0.757036	0.745885	FALSE	Ampicillin High	Other
ASV15	0.760293	0.578637	FALSE	Mixture Low	Other
ASV5	0.781465	0.570216	FALSE	Ciprofloxacin Low	Other
ASV16	0.790502	0.453984	FALSE	Ampicillin Low	Other
ASV38	0.80046	0.745885	FALSE	Ampicillin High	Other
ASV8	0.801819	0.541815	FALSE	Ampicillin High	Other
ASV16	0.862566	0.75534	FALSE	Ciprofloxacin High	Other
ASV30	0.8945	0.639609	FALSE	Mixture Low	Other
ASV5	0.897927	0.769613	FALSE	Streptomycin High	Other
ASV22	0.914055	0.769613	FALSE	Streptomycin High	Other
ASV23	0.941032	0.404474	FALSE	Streptomycin Low	Other
ASV9	0.952808	0.769613	FALSE	Streptomycin High	Other
ASV9	0.954772	0.848276	FALSE	Blank	Other
ASV7	0.962179	0.701613	FALSE	Streptomycin Low	Other
ASV38	0.975862	0.769613	FALSE	Streptomycin High	Other
ASV8	0.979477	0.429784	FALSE	Ciprofloxacin High	Other
ASV23	1.0118	0.315151	FALSE	Ampicillin High	Other
ASV10	1.01385	0.541815	FALSE	Ampicillin High	Other
ASV12	1.0231	0.904174	FALSE	Blank	Other
ASV9	1.04901	0.650789	FALSE	Mixture Low	Other
ASV22	1.06625	0.821789	FALSE	Streptomycin Low	Other
ASV38	1.07511	0.918364	FALSE	Ciprofloxacin High	Other
ASV2	1.16506	0.0480257	TRUE	Streptomycin High	Alteromonas (ASV2)
ASV12	1.43961	0.438414	FALSE	Mixture High	Other
ASV9	1.44872	0.193952	FALSE	Ampicillin Low	Other
ASV3	1.47531	0.0871491	FALSE	Ciprofloxacin High	Other
ASV16	1.51382	0.119037	FALSE	Mixture Low	Other
ASV5	1.60145	0.326579	FALSE	Blank	Other
ASV8	1.64889	0.1552	FALSE	Ciprofloxacin Low	Other
ASV30	1.70862	0.157122	FALSE	Ciprofloxacin Low	Other
ASV30	1.71128	0.0934459	FALSE	Ciprofloxacin High	Other
ASV9	1.72612	0.212701	FALSE	Streptomycin Low	Other
ASV12	1.81349	0.404474	FALSE	Streptomycin Low	Other
ASV5	1.82319	0.0777577	FALSE	Mixture Low	Other
ASV5	1.85642	0.045597	TRUE	Ampicillin Low	P3OB-42 (ASV5)
ASV5	1.90833	0.0479855	TRUE	Mixture High	P3OB-42 (ASV5)
ASV22	1.94012	0.200316	FALSE	Ciprofloxacin Low	Other
ASV22	2.16109	0.232291	FALSE	Ampicillin Low	Other
ASV12	2.19711	0.0916795	FALSE	Streptomycin High	Other
ASV22	2.51689	0.0934459	FALSE	Ciprofloxacin High	Other
ASV12	2.53749	0.045597	TRUE	Ampicillin Low	Hyphomonadaceae Family (ASV12)
ASV9	2.81212	0.00648377	TRUE	Ampicillin High	[Caedibacter] taeniospiralis group (ASV9)
ASV12	3.07665	0.0172186	TRUE	Mixture Low	Hyphomonadaceae Family (ASV12)
ASV12	3.1397	0.266578	FALSE	Ampicillin High	Other
ASV12	3.23797	0.0316709	TRUE	Ciprofloxacin Low	Hyphomonadaceae Family (ASV12)

## Sheet: S8 - Adonis Water vs Coral
Adonis - Water vs Coral
pairs	Df	SumsOfSqs	F.Model	R2	p.value	p.adjusted	sig
Blank Coral vs Antibiotics Coral	1	656.818	20.0489	0.0808263	0.001	0.001	**
Blank Coral vs Blank Water	1	685.829	16.845	0.10281	0.001	0.001	**
Blank Coral vs Antibiotics Water	1	818.656	16.3908	0.0929234	0.001	0.001	**
Antibiotics Coral vs Blank Water	1	834.494	18.8882	0.157549	0.001	0.001	**
Antibiotics Coral vs Antibiotics Water	1	695.658	12.26	0.0971011	0.001	0.001	**
Blank Water vs Antibiotics Water	1	434.061	2.87393	0.0801119	0.001	0.001	**

## Sheet: S10 - Node Table
SPIEC-EASI Node Table
name	degree	betweenness_centrality	closeness_centrality	eigenvector_centrality	Abundance	module	z	p	taxa_roles	Phylum	Antibiotic
Campylobacterales Order (ASV1)	4	1079	0.031568	7.99e-08	56.0245	M12	-0.944911	0.625	Connectors	p__Campylobacterota	Blank
Phaeobacter (ASV4)	2	364	0.0302614	9.34e-10	9.5196	M20	-0.57735	0.5	Peripheral nodes	p__Proteobacteria	Blank
Alteromonas (ASV2)	2	183	0.0246254	7.05e-11	8.12658	M20	1.1547	0	Peripheral nodes	p__Proteobacteria	Blank
Helicobacteraceae Family (ASV3)	3	183	0.030502	9.85e-10	5.40302	M21	NA	NA	NA	p__Campylobacterota	Blank
P3OB-42 (ASV5)	1	0	0.0301808	4.83e-07	2.22748	M12	-0.944911	0	Peripheral nodes	p__Myxococcota	Blank
[Caedibacter] taeniospiralis group (ASV10)	2	363	0.029783	0.000165989	0.828485	M1	-0.903032	0.5	Peripheral nodes	p__Proteobacteria	Blank
JGI 0000069-P22 Order (ASV20)	3	0	0.0309022	7.91e-10	0.68916	M21	NA	NA	NA	p__Patescibacteria	Blank
Alteromonas (ASV33)	3	1003	0.0282011	1.74e-05	0.684795	M12	0.377964	0.444444	Peripheral nodes	p__Proteobacteria	Blank
Pseudoalteromonas (ASV11)	1	0	0.0108	3e-07	0.613238	M5	-1.09557	0	Peripheral nodes	p__Proteobacteria	Blank
Aestuariibacter (ASV32)	1	0	0.0154508	3.68e-07	0.51664	M12	-0.944911	0	Peripheral nodes	p__Proteobacteria	Blank
[Caedibacter] taeniospiralis group (ASV9)	5	900	0.0299723	0.000114728	0.502283	M9	1.30236	0.32	Peripheral nodes	p__Proteobacteria	Blank
Kordiimonas (ASV17)	3	647	0.0297062	0.000574037	0.388801	M17	-0.816497	0.444444	Peripheral nodes	p__Proteobacteria	Blank
Patescibacteria Phylum (ASV14)	2	0	0.0291158	1.86e-10	0.380761	M21	NA	NA	NA	p__Patescibacteria	Blank
Aureicoccus (ASV26)	2	0	0.0260931	3.14e-05	0.35733	M9	-0.558156	0	Peripheral nodes	p__Bacteroidota	Blank
Terasakiellaceae Family (ASV125)	1	0	0.015971	1.64e-05	0.305987	M14	-1.35169	0	Peripheral nodes	p__Proteobacteria	Blank
Thalassotalea (ASV62)	4	0	0.0327734	2.25e-05	0.284393	M2	-0.239863	0.375	Peripheral nodes	p__Proteobacteria	Blank
Ascidiaceihabitans (ASV87)	2	0	0.0257453	8.35e-06	0.253611	M2	-0.639635	0	Peripheral nodes	p__Proteobacteria	Blank
Maricaulis (ASV42)	1	0	0.0289901	0.00113049	0.25028	M13	-0.866025	0	Peripheral nodes	p__Proteobacteria	Blank
Alteromonadaceae Family (ASV18)	1	0	0.0113268	2.8e-11	0.238794	M20	-0.57735	0	Peripheral nodes	p__Proteobacteria	Blank
Tetragenococcus (ASV15)	1	0	0.0234857	1.73e-07	0.232477	M8	-0.801784	0	Peripheral nodes	p__Firmicutes	Blank
Vibrio (ASV51)	1	0	0.0109184	1.56e-05	0.202958	M17	-0.816497	0	Peripheral nodes	p__Proteobacteria	Blank
Staphylococcus (ASV39)	4	1280	0.0342959	6.98e-06	0.185154	M4	0.511766	0	Peripheral nodes	p__Firmicutes	Blank
Candidatus Paraholospora (ASV115)	6	1206	0.0301815	6.68e-05	0.183202	M14	-0.300376	0.722222	Connectors	p__Proteobacteria	Blank
Kordiimonas (ASV41)	3	183	0.0191525	4.76e-05	0.182972	M17	1.63299	0	Peripheral nodes	p__Proteobacteria	Blank
Pir4 lineage (ASV50)	4	729	0.0310396	8.73e-05	0.177688	M9	-1.48842	0.75	Connectors	p__Planctomycetota	Blank
Oleiphilus (ASV44)	2	1140	0.0374618	0.000777183	0.176655	M1	-0.903032	0.5	Peripheral nodes	p__Proteobacteria	Blank
Ruegeria (ASV29)	1	0	0.0270461	6.57e-08	0.175966	M3	-1.17874	0	Peripheral nodes	p__Proteobacteria	Blank
Candidatus Omnitrophus (ASV24)	1	0	0.0115557	4.43e-05	0.175506	M15	-0.750939	0	Peripheral nodes	p__Verrucomicrobiota	Blank
Parvularcula (ASV210)	2	374	0.0292495	3.07e-05	0.169993	M9	-0.558156	0	Peripheral nodes	p__Proteobacteria	Blank
Idiomarina (ASV38)	2	855	0.025301	2.32e-05	0.158851	M5	-0.16855	0	Peripheral nodes	p__Proteobacteria	Blank
Marinobacter (ASV72)	5	1269	0.0348068	3e-05	0.157588	M4	-1.02353	0.48	Peripheral nodes	p__Proteobacteria	Blank
Spongiibacter (ASV34)	3	699	0.0112229	1.03e-05	0.155865	M5	-0.16855	0.444444	Peripheral nodes	p__Proteobacteria	Blank
Tetragenococcus (ASV23)	1	0	0.0124177	6.3e-08	0.141967	M19	-0.57735	0	Peripheral nodes	p__Firmicutes	Blank
Aestuariibacter (ASV74)	2	364	0.0220162	4.76e-08	0.141967	M16	-0.477455	0.5	Peripheral nodes	p__Proteobacteria	Blank
Ponticaulis (ASV123)	5	271	0.0319527	0.0489295	0.133352	M5	-1.09557	0.56	Peripheral nodes	p__Proteobacteria	Blank
Candidatus Peribacteria Order (ASV65)	5	1653	0.0336219	0.000130651	0.127609	M4	0.511766	0.32	Peripheral nodes	p__Patescibacteria	Blank
Algicola (ASV121)	1	0	0.0137312	4.83e-06	0.12738	M3	-1.17874	0	Peripheral nodes	p__Proteobacteria	Blank
Tenacibaculum (ASV144)	6	1324	0.0329389	0.0625457	0.124853	M1	-0.322512	0.611111	Peripheral nodes	p__Bacteroidota	Blank
Escherichia-Shigella (ASV139)	2	183	0.0134926	1.18e-06	0.123819	M19	1.1547	0	Peripheral nodes	p__Proteobacteria	Blank
Pseudobacteriovorax (ASV416)	1	0	0.0219942	3.14e-06	0.123589	M15	-0.750939	0	Peripheral nodes	p__Bdellovibrionota	Blank
Rhodobacteraceae Family (ASV71)	3	391	0.022631	1.46e-05	0.123475	M17	-0.816497	0.666667	Connectors	p__Proteobacteria	Blank
SAR324 clade(Marine group B) Phylum (ASV95)	1	0	0.0198203	7.53e-06	0.121752	M10	-1.16894	0	Peripheral nodes	p__SAR324 clade(Marine group B)	Blank
Ruegeria (ASV99)	2	1526	0.029094	3.35e-05	0.11934	M16	-0.477455	0.5	Peripheral nodes	p__Proteobacteria	Blank
Winogradskyella (ASV129)	6	1805	0.0317907	0.00324643	0.118306	M8	0	0.777778	Connectors	p__Bacteroidota	Blank
PB19 Order (ASV413)	5	1712	0.0336248	0.00585029	0.115779	M7	0	0.72	Connectors	p__Desulfobacterota	Blank
Tenacibaculum (ASV28)	4	395	0.0304292	0.000464581	0.115319	M17	0.408248	0.625	Connectors	p__Bacteroidota	Blank
KI89A clade Family (ASV201)	3	4	0.017659	0.00018853	0.114975	M11	0	0.444444	Peripheral nodes	p__Proteobacteria	Blank
Tenacibaculum (ASV118)	1	0	0.0158024	0.0105737	0.114171	M13	-0.866025	0	Peripheral nodes	p__Bacteroidota	Blank
Corynebacterium (ASV119)	5	0	0.0300583	4.72e-05	0.113022	M4	1.27942	0	Peripheral nodes	p__Actinobacteriota	Blank
Alteromonadaceae Family (ASV27)	3	183	0.0219669	1.55e-05	0.107739	M2	-0.639635	0.444444	Peripheral nodes	p__Proteobacteria	Blank
Gammaproteobacteria Class (ASV106)	1	0	0.016875	1.13e-05	0.104752	M2	-1.03941	0	Peripheral nodes	p__Proteobacteria	Blank
Spongiibacter (ASV134)	3	53	0.0266805	0.000891084	0.0980905	M10	-1.16894	0.666667	Connectors	p__Proteobacteria	Blank
Cognatishimia (ASV189)	5	1343	0.0304349	0.000209972	0.0911989	M12	0.377964	0.64	Connectors	p__Proteobacteria	Blank
Aestuariibacter (ASV211)	3	14	0.0229203	0.00246648	0.0911989	M1	0.258009	0	Peripheral nodes	p__Proteobacteria	Blank
Pseudomonas (ASV47)	1	0	0.0163391	2.03e-06	0.091084	M2	-1.03941	0	Peripheral nodes	p__Proteobacteria	Blank
Rhodobacteraceae Family (ASV286)	1	0	0.0170267	0.00300251	0.0898205	M1	-0.903032	0	Peripheral nodes	p__Proteobacteria	Blank
Kordiimonas (ASV120)	6	79	0.0321177	0.000105415	0.0890165	M4	1.27942	0.277778	Peripheral nodes	p__Proteobacteria	Blank
Alteromonadaceae Family (ASV564)	3	7	0.0348432	7.77e-06	0.0887868	M3	-0.27735	0.444444	Peripheral nodes	p__Proteobacteria	Blank
Aestuariibacter (ASV19)	4	230	0.0306247	4.47e-05	0.0883274	M3	-0.27735	0.625	Connectors	p__Proteobacteria	Blank
Rhodobacteraceae Family (ASV502)	3	2057	0.0354897	3.05e-06	0.086145	M19	-0.57735	0.666667	Connectors	p__Proteobacteria	Blank
Gracilibacteria Class (ASV97)	1	0	0.0194423	2.8e-05	0.0852261	M8	-0.801784	0	Peripheral nodes	p__Patescibacteria	Blank
Bacteroidia Class (ASV162)	3	364	0.0267033	0.000887936	0.0784494	M1	-0.903032	0.666667	Connectors	p__Bacteroidota	Blank
XY-R5 (ASV117)	2	0	0.0226313	3.73e-05	0.0775305	M2	-1.03941	0.5	Peripheral nodes	p__Proteobacteria	Blank
Bradyrhizobium (ASV53)	5	1408	0.030333	1.68e-05	0.0762671	M4	0.511766	0.32	Peripheral nodes	p__Proteobacteria	Blank
Silicimonas (ASV518)	4	387	0.022457	0.000402752	0.0752333	M15	1.35169	0.375	Peripheral nodes	p__Proteobacteria	Blank
Pelomonas (ASV64)	1	0	0.0162059	1.21e-05	0.0725915	M3	-1.17874	0	Peripheral nodes	p__Proteobacteria	Blank
Rhodobacteraceae Family (ASV70)	6	4232	0.0360389	0.000629799	0.0710983	M5	0.758475	0.666667	Connectors	p__Proteobacteria	Blank
Pseudoalteromonas (ASV555)	4	1273	0.0321338	0.00725328	0.0698349	M1	0.258009	0.375	Peripheral nodes	p__Proteobacteria	Blank
Ralstonia (ASV16)	2	543	0.0225936	3.47e-06	0.0686863	M16	0.190982	0	Peripheral nodes	p__Proteobacteria	Blank
Alteromonadaceae Family (ASV248)	3	2	0.0241096	0.00214005	0.0686863	M5	0.758475	0	Peripheral nodes	p__Proteobacteria	Blank
Kordiimonas (ASV55)	3	0	0.0196229	0.000139207	0.0683417	M11	0	0.444444	Peripheral nodes	p__Proteobacteria	Blank
Campylobacterales Order (ASV729)	1	0	0.0207328	5.62e-06	0.0669634	M3	-1.17874	0	Peripheral nodes	p__Campylobacterota	Blank
EPR3968-O8a-Bc78 Order (ASV385)	3	11	0.0229677	0.000445528	0.0652405	M11	0	0.444444	Peripheral nodes	p__Proteobacteria	Blank
Rhodopirellula (ASV190)	1	0	0.00763844	2.45e-08	0.0632879	M18	-0.866025	0	Peripheral nodes	p__Planctomycetota	Blank
Stenotrophomonas (ASV85)	3	420	0.0268197	0.00122341	0.0624838	M5	-1.09557	0.666667	Connectors	p__Proteobacteria	Blank
Vibrio (ASV63)	5	779	0.0136703	0.000176371	0.0601866	M11	0	0.64	Connectors	p__Proteobacteria	Blank
Ponticaulis (ASV36)	3	180	0.0304302	0.00285663	0.0597272	M1	-0.903032	0.666667	Connectors	p__Proteobacteria	Blank
Hirschia (ASV22)	2	0	0.0153322	0.345298	0.0577746	M13	0	0	Peripheral nodes	p__Proteobacteria	Blank
Epibacterium (ASV67)	3	380	0.0108827	3.93e-06	0.0545585	M18	0.866025	0.444444	Peripheral nodes	p__Proteobacteria	Blank
Phycisphaera (ASV69)	3	100	0.0134392	0.000531401	0.0543288	M15	0.300376	0.444444	Peripheral nodes	p__Planctomycetota	Blank
Aquarickettsia (ASV58)	3	461	0.0303531	6.78e-05	0.0534099	M9	-0.558156	0.444444	Peripheral nodes	p__Proteobacteria	Blank
Acinetobacter (ASV171)	3	208	0.019437	6.13e-05	0.0529505	M11	0	0.444444	Peripheral nodes	p__Proteobacteria	Blank
Rhodobacteraceae Family (ASV54)	4	567	0.0238734	0.00169896	0.0527207	M7	0	0.625	Connectors	p__Proteobacteria	Blank
Oleibacter (ASV76)	4	1740	0.0337958	0.000332356	0.0527207	M2	-1.03941	0.625	Connectors	p__Proteobacteria	Blank
OM27 clade (ASV447)	3	332	0.0324948	0.000107776	0.0522613	M11	-1.41421	0.444444	Peripheral nodes	p__Bdellovibrionota	Blank
Pseudoalteromonas (ASV153)	5	365	0.0338556	4.59e-05	0.050883	M2	0.55968	0	Peripheral nodes	p__Proteobacteria	Blank
Colwelliaceae Family (ASV348)	6	1445	0.0231455	0.000382023	0.0506533	M16	2.19629	0.277778	Peripheral nodes	p__Proteobacteria	Blank
Haliea (ASV136)	1	0	0.0219595	0.000129157	0.0488155	M1	-0.903032	0	Peripheral nodes	p__Proteobacteria	Blank
Lewinella (ASV431)	4	386	0.0253405	0.00188189	0.0487006	M6	-0.151911	0.625	Connectors	p__Bacteroidota	Blank
Tetragenococcus (ASV127)	7	1039	0.0322079	0.0394298	0.0485858	M13	1.73205	0.571429	Peripheral nodes	p__Firmicutes	Blank
Ruegeria (ASV112)	4	161	0.0247403	0.00533061	0.0483561	M1	0.83853	0	Peripheral nodes	p__Proteobacteria	Blank
Rhodobacteraceae Family (ASV254)	3	276	0.0312335	0.00162488	0.047552	M7	-0.948683	0.666667	Connectors	p__Proteobacteria	Blank
Pantoea (ASV387)	1	0	0.00668263	4.03e-05	0.0462886	M23	NA	NA	NA	p__Proteobacteria	Blank
Haloferula (ASV31)	3	183	0.0129837	6.67e-05	0.045944	M23	NA	NA	NA	p__Verrucomicrobiota	Blank
Aestuariibacter (ASV110)	4	81	0.0227715	3.36e-05	0.0458291	M3	1.52543	0	Peripheral nodes	p__Proteobacteria	Blank
Candidatus Nomurabacteria Order (ASV156)	2	35	0.0165459	6.92e-06	0.0457143	M18	-0.866025	0.5	Peripheral nodes	p__Patescibacteria	Blank
Ekhidna (ASV145)	5	948	0.031577	0.00160588	0.0431874	M9	-0.558156	0.64	Connectors	p__Bacteroidota	Blank
Thiotrichaceae Family (ASV265)	3	172	0.018805	0.000583597	0.0428428	M6	-0.151911	0.444444	Peripheral nodes	p__Proteobacteria	Blank
Hyphomonadaceae Family (ASV12)	3	164	0.0221754	0.000474346	0.0424982	M6	-0.151911	0.444444	Peripheral nodes	p__Proteobacteria	Blank
Hyphomonas (ASV30)	5	1268	0.0321449	0.000762089	0.041809	M9	1.30236	0.32	Peripheral nodes	p__Proteobacteria	Blank
Burkholderia-Caballeronia-Paraburkholderia (ASV77)	5	486	0.0293753	0.00601713	0.0379038	M1	-0.322512	0.72	Connectors	p__Proteobacteria	Blank
Marinobacter (ASV305)	4	783	0.0322614	8.07e-05	0.0379038	M14	0.750939	0.375	Peripheral nodes	p__Proteobacteria	Blank
Oceanicaulis (ASV346)	4	301	0.0245081	0.00042723	0.0377889	M10	0.687614	0	Peripheral nodes	p__Proteobacteria	Blank
Erythrobacter (ASV458)	2	77	0.0228676	0.000401613	0.0367552	M7	-0.948683	0.5	Peripheral nodes	p__Proteobacteria	Blank
Cohaesibacter (ASV439)	5	1149	0.0282633	0.000418528	0.0357215	M8	0	0.72	Connectors	p__Proteobacteria	Blank
Terasakiellaceae Family (ASV722)	3	563	0.028554	0.000251535	0.0318162	M10	-0.550091	0.444444	Peripheral nodes	p__Proteobacteria	Blank
Aestuariibacter (ASV628)	4	1599	0.0307037	0.000265153	0.0315865	M11	1.41421	0.375	Peripheral nodes	p__Proteobacteria	Blank
Muricauda (ASV21)	3	196	0.0250908	8.54e-05	0.0313568	M10	-0.550091	0.444444	Peripheral nodes	p__Bacteroidota	Blank
Marinicella (ASV833)	6	1007	0.0348542	0.000135915	0.0308973	M2	0.159909	0.5	Peripheral nodes	p__Proteobacteria	Blank
Balneola (ASV531)	5	186	0.0125432	0.000782102	0.0305528	M15	1.35169	0.56	Peripheral nodes	p__Bacteroidota	Blank
Gemella (ASV176)	3	0	0.0234798	1.61e-05	0.0297487	M4	-0.255883	0	Peripheral nodes	p__Firmicutes	Blank
Kordiimonas (ASV82)	3	0	0.032826	4.2e-05	0.0296339	M2	-0.239863	0	Peripheral nodes	p__Proteobacteria	Blank
Rhodobacteraceae Family (ASV170)	5	1180	0.0277692	0.000380316	0.0280258	M4	-1.79118	0.8	Connectors	p__Proteobacteria	Blank
Arenicellaceae Family (ASV230)	1	0	0.0150061	0.000684052	0.027911	M8	-0.801784	0	Peripheral nodes	p__Proteobacteria	Blank
Alcanivorax (ASV107)	9	2821	0.036326	4.95e-05	0.0277961	M2	0.55968	0.617284	Peripheral nodes	p__Proteobacteria	Blank
Aestuariibacter (ASV280)	6	562	0.0285111	0.0110543	0.0274515	M5	1.6855	0.5	Peripheral nodes	p__Proteobacteria	Blank
Clade III Family (ASV634)	4	1414	0.0344668	0.000407468	0.0261881	M22	NA	NA	NA	p__Proteobacteria	Blank
Hyphomonadaceae Family (ASV1491)	6	294	0.0290109	0.00901654	0.0257286	M1	0.83853	0.5	Peripheral nodes	p__Proteobacteria	Blank
Thalassotalea (ASV52)	1	0	0.0203955	0.000348638	0.0246949	M6	-0.911465	0	Peripheral nodes	p__Proteobacteria	Blank
Corynebacterium (ASV79)	5	520	0.0248766	8.41e-05	0.0240057	M3	0.624038	0.48	Peripheral nodes	p__Actinobacteriota	Blank
Tropicibacter (ASV329)	2	183	0.0275282	3.34e-06	0.0238909	M8	0	0	Peripheral nodes	p__Proteobacteria	Blank
Mameliella (ASV1557)	2	183	0.0106292	7.99e-08	0.023776	M18	0.866025	0	Peripheral nodes	p__Proteobacteria	Blank
Phycisphaera (ASV130)	2	40	0.0256	7.53e-05	0.0234314	M16	-0.477455	0.5	Peripheral nodes	p__Planctomycetota	Blank
Halomonas (ASV40)	3	0	0.02642	0.00044351	0.0234314	M9	-0.558156	0.444444	Peripheral nodes	p__Proteobacteria	Blank
Micavibrionaceae Family (ASV575)	2	0	0.0229782	0.000806813	0.0232017	M15	-0.750939	0.5	Peripheral nodes	p__Proteobacteria	Blank
Agaribacterium (ASV1585)	3	36	0.0241371	2.5e-05	0.0232017	M3	0.624038	0	Peripheral nodes	p__Proteobacteria	Blank
Haloferula (ASV241)	2	30	0.0263774	0.000174103	0.022972	M1	-0.903032	0.5	Peripheral nodes	p__Verrucomicrobiota	Blank
Paracoccus (ASV467)	5	362	0.026818	0.00112926	0.022168	M10	1.30647	0	Peripheral nodes	p__Proteobacteria	Blank
Balneola (ASV517)	3	150	0.0281327	0.000195367	0.0214788	M17	0.408248	0.444444	Peripheral nodes	p__Bacteroidota	Blank
Winogradskyella (ASV25)	2	0	0.0314323	0.939036	0.0206748	M13	-0.866025	0.5	Peripheral nodes	p__Bacteroidota	Blank
Granulicatella (ASV470)	2	0	0.0268194	0.00702233	0.0205599	M5	-1.09557	0.5	Peripheral nodes	p__Firmicutes	Blank
Coraliomargarita (ASV1277)	4	675	0.0298875	0.00154158	0.0204451	M9	0.372104	0.375	Peripheral nodes	p__Verrucomicrobiota	Blank
Marixanthomonas (ASV101)	4	81	0.0259146	0.000793185	0.0202154	M6	-0.911465	0.75	Connectors	p__Bacteroidota	Blank
Aurantivirga (ASV49)	5	397	0.0269638	6.3e-05	0.0194113	M4	0.511766	0.32	Peripheral nodes	p__Bacteroidota	Blank
Deinococcus (ASV1797)	2	0	0.017796	0.0023954	0.0194113	M7	0	0	Peripheral nodes	p__Deinococcota	Blank
Aeromonas (ASV172)	4	682	0.029672	0.000794258	0.0189519	M15	-0.750939	0.625	Connectors	p__Proteobacteria	Blank
Alteromonadaceae Family (ASV751)	9	1916	0.0357906	0.000119187	0.018837	M2	1.759	0.197531	Peripheral nodes	p__Proteobacteria	Blank
Rhodobacteraceae Family (ASV60)	6	2633	0.0334043	0.0100595	0.0183776	M1	1.41905	0.277778	Peripheral nodes	p__Proteobacteria	Blank
Clade III Family (ASV194)	5	2412	0.0306712	0.000100527	0.0183776	M11	1.41421	0.56	Peripheral nodes	p__Proteobacteria	Blank
Candidatus Tenderia (ASV96)	2	0	0.0255046	0.00026288	0.0183776	M11	-1.41421	0.5	Peripheral nodes	p__Proteobacteria	Blank
Rhodobacteraceae Family (ASV165)	2	0	0.0273794	0.00040646	0.0182627	M6	-0.911465	0.5	Peripheral nodes	p__Proteobacteria	Blank
SM1A02 (ASV396)	4	248	0.0279561	0.00158934	0.0181479	M1	0.83853	0	Peripheral nodes	p__Planctomycetota	Blank
Alteromonadaceae Family (ASV868)	4	1711	0.0350619	2.84e-06	0.018033	M12	1.70084	0.375	Peripheral nodes	p__Proteobacteria	Blank
Dadabacteriales Order (ASV485)	8	6351	0.0377359	0.000147406	0.0174587	M14	0.750939	0.78125	Connectors	p__Dadabacteria	Blank
Woeseia (ASV697)	3	183	0.0286365	3.85e-06	0.0169993	M3	-0.27735	0.444444	Peripheral nodes	p__Proteobacteria	Blank
Rhodobacteraceae Family (ASV263)	2	0	0.0205225	0.00050985	0.0157358	M16	-0.477455	0.5	Peripheral nodes	p__Proteobacteria	Blank
Phyllobacterium (ASV90)	5	2333	0.0327736	0.000234431	0.015621	M5	0.758475	0.56	Peripheral nodes	p__Proteobacteria	Blank
Pseudomonas (ASV2045)	9	370	0.023667	0.0219014	0.0153912	M1	2.58009	0.37037	Module hubs	p__Proteobacteria	Blank
Kordia (ASV501)	1	0	0.00860695	0.00023195	0.0150467	M16	-0.477455	0	Peripheral nodes	p__Bacteroidota	Blank
Clade III Family (ASV2105)	7	622	0.0253471	0.00150879	0.0147021	M10	1.30647	0.44898	Peripheral nodes	p__Proteobacteria	Blank
Lentibacter (ASV2243)	6	1095	0.0275581	1.12e-05	0.0129792	M3	0.624038	0.611111	Peripheral nodes	p__Proteobacteria	Blank
Aestuariibacter (ASV1057)	3	183	0.0268586	1.61e-06	0.0128643	M12	0.377964	0.444444	Peripheral nodes	p__Proteobacteria	Blank
Lacimicrobium (ASV157)	3	462	0.0316079	0.000711044	0.0125197	M6	-0.151911	0.444444	Peripheral nodes	p__Proteobacteria	Blank
Gammaproteobacteria Class (ASV266)	2	109	0.0258633	0.000266787	0.0120603	M7	-0.948683	0.5	Peripheral nodes	p__Proteobacteria	Blank
Pseudovibrio (ASV1683)	2	0	0.0140418	0.000137086	0.0118306	M4	-1.02353	0	Peripheral nodes	p__Proteobacteria	Blank
Celeribacter (ASV173)	5	1093	0.0320257	0.00177547	0.0118306	M1	0.258009	0.56	Peripheral nodes	p__Proteobacteria	Blank
Chungangia (ASV2420)	6	861	0.0287103	2.15e-05	0.0112563	M4	0.511766	0.5	Peripheral nodes	p__Firmicutes	Blank
Halieaceae Family (ASV2083)	5	890	0.0324075	0.00909392	0.0111414	M7	0.948683	0.56	Peripheral nodes	p__Proteobacteria	Blank
Clade Ia (ASV1337)	5	803	0.0308374	7.21e-05	0.010682	M14	-1.35169	0.8	Connectors	p__Proteobacteria	Blank
Pseudarcobacter (ASV140)	2	321	0.025818	6.06e-06	0.00999282	M4	-1.02353	0	Peripheral nodes	p__Campylobacterota	Blank
Chitinophagales Order (ASV149)	9	76	0.027564	0.000215185	0.00987796	M2	1.759	0.197531	Peripheral nodes	p__Bacteroidota	Blank
Oleiphilus (ASV770)	3	860	0.0324384	0.00739338	0.00941852	M1	-0.322512	0.444444	Peripheral nodes	p__Proteobacteria	Blank
Pirellulaceae Family (ASV122)	4	40	0.0194336	0.00151516	0.00884422	M7	0.948683	0.375	Peripheral nodes	p__Planctomycetota	Blank
BD2-7 Family (ASV421)	1	0	0.0103826	0.00121569	0.00838478	M8	-0.801784	0	Peripheral nodes	p__Proteobacteria	Blank
Oligoflexaceae Family (ASV216)	8	2562	0.0322332	0.00179884	0.00826992	M9	1.30236	0.6875	Connectors	p__Bdellovibrionota	Blank
Blastopirellula (ASV503)	11	961	0.0280619	0.0031285	0.0080402	M6	2.12675	0.727273	Connectors	p__Planctomycetota	Blank
Mesonia (ASV98)	9	657	0.0338258	0.000385473	0.00781048	M2	1.35922	0.37037	Peripheral nodes	p__Bacteroidota	Blank
Chryseobacterium (ASV664)	5	0	0.0293804	1	0.00769562	M13	0.866025	0.56	Peripheral nodes	p__Bacteroidota	Blank
Planctomycetota Phylum (ASV191)	2	0	0.0253542	0.000939327	0.00769562	M7	-0.948683	0.5	Peripheral nodes	p__Planctomycetota	Blank
Lawsonella (ASV111)	1	0	0.0138277	0.000146802	0.00735104	M22	NA	NA	NA	p__Actinobacteriota	Blank
Cryomorphaceae Family (ASV207)	5	1095	0.0355595	3.99e-05	0.00700646	M14	0.750939	0.56	Peripheral nodes	p__Bacteroidota	Blank
Xenococcus PCC-7305 (ASV2713)	7	415	0.0267209	0.0112533	0.00666188	M7	1.89737	0.571429	Peripheral nodes	p__Cyanobacteria	Blank
Limibaculum (ASV2987)	5	519	0.0313545	0.00147588	0.0063173	M6	1.3672	0.32	Peripheral nodes	p__Proteobacteria	Blank
Aureisphaera (ASV155)	4	553	0.0228489	0.00270696	0.00585786	M6	-0.151911	0.625	Connectors	p__Bacteroidota	Blank
Stappiaceae Family (ASV1227)	4	428	0.0272951	1.6e-05	0.005743	M3	1.52543	0	Peripheral nodes	p__Proteobacteria	Blank
Rhodobacteraceae Family (ASV3082)	5	155	0.0235563	0.00074138	0.00551328	M5	0.758475	0.56	Peripheral nodes	p__Proteobacteria	Blank
Klebsiella (ASV13)	3	16	0.0327698	2.63e-05	0.00539842	M2	-0.239863	0	Peripheral nodes	p__Proteobacteria	Blank
Pseudomonas (ASV586)	3	0	0.0308956	4.39e-05	0.00505384	M14	0.750939	0	Peripheral nodes	p__Proteobacteria	Blank
Paracoccus (ASV143)	4	183	0.0262412	0.089858	0.00447954	M13	0	0.625	Connectors	p__Proteobacteria	Blank
MBIC10086 (ASV2773)	11	3897	0.0351421	0.00215335	0.00436468	M8	2.40535	0.727273	Connectors	p__Cyanobacteria	Blank
Candidatus Amoebophilus (ASV88)	4	804	0.0247011	0.00043069	0.0040201	M8	0	0.625	Connectors	p__Bacteroidota	Blank
Peredibacter (ASV3474)	3	183	0.023708	0.00036365	0.00275664	M8	0.801784	0	Peripheral nodes	p__Bdellovibrionota	Blank
Parvularcula (ASV621)	3	0	0.019312	0.00238278	0.00218234	M10	-0.550091	0.444444	Peripheral nodes	p__Proteobacteria	Blank
Rickettsiales Order (ASV3389)	5	394	0.0226597	8.29e-05	0.0017229	M3	0.624038	0.56	Peripheral nodes	p__Proteobacteria	Blank
Balneola (ASV551)	5	232	0.0244299	0.0012784	0.00137832	M10	0.687614	0.32	Peripheral nodes	p__Bacteroidota	Blank
Aquarickettsia (ASV6)	3	228	0.0301636	2.96428e-05	5.90587	M12	1.11803	0	Peripheral nodes	p__Proteobacteria	Mixture
Alteromonas (ASV2)	1	0	3.56674	0	4.25423	M16	NA	NA	NA	p__Proteobacteria	Mixture
Hyphomonadaceae Family (ASV12)	1	0	0.0123249	0.0195968	3.24981	M5	-1.11832	0	Peripheral nodes	p__Proteobacteria	Mixture
Muricauda (ASV21)	3	115	0.0256868	0.0310876	2.88546	M5	0.71166	0	Peripheral nodes	p__Bacteroidota	Mixture
Ponticaulis (ASV36)	3	30	0.0338997	0.0469128	2.22807	M5	0.71166	0	Peripheral nodes	p__Proteobacteria	Mixture
Phaeobacter (ASV4)	1	0	0.0328208	2.67045e-05	2.0888	M3	-0.870572	0	Peripheral nodes	p__Proteobacteria	Mixture
Aquibacter (ASV61)	2	0	0.0294575	7.91268e-05	1.59588	M4	-0.621059	0	Peripheral nodes	p__Bacteroidota	Mixture
Kordiimonas (ASV17)	4	327	0.0347552	0.0148638	1.30155	M5	0.71166	0.375	Peripheral nodes	p__Proteobacteria	Mixture
Pseudoalteromonas (ASV11)	3	448	0.038488	4.94867e-05	1.12587	M14	1.1547	0.444444	Peripheral nodes	p__Proteobacteria	Mixture
Muricauda (ASV92)	3	256	0.0378658	0.141744	1.12002	M9	0.256776	0.444444	Peripheral nodes	p__Bacteroidota	Mixture
Tetragenococcus (ASV15)	2	115	0.0284443	1.27314e-05	1.09939	M7	-0.503953	0	Peripheral nodes	p__Firmicutes	Mixture
Candidatus Omnitrophus (ASV24)	4	1705	0.0495942	0.000147563	1.02836	M14	-0.57735	0.75	Connectors	p__Verrucomicrobiota	Mixture
Corynebacterium (ASV84)	1	0	0.021456	8.85456e-06	1.01028	M6	-0.933333	0	Peripheral nodes	p__Actinobacteriota	Mixture
Candidatus Tenderia (ASV96)	3	44	0.0301263	0.000135997	0.870756	M2	-0.572078	0.444444	Peripheral nodes	p__Proteobacteria	Mixture
Sphingomonas (ASV73)	3	211	0.0463575	0.000122909	0.80685	M4	-1.65616	0.666667	Connectors	p__Proteobacteria	Mixture
Deinococcus (ASV46)	2	115	0.0361462	2.33957e-05	0.729195	M15	-0.57735	0.5	Peripheral nodes	p__Deinococcota	Mixture
Ruegeria (ASV29)	4	781	0.0432389	0.00092075	0.67089	M1	0	0.625	Connectors	p__Proteobacteria	Mixture
Aurantivirga (ASV49)	2	2	0.0295454	4.06368e-05	0.660196	M13	-0.866025	0.5	Peripheral nodes	p__Bacteroidota	Mixture
[Caedibacter] taeniospiralis group (ASV10)	2	377	0.0348956	0.0922522	0.646957	M9	-0.641941	0.5	Peripheral nodes	p__Proteobacteria	Mixture
Corynebacterium (ASV79)	3	19	0.0297851	0.000282038	0.623787	M10	0.336817	0	Peripheral nodes	p__Actinobacteriota	Mixture
Erythrobacter (ASV56)	2	115	0.0291987	0.000392457	0.61564	M11	0	0	Peripheral nodes	p__Proteobacteria	Mixture
Kocuria (ASV83)	4	36	0.037971	0.000389137	0.614876	M2	0.858116	0.375	Peripheral nodes	p__Actinobacteriota	Mixture
Leisingera (ASV43)	2	0	0.0474919	0.0192535	0.611566	M4	-0.621059	0	Peripheral nodes	p__Proteobacteria	Mixture
Kordiimonas (ASV120)	2	640	0.044369	3.81045e-05	0.608511	M12	-1.11803	0.5	Peripheral nodes	p__Proteobacteria	Mixture
Rhodobacteraceae Family (ASV60)	5	782	0.0431565	0.0488523	0.570575	M4	-0.621059	0.72	Connectors	p__Proteobacteria	Mixture
Vibrio (ASV51)	2	219	0.0312148	5.86561e-07	0.569811	M6	0.266667	0	Peripheral nodes	p__Proteobacteria	Mixture
Stenotrophomonas (ASV85)	2	0	0.021547	8.65858e-06	0.520162	M12	0	0	Peripheral nodes	p__Proteobacteria	Mixture
Muricauda (ASV202)	2	0	0.0287379	0.198655	0.471023	M5	-1.11832	0.5	Peripheral nodes	p__Bacteroidota	Mixture
Bacillus (ASV138)	6	880	0.0458142	0.000299728	0.466186	M2	0.858116	0.611111	Peripheral nodes	p__Firmicutes	Mixture
Haliea (ASV136)	3	228	0.046142	0.000130264	0.466186	M2	-2.00227	0.666667	Connectors	p__Proteobacteria	Mixture
Muricauda (ASV245)	6	345	0.0345721	0.0977938	0.462112	M5	1.62665	0.5	Peripheral nodes	p__Bacteroidota	Mixture
Alishewanella (ASV57)	3	1019	0.0448937	1.82047e-05	0.458802	M6	-0.933333	0.666667	Connectors	p__Proteobacteria	Mixture
Klebsiella (ASV13)	1	0	0.0258907	1.28356e-06	0.456001	M3	-0.870572	0	Peripheral nodes	p__Proteobacteria	Mixture
Blastopirellula (ASV237)	3	49	0.0307994	0.000453932	0.445053	M10	0.336817	0	Peripheral nodes	p__Planctomycetota	Mixture
Pseudomonas (ASV47)	2	0	0.0431821	1.9912e-05	0.430031	M3	-0.870572	0.5	Peripheral nodes	p__Proteobacteria	Mixture
Simkaniaceae Family (ASV256)	4	1915	0.0504105	0.000856751	0.412973	M4	0.414039	0.375	Peripheral nodes	p__Verrucomicrobiota	Mixture
Kordiimonas (ASV41)	3	862	0.0441613	0.000194705	0.411954	M1	0	0.444444	Peripheral nodes	p__Proteobacteria	Mixture
Brevundimonas (ASV66)	4	124	0.0276253	3.54361e-05	0.408899	M3	2.39407	0	Peripheral nodes	p__Proteobacteria	Mixture
Aeromonas (ASV172)	3	79	0.0316804	0.00153991	0.406098	M10	-0.449089	0.444444	Peripheral nodes	p__Proteobacteria	Mixture
Thalassotalea (ASV52)	5	339	0.0371406	0.00194761	0.405844	M8	1.08012	0.56	Peripheral nodes	p__Proteobacteria	Mixture
Blastopirellula (ASV240)	4	228	0.0316422	0.00963716	0.370453	M11	1.22474	0.375	Peripheral nodes	p__Planctomycetota	Mixture
Ruegeria (ASV99)	6	2033	0.0519819	0.0174279	0.342701	M4	1.44914	0.5	Peripheral nodes	p__Proteobacteria	Mixture
Spongiibacter (ASV34)	4	514	0.0388773	0.000369968	0.3371	M2	-0.572078	0.625	Connectors	p__Proteobacteria	Mixture
Halomonas (ASV40)	2	0	0.0202937	0.434379	0.321823	M9	0.256776	0	Peripheral nodes	p__Proteobacteria	Mixture
Bradyrhizobium (ASV53)	2	0	0.0306673	0.000688178	0.314185	M10	-1.23499	0.5	Peripheral nodes	p__Proteobacteria	Mixture
Gemella (ASV176)	1	0	0.0150108	0.000515812	0.303746	M17	NA	NA	NA	p__Firmicutes	Mixture
Haemophilus (ASV104)	3	0	0.0448904	1.4302e-05	0.294326	M12	-1.11803	0.444444	Peripheral nodes	p__Proteobacteria	Mixture
Micrococcus (ASV132)	5	0	0.0414323	0.000133441	0.288215	M7	-0.503953	0.72	Connectors	p__Actinobacteriota	Mixture
Caenarcaniphilales Order (ASV406)	6	831	0.0412431	1	0.280577	M9	2.05421	0.5	Peripheral nodes	p__Cyanobacteria	Mixture
Kosakonia (ASV419)	3	0	0.0437898	5.13298e-05	0.270902	M15	-0.57735	0.444444	Peripheral nodes	p__Proteobacteria	Mixture
Stappia (ASV317)	3	0	0.0287585	0.121135	0.269629	M5	-0.203331	0.444444	Peripheral nodes	p__Proteobacteria	Mixture
Geobacillus (ASV109)	3	321	0.0386884	0.00267938	0.26912	M7	-0.503953	0.444444	Peripheral nodes	p__Firmicutes	Mixture
Planctomycetales Order (ASV229)	2	7	0.0211049	0.1399	0.253589	M9	-0.641941	0.5	Peripheral nodes	p__Planctomycetota	Mixture
Burkholderia-Caballeronia-Paraburkholderia (ASV77)	3	411	0.0350945	0.000285686	0.248497	M7	-1.63785	0.666667	Connectors	p__Proteobacteria	Mixture
Dadabacteriales Order (ASV80)	4	1031	0.0469293	0.000762206	0.244423	M17	NA	NA	NA	p__Dadabacteria	Mixture
Pseudaminobacter (ASV86)	7	1141	0.044951	3.63756e-05	0.233475	M2	0.858116	0.734694	Connectors	p__Proteobacteria	Mixture
Pelomonas (ASV64)	4	255	0.0304764	3.84235e-06	0.22991	M6	1.46667	0.375	Peripheral nodes	p__Proteobacteria	Mixture
Pir4 lineage (ASV50)	1	0	0.026457	0.00106512	0.22329	M8	-1.08012	0	Peripheral nodes	p__Planctomycetota	Mixture
Candidatus Peribacteria Order (ASV65)	4	521	0.0320816	0.000282517	0.218708	M4	-0.621059	0.625	Connectors	p__Patescibacteria	Mixture
Terasakiellaceae Family (ASV506)	1	0	0.0238995	4.45117e-05	0.217944	M11	-1.22474	0	Peripheral nodes	p__Proteobacteria	Mixture
Planococcaceae Family (ASV246)	1	0	0.0243823	4.70641e-07	0.20394	M6	-0.933333	0	Peripheral nodes	p__Firmicutes	Mixture
Gammaproteobacteria Class (ASV133)	2	0	0.0228168	4.77615e-05	0.195538	M15	1.1547	0	Peripheral nodes	p__Proteobacteria	Mixture
Candidatus Amoebophilus (ASV88)	2	112	0.0299336	0.000586761	0.191974	M1	-1.09545	0.5	Peripheral nodes	p__Bacteroidota	Mixture
Idiomarina (ASV38)	3	218	0.0402669	0.00031734	0.181535	M3	0.217643	0.444444	Peripheral nodes	p__Proteobacteria	Mixture
Helicobacteraceae Family (ASV3)	1	0	0.0210343	2.07515e-05	0.175679	M3	-0.870572	0	Peripheral nodes	p__Campylobacterota	Mixture
Tetragenococcus (ASV127)	3	0	0.0230918	1.36269e-05	0.174151	M12	1.11803	0	Peripheral nodes	p__Firmicutes	Mixture
Ponticaulis (ASV689)	4	390	0.0457636	0.0138827	0.152255	M5	-0.203331	0.625	Connectors	p__Proteobacteria	Mixture
Sporolactobacillus (ASV151)	3	124	0.0305409	4.27614e-05	0.151491	M6	0.266667	0.444444	Peripheral nodes	p__Firmicutes	Mixture
XY-R5 (ASV117)	4	813	0.0434479	7.74733e-05	0.145126	M3	0.217643	0.625	Connectors	p__Proteobacteria	Mixture
Brachybacterium (ASV736)	6	1279	0.0464997	0.000303201	0.141052	M7	0.629941	0.666667	Connectors	p__Actinobacteriota	Mixture
Rhodobacteraceae Family (ASV263)	4	944	0.0396845	0.00276351	0.137488	M4	0.414039	0.375	Peripheral nodes	p__Proteobacteria	Mixture
Euzebyella (ASV669)	2	0	0.0323565	0.0948523	0.134433	M9	-0.641941	0.5	Peripheral nodes	p__Bacteroidota	Mixture
Escherichia-Shigella (ASV139)	4	1020	0.0496057	0.00481184	0.131123	M5	-1.11832	0.75	Connectors	p__Proteobacteria	Mixture
Patescibacteria Phylum (ASV14)	2	195	0.0425279	9.13988e-06	0.130613	M14	-0.57735	0.5	Peripheral nodes	p__Patescibacteria	Mixture
Eikenella (ASV813)	3	307	0.0349281	0.00113722	0.130104	M1	-1.09545	0.666667	Connectors	p__Proteobacteria	Mixture
Woeseia (ASV232)	1	0	0.0120085	0.88162	0.121193	M9	-0.641941	0	Peripheral nodes	p__Proteobacteria	Mixture
Pseudomonas (ASV374)	3	190	0.0387696	1.29767e-05	0.118647	M6	1.46667	0	Peripheral nodes	p__Proteobacteria	Mixture
Marixanthomonas (ASV101)	3	53	0.0417948	8.35013e-05	0.114828	M2	0.858116	0	Peripheral nodes	p__Bacteroidota	Mixture
Vibrio (ASV255)	3	413	0.0378814	4.23848e-06	0.114573	M6	0.266667	0.444444	Peripheral nodes	p__Proteobacteria	Mixture
Alteromonadaceae Family (ASV18)	1	0	3.56674	0	0.112282	M16	NA	NA	NA	p__Proteobacteria	Mixture
Rubripirellula (ASV905)	2	0	0.0258155	7.32101e-05	0.106935	M3	0.217643	0	Peripheral nodes	p__Planctomycetota	Mixture
Lawsonella (ASV111)	4	231	0.0295696	0.000463085	0.105153	M7	0.629941	0.375	Peripheral nodes	p__Actinobacteriota	Mixture
Marinobacter (ASV72)	4	184	0.0417539	0.00102837	0.103116	M2	0.858116	0.375	Peripheral nodes	p__Proteobacteria	Mixture
Lentimonas (ASV1061)	6	821	0.0367069	0.000340196	0.0911493	M4	1.44914	0.5	Peripheral nodes	p__Verrucomicrobiota	Mixture
Mesonia (ASV98)	1	0	0.0284555	0.000421636	0.0888579	M11	-1.22474	0	Peripheral nodes	p__Bacteroidota	Mixture
Hyphomonas (ASV30)	4	329	0.0320785	0.00127255	0.0883487	M8	0	0.625	Connectors	p__Proteobacteria	Mixture
Auricoccus-Abyssicoccus (ASV244)	6	368	0.0347245	0.00242805	0.0875848	M10	1.12272	0.444444	Peripheral nodes	p__Firmicutes	Mixture
Candidatus Nomurabacteria Order (ASV156)	1	0	0.0372447	2.85665e-08	0.0873302	M6	-0.933333	0	Peripheral nodes	p__Patescibacteria	Mixture
Acinetobacter (ASV100)	3	0	0.0355594	0.00629234	0.0873302	M11	1.22474	0	Peripheral nodes	p__Proteobacteria	Mixture
Oleibacter (ASV76)	6	1023	0.044751	0.00292819	0.0845296	M1	2.19089	0.5	Peripheral nodes	p__Proteobacteria	Mixture
Sphingorhabdus (ASV260)	3	455	0.038731	0.00920817	0.0840203	M8	-1.08012	0.666667	Connectors	p__Proteobacteria	Mixture
Subgroup 26 Class (ASV1156)	2	0	0.0425084	1.31583e-05	0.0807105	M2	-0.572078	0	Peripheral nodes	p__Acidobacteriota	Mixture
Aestuariibacter (ASV19)	2	0	0.0256459	0.00212691	0.0761275	M1	0	0	Peripheral nodes	p__Proteobacteria	Mixture
Dadabacteriales Order (ASV485)	8	2281	0.0499766	0.00400917	0.0733268	M8	1.08012	0.75	Connectors	p__Dadabacteria	Mixture
Candidatus Nomurabacteria Order (ASV1232)	4	36	0.0309669	0.000815492	0.0682347	M4	0.414039	0.375	Peripheral nodes	p__Patescibacteria	Mixture
PS1 clade Family (ASV1412)	3	0	0.024656	0.00118442	0.0613603	M8	0	0.444444	Peripheral nodes	p__Proteobacteria	Mixture
Chungangia (ASV963)	5	1331	0.046685	0.000137615	0.0611057	M13	-0.866025	0.56	Peripheral nodes	p__Firmicutes	Mixture
Erythrobacter (ASV377)	4	0	0.0247163	0.00190083	0.0611057	M8	1.08012	0.375	Peripheral nodes	p__Proteobacteria	Mixture
Actinomarinales Order (ASV1420)	2	29	0.0236713	0.00334849	0.0608511	M1	0	0	Peripheral nodes	p__Actinobacteriota	Mixture
Alcanivorax (ASV313)	5	1074	0.0458956	0.00211399	0.0593235	M11	0	0.72	Connectors	p__Proteobacteria	Mixture
Aestuariibacter (ASV32)	3	18	0.0350608	0.000354416	0.0537221	M2	-0.572078	0.444444	Peripheral nodes	p__Proteobacteria	Mixture
Epibacterium (ASV205)	5	2831	0.052286	0.000765254	0.0506668	M1	-1.09545	0.72	Connectors	p__Proteobacteria	Mixture
Nitratireductor (ASV204)	5	439	0.0387561	0.0211726	0.0488846	M11	0	0.64	Connectors	p__Proteobacteria	Mixture
Cyclobacteriaceae Family (ASV1615)	5	1029	0.0444063	0.000157003	0.0443016	M12	0	0.72	Connectors	p__Bacteroidota	Mixture
Alloprevotella (ASV1780)	4	623	0.0393055	0.00110029	0.0435378	M7	1.76383	0	Peripheral nodes	p__Bacteroidota	Mixture
Rhodococcus (ASV168)	2	0	0.0257591	6.05459e-05	0.0432832	M7	-0.503953	0	Peripheral nodes	p__Actinobacteriota	Mixture
Bacillus (ASV510)	4	115	0.0264605	0.000638986	0.0402279	M10	1.12272	0	Peripheral nodes	p__Firmicutes	Mixture
Eikenella (ASV351)	4	224	0.0446816	0.00174704	0.035645	M1	1.09545	0.375	Peripheral nodes	p__Proteobacteria	Mixture
[Caedibacter] taeniospiralis group (ASV9)	2	6	0.0348086	2.38022e-05	0.0336081	M3	0.217643	0	Peripheral nodes	p__Proteobacteria	Mixture
Planctomicrobium (ASV1151)	3	146	0.0252387	0.0189461	0.0318259	M1	0	0.444444	Peripheral nodes	p__Planctomycetota	Mixture
Pseudoxanthomonas (ASV1282)	4	265	0.0455597	0.00167607	0.0308075	M7	0.629941	0.375	Peripheral nodes	p__Proteobacteria	Mixture
Hirschia (ASV22)	1	0	0.0278717	8.94276e-05	0.0290252	M8	-1.08012	0	Peripheral nodes	p__Proteobacteria	Mixture
BD2-7 Family (ASV421)	4	115	0.0319881	0.00149064	0.0287706	M1	-1.09545	0.375	Peripheral nodes	p__Proteobacteria	Mixture
Defluviicoccales Order (ASV1452)	1	0	0.0181209	0.00016599	0.0274976	M10	-1.23499	0	Peripheral nodes	p__Proteobacteria	Mixture
JGI 0000069-P22 Order (ASV20)	4	169	0.0397193	6.2124e-05	0.0264791	M3	0.217643	0.5	Peripheral nodes	p__Patescibacteria	Mixture
Clade III Family (ASV634)	3	0	0.0407765	0.000166098	0.0236785	M13	0.866025	0.444444	Peripheral nodes	p__Proteobacteria	Mixture
Exiguobacterium (ASV2219)	2	0	0.0285919	0.000121659	0.020114	M13	0.866025	0	Peripheral nodes	p__Firmicutes	Mixture
Finegoldia (ASV587)	4	333	0.0436643	0.00642899	0.00942046	M1	1.09545	0.375	Peripheral nodes	p__Firmicutes	Mixture
Spirochaeta 2 (ASV35)	2	0	0.0219497	0.00119911	0.00330989	M1	0	0	Peripheral nodes	p__Spirochaetota	Mixture
Alteromonas (ASV2)	5	2748	0.0478161	0.000268425	22.2338	M18	1.1547	0.72	Connectors	p__Proteobacteria	Ampicillin
Campylobacterales Order (ASV1)	5	796	0.0393487	0.00477391	9.97511	M6	0	0.64	Connectors	p__Campylobacterota	Ampicillin
P3OB-42 (ASV5)	1	0	0.02653	0.00040713	7.40672	M2	-1.26733	0	Peripheral nodes	p__Myxococcota	Ampicillin
Phaeobacter (ASV4)	5	1439	0.045936	0.00173614	6.27616	M6	0	0.64	Connectors	p__Proteobacteria	Ampicillin
[Caedibacter] taeniospiralis group (ASV9)	2	0	0.027492	0.00055473	2.87286	M6	0	0	Peripheral nodes	p__Proteobacteria	Ampicillin
Aestuariibacter (ASV19)	2	0	0.0389796	0.0749209	2.56826	M1	-1.3229	0.5	Peripheral nodes	p__Proteobacteria	Ampicillin
Caulobacteraceae Family (ASV8)	2	1409	0.0470189	1.58811e-06	2.13291	M3	-1.45774	0.5	Peripheral nodes	p__Proteobacteria	Ampicillin
Alteromonadaceae Family (ASV27)	1	0	2.12753	2.8526e-17	2.00906	M19	NA	NA	NA	p__Proteobacteria	Ampicillin
Aquarickettsia (ASV6)	3	1213	0.0458756	5.50079e-05	1.94182	M18	-0.57735	0.666667	Connectors	p__Proteobacteria	Ampicillin
Kordiimonas (ASV17)	7	4598	0.0484269	0.0236034	1.91716	M7	0.650167	0.612245	Peripheral nodes	p__Proteobacteria	Ampicillin
Aquibacter (ASV37)	5	0	0.0292227	1	1.77809	M1	0.648482	0	Peripheral nodes	p__Bacteroidota	Ampicillin
[Caedibacter] taeniospiralis group (ASV10)	1	0	0.0354761	2.95125e-05	1.44423	M2	-1.26733	0	Peripheral nodes	p__Proteobacteria	Ampicillin
Thalassotalea (ASV48)	4	376	0.0386836	0.174315	1.29915	M1	-0.337211	0.375	Peripheral nodes	p__Proteobacteria	Ampicillin
Pseudoalteromonas (ASV11)	4	1006	0.0380388	0.000480197	1.17082	M6	-1.09545	0.75	Connectors	p__Proteobacteria	Ampicillin
Maricaulis (ASV42)	5	1437	0.0428977	0.00283697	1.16929	M6	-1.09545	0.72	Connectors	p__Proteobacteria	Ampicillin
Staphylococcus (ASV7)	1	0	0.0333336	8.30161e-05	1.13695	M8	-0.999731	0	Peripheral nodes	p__Firmicutes	Ampicillin
Pseudomonas (ASV47)	4	479	0.0394825	0.00277886	1.08365	M11	-1.40312	0.75	Connectors	p__Proteobacteria	Ampicillin
Kordiimonas (ASV55)	7	3063	0.0470241	0.0385657	1.04581	M7	0.650167	0.489796	Peripheral nodes	p__Proteobacteria	Ampicillin
Hyphomonadaceae Family (ASV12)	3	720	0.0379475	0.0287836	1.01654	M9	-1.27349	0.666667	Connectors	p__Proteobacteria	Ampicillin
Aestuariibacter (ASV32)	3	0	0.030504	0.051114	0.839003	M1	-1.3229	0.666667	Connectors	p__Proteobacteria	Ampicillin
SCGC AAA286-E23 Family (ASV68)	7	1269	0.0418702	0.371594	0.785703	M1	0.648482	0.44898	Peripheral nodes	p__Nanoarchaeota	Ampicillin
Alteromonadaceae Family (ASV18)	1	0	0.00889653	0.000166839	0.761673	M18	-0.57735	0	Peripheral nodes	p__Proteobacteria	Ampicillin
Idiomarina (ASV38)	5	1370	0.035595	0.000633611	0.724477	M17	-0.5	0.8	Connectors	p__Proteobacteria	Ampicillin
Alteromonas (ASV33)	2	24	0.0383055	0.00346183	0.680891	M14	-0.944911	0.5	Peripheral nodes	p__Proteobacteria	Ampicillin
Tetragenococcus (ASV15)	2	495	0.0403236	3.9271e-05	0.66747	M14	-0.944911	0.5	Peripheral nodes	p__Firmicutes	Ampicillin
Candidatus Omnitrophus (ASV24)	3	127	0.0341282	0.00190807	0.602283	M4	-0.416667	0.444444	Peripheral nodes	p__Verrucomicrobiota	Ampicillin
Dermacoccus (ASV75)	4	0	0.0300173	0.00029322	0.585155	M3	0.728869	0	Peripheral nodes	p__Actinobacteriota	Ampicillin
Brevundimonas (ASV66)	2	434	0.0417745	9.04714e-05	0.581448	M12	-0.840027	0.5	Peripheral nodes	p__Proteobacteria	Ampicillin
Pir4 lineage (ASV50)	2	747	0.0446367	0.000126506	0.57314	M7	-1.16101	0.5	Peripheral nodes	p__Planctomycetota	Ampicillin
Tetragenococcus (ASV23)	1	0	0.0197845	0.00200333	0.543997	M2	-1.26733	0	Peripheral nodes	p__Firmicutes	Ampicillin
Helicobacteraceae Family (ASV3)	3	6	0.0195893	0.00268532	0.540802	M2	0.516319	0	Peripheral nodes	p__Campylobacterota	Ampicillin
Muricauda (ASV102)	4	600	0.0394077	0.0204507	0.53799	M2	-0.375505	0.625	Connectors	p__Bacteroidota	Ampicillin
Burkholderia-Caballeronia-Paraburkholderia (ASV77)	4	386	0.037606	5.00447e-05	0.516005	M4	0.25	0.375	Peripheral nodes	p__Proteobacteria	Ampicillin
Spongiibacter (ASV34)	2	434	0.0430401	0.000177447	0.500411	M16	-0.816497	0.5	Peripheral nodes	p__Proteobacteria	Ampicillin
Dadabacteriales Order (ASV80)	2	0	0.028155	0.000205332	0.474208	M9	-1.27349	0.5	Peripheral nodes	p__Dadabacteria	Ampicillin
Bradyrhizobium (ASV53)	2	37	0.0212929	0.00665346	0.467945	M2	-1.26733	0.5	Peripheral nodes	p__Proteobacteria	Ampicillin
Aestuariibacter (ASV110)	6	0	0.0324723	0.299237	0.467178	M1	1.14133	0	Peripheral nodes	p__Proteobacteria	Ampicillin
Leisingera (ASV43)	2	136	0.0309897	0.000650115	0.451968	M8	-0.538317	0	Peripheral nodes	p__Proteobacteria	Ampicillin
Staphylococcus (ASV39)	2	117	0.0191908	0.000120185	0.451712	M6	-1.09545	0.5	Peripheral nodes	p__Firmicutes	Ampicillin
SCGC AAA286-E23 Family (ASV141)	5	0	0.0373198	0.00846413	0.434584	M7	1.25389	0	Peripheral nodes	p__Nanoarchaeota	Ampicillin
Rhodobacteraceae Family (ASV71)	5	40	0.0359535	0.135397	0.43305	M1	0.648482	0	Peripheral nodes	p__Proteobacteria	Ampicillin
Enhydrobacter (ASV113)	5	369	0.0320762	0.000386011	0.383073	M11	0.467707	0.56	Peripheral nodes	p__Proteobacteria	Ampicillin
Rhodobacteraceae Family (ASV60)	6	637	0.0319834	0.000436171	0.376682	M10	0.353553	0.666667	Connectors	p__Proteobacteria	Ampicillin
Novosphingobium (ASV103)	5	95	0.028404	0.0214657	0.369908	M2	0.516319	0.56	Peripheral nodes	p__Proteobacteria	Ampicillin
Kordiimonas (ASV164)	4	192	0.0225375	0.0477608	0.351118	M2	0.516319	0.375	Peripheral nodes	p__Proteobacteria	Ampicillin
Thalassotalea (ASV62)	3	332	0.0298403	0.0147995	0.326961	M1	-0.830057	0.444444	Peripheral nodes	p__Proteobacteria	Ampicillin
Rubinisphaeraceae Family (ASV108)	5	517	0.0386575	0.00112299	0.326194	M4	0.25	0.56	Peripheral nodes	p__Planctomycetota	Ampicillin
Erythrobacter (ASV56)	3	271	0.0410618	0.0179491	0.321337	M16	-0.816497	0.666667	Connectors	p__Proteobacteria	Ampicillin
Aestuariibacter (ASV74)	4	920	0.0413416	0.00202706	0.321337	M11	-1.40312	0.75	Connectors	p__Proteobacteria	Ampicillin
Corynebacterium (ASV79)	4	1423	0.041551	0.000324628	0.313412	M7	-0.557286	0.5	Peripheral nodes	p__Actinobacteriota	Ampicillin
Klebsiella (ASV13)	2	0	0.0364498	0.000768619	0.297179	M4	-0.416667	0	Peripheral nodes	p__Proteobacteria	Ampicillin
Lacimicrobium (ASV157)	6	2039	0.0448202	0.0363837	0.291555	M1	0.155636	0.5	Peripheral nodes	p__Proteobacteria	Ampicillin
Chitinophagales Order (ASV149)	5	1400	0.0424735	0.00162345	0.278006	M9	0.374555	0.48	Peripheral nodes	p__Bacteroidota	Ampicillin
Kocuria (ASV83)	6	1090	0.0391507	0.000432215	0.260367	M11	1.40312	0.5	Peripheral nodes	p__Actinobacteriota	Ampicillin
Alteromonas (ASV45)	3	601	0.0402984	0.000135365	0.258066	M3	-1.45774	0.666667	Connectors	p__Proteobacteria	Ampicillin
Hyphomonas (ASV30)	3	0	0.0370828	0.0156236	0.242089	M9	-0.449467	0.444444	Peripheral nodes	p__Proteobacteria	Ampicillin
Ponticaulis (ASV123)	5	1622	0.0415334	0.00424357	0.233525	M7	0.650167	0.32	Peripheral nodes	p__Proteobacteria	Ampicillin
Muricauda (ASV21)	11	2099	0.0439818	0.0761394	0.226112	M9	1.19858	0.760331	Connectors	p__Bacteroidota	Ampicillin
Candidatus Peribacteria Order (ASV65)	1	0	0.0176377	0.000143871	0.216781	M17	-0.5	0	Peripheral nodes	p__Patescibacteria	Ampicillin
Corynebacterium (ASV119)	2	0	0.0207828	0.00104268	0.213585	M4	-0.416667	0	Peripheral nodes	p__Actinobacteriota	Ampicillin
Ponticaulis (ASV36)	8	2152	0.0449517	0.611919	0.212052	M1	0.648482	0.5625	Peripheral nodes	p__Proteobacteria	Ampicillin
Ruegeria (ASV29)	7	876	0.0328804	0.00081101	0.207961	M8	-0.0769024	0.734694	Connectors	p__Proteobacteria	Ampicillin
Hirschia (ASV22)	6	1682	0.0459375	0.000467468	0.206555	M11	-0.467707	0.722222	Connectors	p__Proteobacteria	Ampicillin
Pseudoalteromonas (ASV153)	3	399	0.0275157	0.00265057	0.20451	M3	-0.728869	0.444444	Peripheral nodes	p__Proteobacteria	Ampicillin
Candidatus Nitrosopumilus (ASV186)	5	767	0.0403249	0.0023494	0.202337	M8	-0.0769024	0.56	Peripheral nodes	p__Crenarchaeota	Ampicillin
Alteromonas (ASV242)	4	785	0.0426856	0.000912469	0.199781	M2	-0.375505	0.625	Connectors	p__Proteobacteria	Ampicillin
Acinetobacter (ASV166)	4	1257	0.0456254	0.000137129	0.198119	M3	0	0.375	Peripheral nodes	p__Proteobacteria	Ampicillin
Gammaproteobacteria Class (ASV266)	4	1111	0.0414841	0.00508503	0.194668	M7	0.650167	0	Peripheral nodes	p__Proteobacteria	Ampicillin
Alcanivorax (ASV107)	4	416	0.0279928	0.00100972	0.190578	M17	1.5	0.375	Peripheral nodes	p__Proteobacteria	Ampicillin
Aquarickettsia (ASV58)	4	0	0.0328231	0.00983506	0.18751	M6	2.19089	0	Peripheral nodes	p__Proteobacteria	Ampicillin
Maricaulis (ASV310)	3	589	0.0435909	0.0132356	0.187382	M2	-0.375505	0.444444	Peripheral nodes	p__Proteobacteria	Ampicillin
Micrococcus (ASV132)	6	211	0.0283316	0.000505403	0.178435	M3	1.45774	0.277778	Peripheral nodes	p__Actinobacteriota	Ampicillin
Kordiimonas (ASV41)	4	378	0.041304	0.00753975	0.17524	M16	1.63299	0	Peripheral nodes	p__Proteobacteria	Ampicillin
Candidatus Amoebophilus (ASV88)	5	1009	0.0414984	0.0180749	0.166037	M9	0.374555	0.56	Peripheral nodes	p__Bacteroidota	Ampicillin
Planctomycetota Phylum (ASV191)	7	1103	0.0345176	0.00049532	0.164631	M6	1.09545	0.734694	Connectors	p__Planctomycetota	Ampicillin
Aestuariibacter (ASV280)	3	0	0.036279	0.31211	0.163608	M1	-0.830057	0.444444	Peripheral nodes	p__Proteobacteria	Ampicillin
Aestuariibacter (ASV211)	4	145	0.0390146	0.0307437	0.162458	M9	-0.449467	0.625	Connectors	p__Proteobacteria	Ampicillin
Pelomonas (ASV64)	3	149	0.0333087	0.00550053	0.157856	M13	0.377964	0.444444	Peripheral nodes	p__Proteobacteria	Ampicillin
Phyllobacterium (ASV90)	4	66	0.0252288	0.000751695	0.154661	M3	0	0.375	Peripheral nodes	p__Proteobacteria	Ampicillin
Labrenzia (ASV367)	9	1711	0.0447205	0.828234	0.15415	M1	2.12702	0.197531	Peripheral nodes	p__Proteobacteria	Ampicillin
Kordiimonas (ASV154)	4	1802	0.0449872	0.00292941	0.151593	M7	-0.557286	0.5	Peripheral nodes	p__Proteobacteria	Ampicillin
Stenotrophomonas (ASV85)	5	381	0.0306751	0.0013635	0.14712	M2	-0.375505	0.72	Connectors	p__Proteobacteria	Ampicillin
Rhizorhapis (ASV390)	2	0	0.0134822	0.00141256	0.145074	M4	-1.08333	0.5	Peripheral nodes	p__Proteobacteria	Ampicillin
Knoellia (ASV276)	5	353	0.0373179	0.0003258	0.138939	M11	0.467707	0.56	Peripheral nodes	p__Actinobacteriota	Ampicillin
Rhizorhapis (ASV131)	3	0	0.0422616	0.000868712	0.138939	M7	-0.557286	0.444444	Peripheral nodes	p__Proteobacteria	Ampicillin
Vibrio (ASV63)	3	0	0.0229441	0.000293441	0.131526	M3	-1.45774	0.444444	Peripheral nodes	p__Proteobacteria	Ampicillin
Kordiimonas (ASV82)	7	760	0.0272573	0.00612824	0.131398	M5	1.39588	0.44898	Peripheral nodes	p__Proteobacteria	Ampicillin
Algicola (ASV121)	2	0	0.0321753	0.0155551	0.130631	M15	-1	0.5	Peripheral nodes	p__Proteobacteria	Ampicillin
Alteromonas (ASV250)	3	0	0.0254237	0.0165128	0.129353	M5	-0.436212	0.444444	Peripheral nodes	p__Proteobacteria	Ampicillin
Geobacillus (ASV109)	3	1442	0.0415045	5.2442e-05	0.127052	M4	-0.416667	0.444444	Peripheral nodes	p__Firmicutes	Ampicillin
Corynebacterium (ASV91)	3	0	0.0163048	0.000460241	0.12424	M4	-0.416667	0.444444	Peripheral nodes	p__Actinobacteriota	Ampicillin
Rhodococcus (ASV168)	2	0	0.0137469	0.0011451	0.123984	M14	0.377964	0	Peripheral nodes	p__Actinobacteriota	Ampicillin
Tepidiphilus (ASV281)	5	320	0.0260981	0.000133364	0.120533	M3	1.45774	0	Peripheral nodes	p__Proteobacteria	Ampicillin
Hyphomonadaceae Family (ASV114)	5	212	0.032758	0.0218126	0.118999	M6	0	0.72	Connectors	p__Proteobacteria	Ampicillin
Sphingomonas (ASV464)	5	13	0.021799	0.00869806	0.11836	M2	1.40814	0.32	Peripheral nodes	p__Proteobacteria	Ampicillin
Patescibacteria Phylum (ASV14)	6	583	0.0340801	0.00717659	0.117466	M2	1.40814	0.5	Peripheral nodes	p__Patescibacteria	Ampicillin
Tetragenococcus (ASV177)	3	325	0.0317292	0.000580913	0.117082	M14	0.377964	0.444444	Peripheral nodes	p__Firmicutes	Ampicillin
Thalassotalea (ASV52)	6	3458	0.0454746	0.00171277	0.116315	M10	-1.06066	0.611111	Peripheral nodes	p__Proteobacteria	Ampicillin
Nitratireductor (ASV204)	5	87	0.0370905	0.00370485	0.110691	M6	0	0.64	Connectors	p__Proteobacteria	Ampicillin
Acinetobacter (ASV175)	4	15	0.0304118	0.028255	0.109924	M2	0.516319	0.375	Peripheral nodes	p__Proteobacteria	Ampicillin
Pseudoalteromonas (ASV188)	3	0	0.038578	0.000205658	0.108518	M3	-0.728869	0.444444	Peripheral nodes	p__Proteobacteria	Ampicillin
Aestuariibacter (ASV521)	7	559	0.0361583	0.186249	0.106984	M1	1.14133	0.244898	Peripheral nodes	p__Proteobacteria	Ampicillin
Oceanicaulis (ASV346)	7	390	0.039009	0.208991	0.105195	M1	0.155636	0.612245	Peripheral nodes	p__Proteobacteria	Ampicillin
Aureicoccus (ASV26)	4	685	0.0371146	0.00624458	0.101872	M9	-0.449467	0.625	Connectors	p__Bacteroidota	Ampicillin
XY-R5 (ASV117)	4	4	0.0321077	0.00646653	0.0967589	M2	-0.375505	0.625	Connectors	p__Proteobacteria	Ampicillin
Paracoccus (ASV143)	3	191	0.0205881	0.00477315	0.0927965	M5	-1.04691	0.666667	Connectors	p__Proteobacteria	Ampicillin
Maricaulis (ASV607)	3	50	0.0328838	0.00769101	0.0916461	M5	-1.04691	0.666667	Connectors	p__Proteobacteria	Ampicillin
Tenacibaculum (ASV386)	6	1801	0.0440599	0.00860813	0.089601	M15	1	0.666667	Connectors	p__Bacteroidota	Ampicillin
Oleiphilus (ASV44)	6	834	0.0362388	0.00166828	0.0866612	M5	0.174485	0.666667	Connectors	p__Proteobacteria	Ampicillin
Streptococcus (ASV326)	4	703	0.0346321	0.00151081	0.0865334	M3	-0.728869	0.625	Connectors	p__Firmicutes	Ampicillin
Halomonas (ASV40)	5	24	0.036587	0.0187544	0.0848717	M5	-1.04691	0.72	Connectors	p__Proteobacteria	Ampicillin
Alteromonadaceae Family (ASV582)	5	162	0.0296251	0.000595324	0.0846161	M4	-0.416667	0.72	Connectors	p__Proteobacteria	Ampicillin
Stappiaceae Family (ASV654)	5	184	0.039515	0.903961	0.083977	M1	-0.337211	0.56	Peripheral nodes	p__Proteobacteria	Ampicillin
Thalassotalea (ASV658)	3	0	0.0249471	0.00510349	0.0834657	M8	-0.0769024	0	Peripheral nodes	p__Proteobacteria	Ampicillin
Algicola (ASV546)	2	0	0.0418088	0.000270227	0.0774582	M13	-0.944911	0.5	Peripheral nodes	p__Proteobacteria	Ampicillin
JGI 0000069-P22 Order (ASV20)	2	0	0.0178928	0.00167404	0.0765635	M2	-0.375505	0	Peripheral nodes	p__Patescibacteria	Ampicillin
Vibrio (ASV51)	4	1135	0.0430136	0.00224297	0.0760522	M12	-0.840027	0.75	Connectors	p__Proteobacteria	Ampicillin
Cytophagales Order (ASV323)	4	128	0.0294407	0.00264151	0.0687666	M2	-0.375505	0.625	Connectors	p__Bacteroidota	Ampicillin
Planococcaceae Family (ASV246)	4	0	0.0296801	0.000268335	0.0678718	M4	0.916667	0	Peripheral nodes	p__Firmicutes	Ampicillin
Rhodopirellula (ASV590)	3	121	0.0357721	0.0024455	0.0665936	M6	-1.09545	0.666667	Connectors	p__Planctomycetota	Ampicillin
Epibacterium (ASV205)	4	60	0.0283491	0.000712638	0.066338	M10	0.353553	0.375	Peripheral nodes	p__Proteobacteria	Ampicillin
Vibrio (ASV819)	5	27	0.0306745	0.000870817	0.0640373	M11	0.467707	0.56	Peripheral nodes	p__Proteobacteria	Ampicillin
Cryomorphaceae Family (ASV207)	6	190	0.0341122	0.00885151	0.0630147	M12	0.504016	0.666667	Connectors	p__Bacteroidota	Ampicillin
AEGEAN-169 marine group Family (ASV840)	3	209	0.0414352	0.0522661	0.0623756	M13	-0.944911	0.666667	Connectors	p__Proteobacteria	Ampicillin
Balneola (ASV531)	4	0	0.0234196	0.0561472	0.060714	M13	1.70084	0.375	Peripheral nodes	p__Bacteroidota	Ampicillin
Epibacterium (ASV67)	5	571	0.0256342	0.000959767	0.0602027	M17	-0.5	0.56	Peripheral nodes	p__Proteobacteria	Ampicillin
Aestuariibacter (ASV799)	1	0	2.12753	2.78449e-17	0.0602027	M19	NA	NA	NA	p__Proteobacteria	Ampicillin
Haemophilus (ASV104)	2	0	0.0396261	0.000878752	0.0590523	M5	-1.04691	0.5	Peripheral nodes	p__Proteobacteria	Ampicillin
Pseudomonas (ASV687)	5	460	0.0310265	0.000294934	0.058541	M3	0	0.56	Peripheral nodes	p__Proteobacteria	Ampicillin
Pseudaminobacter (ASV86)	6	1095	0.0407803	0.0017389	0.0575185	M3	0	0.5	Peripheral nodes	p__Proteobacteria	Ampicillin
Bacillus (ASV138)	4	291	0.0291561	0.00565951	0.0570072	M4	-1.08333	0.625	Connectors	p__Firmicutes	Ampicillin
Dadabacteriales Order (ASV536)	5	1182	0.041704	0.00317434	0.0562403	M8	-0.0769024	0.56	Peripheral nodes	p__Dadabacteria	Ampicillin
Ascidiaceihabitans (ASV87)	3	0	0.0401489	0.00220241	0.0559847	M10	0.353553	0	Peripheral nodes	p__Proteobacteria	Ampicillin
Winogradskyella (ASV129)	6	1724	0.0457924	0.00999287	0.0553456	M9	0.374555	0.666667	Connectors	p__Bacteroidota	Ampicillin
Tenacibaculum (ASV272)	5	347	0.0316909	0.00310139	0.0552178	M16	0	0.72	Connectors	p__Bacteroidota	Ampicillin
Rhodopirellula (ASV190)	3	0	0.0233926	0.00291168	0.0550899	M10	-1.06066	0.444444	Peripheral nodes	p__Planctomycetota	Ampicillin
Aeromonas (ASV172)	3	397	0.0416413	0.00168359	0.0525336	M16	0	0.444444	Peripheral nodes	p__Proteobacteria	Ampicillin
Enterococcus (ASV94)	3	1	0.0278398	0.000285052	0.0518945	M4	0.25	0	Peripheral nodes	p__Firmicutes	Ampicillin
Alteromonas (ASV975)	6	132	0.0351779	0.0039821	0.0508719	M5	1.39588	0.277778	Peripheral nodes	p__Proteobacteria	Ampicillin
Muricauda (ASV92)	7	3513	0.0480397	0.00537581	0.0489546	M7	1.85762	0.244898	Peripheral nodes	p__Bacteroidota	Ampicillin
Tetragenococcus (ASV127)	9	560	0.0253135	0.0406874	0.0488268	M5	0.785182	0.740741	Connectors	p__Firmicutes	Ampicillin
Limnohabitans (ASV563)	5	312	0.0364839	0.00124202	0.0484434	M6	1.09545	0.48	Peripheral nodes	p__Proteobacteria	Ampicillin
Alteromonas (ASV1087)	4	29	0.0304608	0.00520407	0.0442253	M12	-0.840027	0.625	Connectors	p__Proteobacteria	Ampicillin
Woeseia (ASV1119)	5	2045	0.0465422	0.00050583	0.0428193	M13	0.377964	0.72	Connectors	p__Proteobacteria	Ampicillin
Escherichia-Shigella (ASV139)	2	0	0.0177834	0.000124552	0.0423081	M3	-0.728869	0	Peripheral nodes	p__Proteobacteria	Ampicillin
Cyclobacteriaceae Family (ASV1131)	6	90	0.0443355	0.362099	0.0421802	M1	0.648482	0.277778	Peripheral nodes	p__Bacteroidota	Ampicillin
Neptunomonas (ASV1162)	4	0	0.0301251	0.0032929	0.0402629	M5	0.785182	0	Peripheral nodes	p__Proteobacteria	Ampicillin
EPR3968-O8a-Bc78 Order (ASV385)	6	750	0.0375422	0.000333112	0.0396239	M3	0.728869	0.5	Peripheral nodes	p__Proteobacteria	Ampicillin
Planctomycetales Order (ASV409)	5	156	0.0345502	0.0146707	0.0388569	M5	1.39588	0	Peripheral nodes	p__Planctomycetota	Ampicillin
Planctomycetales Order (ASV295)	4	544	0.0411199	0.0184226	0.03809	M13	-0.944911	0.75	Connectors	p__Planctomycetota	Ampicillin
Comamonadaceae Family (ASV195)	5	1	0.0160911	0.0384055	0.0348946	M2	2.29997	0	Peripheral nodes	p__Proteobacteria	Ampicillin
Aestuariispira (ASV425)	6	285	0.0293466	0.000500316	0.0342555	M3	0.728869	0.444444	Peripheral nodes	p__Proteobacteria	Ampicillin
Oleibacter (ASV76)	1	0	0.0248236	0.000256794	0.0339998	M14	-0.944911	0	Peripheral nodes	p__Proteobacteria	Ampicillin
Spongiibacter (ASV134)	4	101	0.026093	0.000497281	0.0332329	M4	0.25	0.375	Peripheral nodes	p__Proteobacteria	Ampicillin
Alphaproteobacteria Class (ASV1024)	5	678	0.0388537	0.121816	0.03106	M20	NA	NA	NA	p__Proteobacteria	Ampicillin
Pirellula (ASV1295)	10	3428	0.0454661	0.0190286	0.0308044	M9	2.0226	0.68	Connectors	p__Planctomycetota	Ampicillin
Gammaproteobacteria Class (ASV106)	6	996	0.0365335	0.00446514	0.0299096	M8	-0.538317	0.722222	Connectors	p__Proteobacteria	Ampicillin
Cryomorphaceae Family (ASV964)	9	127	0.0324673	0.0114817	0.0285036	M8	1.76876	0.37037	Peripheral nodes	p__Bacteroidota	Ampicillin
Ruegeria (ASV99)	4	0	0.0278658	0.000711739	0.0273532	M10	1.76777	0	Peripheral nodes	p__Proteobacteria	Ampicillin
BD2-7 Family (ASV671)	5	518	0.039816	0.00103787	0.0256916	M9	-0.449467	0.72	Connectors	p__Proteobacteria	Ampicillin
Erythrobacter (ASV206)	4	782	0.0404548	0.00267133	0.0251803	M5	-1.04691	0.75	Connectors	p__Proteobacteria	Ampicillin
Aestuariibacter (ASV1237)	3	86	0.0363933	0.108813	0.0247969	M1	-1.3229	0.666667	Connectors	p__Proteobacteria	Ampicillin
Geobacillus (ASV753)	4	8	0.0224632	0.000324424	0.0244134	M4	0.916667	0	Peripheral nodes	p__Firmicutes	Ampicillin
Alteromonadaceae Family (ASV868)	4	185	0.0195756	0.00578852	0.0230074	M14	1.70084	0.375	Peripheral nodes	p__Proteobacteria	Ampicillin
Pseudarcobacter (ASV140)	6	115	0.0336418	0.00153881	0.0198119	M2	0.516319	0.666667	Connectors	p__Campylobacterota	Ampicillin
[Caedibacter] taeniospiralis group (ASV1956)	6	756	0.0385408	0.252624	0.0189172	M21	NA	NA	NA	p__Proteobacteria	Ampicillin
Paracoccus (ASV467)	1	0	0.035409	0.000358585	0.017639	M12	-0.840027	0	Peripheral nodes	p__Proteobacteria	Ampicillin
Lewinella (ASV431)	6	579	0.0322126	0.000669618	0.0167443	M3	1.45774	0.277778	Peripheral nodes	p__Bacteroidota	Ampicillin
Renibacterium (ASV543)	3	0	0.0275847	0.000427335	0.0164886	M7	-1.16101	0.444444	Peripheral nodes	p__Actinobacteriota	Ampicillin
Portibacter (ASV389)	3	99	0.0301387	0.00102324	0.0164886	M8	-0.999731	0.666667	Connectors	p__Bacteroidota	Ampicillin
Hyphomonadaceae Family (ASV430)	4	146	0.0327796	0.00269987	0.0154661	M11	0.467707	0.375	Peripheral nodes	p__Proteobacteria	Ampicillin
Aestuariibacter (ASV628)	6	287	0.036996	0.000436315	0.0152104	M3	0.728869	0.5	Peripheral nodes	p__Proteobacteria	Ampicillin
Balneola (ASV1431)	3	0	0.0199131	0.00539584	0.0145714	M8	-0.538317	0.444444	Peripheral nodes	p__Bacteroidota	Ampicillin
Aestuariibacter (ASV1057)	6	1730	0.041551	0.00554654	0.0144435	M5	0.174485	0.666667	Connectors	p__Proteobacteria	Ampicillin
Candidatus Nomurabacteria Order (ASV156)	7	1613	0.0450354	0.00944094	0.013421	M12	0.504016	0.734694	Connectors	p__Patescibacteria	Ampicillin
Enterobacteriaceae Family (ASV412)	7	1115	0.0380063	0.000848168	0.0131653	M4	2.91667	0	Module hubs	p__Proteobacteria	Ampicillin
Aestuariibacter (ASV2374)	3	197	0.037365	0.0545657	0.0130375	M1	-1.3229	0.666667	Connectors	p__Proteobacteria	Ampicillin
Aliikangiella (ASV2080)	4	48	0.0296407	0.000490264	0.0109924	M10	0.353553	0.375	Peripheral nodes	p__Proteobacteria	Ampicillin
Brachybacterium (ASV301)	4	207	0.0356774	0.0030843	0.0104811	M14	0.377964	0.5	Peripheral nodes	p__Actinobacteriota	Ampicillin
Aurantivirga (ASV49)	6	3676	0.0455058	0.0147245	0.0103533	M15	1	0.611111	Peripheral nodes	p__Bacteroidota	Ampicillin
Reichenbachiella (ASV259)	5	1045	0.0441195	0.00920539	0.00971424	M15	0	0.72	Connectors	p__Bacteroidota	Ampicillin
Simkaniaceae Family (ASV256)	5	2088	0.0440644	0.00191515	0.00971424	M10	-1.06066	0.64	Connectors	p__Verrucomicrobiota	Ampicillin
Rhodobacteraceae Family (ASV713)	5	104	0.0302733	0.00453949	0.00958642	M8	-0.0769024	0.48	Peripheral nodes	p__Proteobacteria	Ampicillin
Tenacibaculum (ASV28)	9	718	0.0352126	0.0112443	0.0094586	M8	2.23017	0.197531	Peripheral nodes	p__Bacteroidota	Ampicillin
Terasakiella (ASV2732)	3	0	0.0233104	0.00888096	0.00933078	M13	0.377964	0.444444	Peripheral nodes	p__Proteobacteria	Ampicillin
Kordiimonas (ASV120)	6	963	0.0411655	0.0891144	0.0088195	M15	-1	0.833333	Connectors	p__Proteobacteria	Ampicillin
Lewinella (ASV969)	3	0	0.0387343	0.268983	0.00728568	M21	NA	NA	NA	p__Bacteroidota	Ampicillin
Chlamydiaceae Family (ASV2794)	3	0	0.0322652	0.00255454	0.00703004	M7	-0.557286	0.444444	Peripheral nodes	p__Verrucomicrobiota	Ampicillin
Halieaceae Family (ASV1242)	7	1155	0.0461475	0.00910481	0.00690222	M12	0.504016	0.693878	Connectors	p__Proteobacteria	Ampicillin
Pseudoalteromonas (ASV1278)	9	732	0.0423242	0.0114388	0.00651876	M12	1.84806	0.617284	Peripheral nodes	p__Proteobacteria	Ampicillin
Muricauda (ASV1244)	6	427	0.0383585	0.0951217	0.00536839	M20	NA	NA	NA	p__Bacteroidota	Ampicillin
Haliea (ASV136)	6	952	0.0442444	0.000893572	0.00536839	M4	-1.08333	0.833333	Connectors	p__Proteobacteria	Ampicillin
Marinobacter (ASV72)	6	628	0.0396474	0.00498622	0.00383457	M7	-1.16101	0.833333	Connectors	p__Proteobacteria	Ampicillin
Pseudoteredinibacter (ASV333)	3	0	0.0298812	0.0883761	0.00332329	M1	-0.337211	0	Peripheral nodes	p__Proteobacteria	Ampicillin
Sphingomonas (ASV73)	3	15	0.0353355	0.00584438	0.00178946	M6	0	0.444444	Peripheral nodes	p__Proteobacteria	Ampicillin
Maritalea (ASV200)	5	382	0.0428048	0.0218289	0.00102255	M5	-0.436212	0.64	Connectors	p__Proteobacteria	Ampicillin
Alteromonas (ASV2)	1	0	0.0078333	3.86458e-06	30.9758	M20	NA	NA	NA	p__Proteobacteria	Streptomycin
Phaeobacter (ASV4)	2	0	0.0469382	6.12528e-06	8.06497	M9	-0.488314	0	Peripheral nodes	p__Proteobacteria	Streptomycin
P3OB-42 (ASV5)	1	0	0.0539159	9.12629e-05	4.84103	M6	-1.1127	0	Peripheral nodes	p__Myxococcota	Streptomycin
Helicobacteraceae Family (ASV3)	3	184	0.0472014	0.014036	4.23035	M17	1.1547	0.444444	Peripheral nodes	p__Campylobacterota	Streptomycin
[Caedibacter] taeniospiralis group (ASV9)	1	0	3.82534	2.34392e-17	3.49733	M18	NA	NA	NA	p__Proteobacteria	Streptomycin
Campylobacterales Order (ASV1)	1	0	0.0426944	0.00023651	2.61037	M17	-0.57735	0	Peripheral nodes	p__Campylobacterota	Streptomycin
Tenacibaculum (ASV28)	5	184	0.036644	1.85466e-05	2.37002	M9	1.52598	0	Peripheral nodes	p__Bacteroidota	Streptomycin
Aquarickettsia (ASV6)	3	146	0.0383386	0.00357568	2.21854	M13	-0.944911	0.666667	Connectors	p__Proteobacteria	Streptomycin
Klebsiella (ASV13)	3	9	0.0383521	0.00126577	1.75054	M1	-1.0902	0.444444	Peripheral nodes	p__Proteobacteria	Streptomycin
Aureicoccus (ASV26)	3	227	0.0432562	0.000432349	1.45753	M5	-0.101575	0.444444	Peripheral nodes	p__Bacteroidota	Streptomycin
Patescibacteria Phylum (ASV14)	3	0	0.0512428	0.0295065	1.33216	M17	-0.57735	0.666667	Connectors	p__Patescibacteria	Streptomycin
Rhodobacteraceae Family (ASV54)	3	138	0.0519597	0.0480292	1.26566	M15	0	0.444444	Peripheral nodes	p__Proteobacteria	Streptomycin
Alteromonadaceae Family (ASV18)	2	184	0.0386926	5.03789e-06	1.111	M20	NA	NA	NA	p__Proteobacteria	Streptomycin
Winogradskyella (ASV25)	5	1028	0.0494992	9.82534e-05	1.09254	M9	0.183118	0.56	Peripheral nodes	p__Bacteroidota	Streptomycin
Staphylococcus (ASV7)	3	75	0.0589699	0.000377106	1.08229	M16	-0.866025	0.666667	Connectors	p__Firmicutes	Streptomycin
Hirschia (ASV22)	1	0	0.0188037	9.79275e-05	1.03122	M5	-0.812599	0	Peripheral nodes	p__Proteobacteria	Streptomycin
Halomonas (ASV40)	3	485	0.0532674	0.000196167	0.991405	M1	-1.0902	0.444444	Peripheral nodes	p__Proteobacteria	Streptomycin
Muricauda (ASV21)	1	0	0.0331894	3.96919e-07	0.97063	M9	-1.15974	0	Peripheral nodes	p__Bacteroidota	Streptomycin
Hyphomonadaceae Family (ASV12)	5	351	0.0394849	6.4472e-05	0.904411	M9	1.52598	0	Peripheral nodes	p__Proteobacteria	Streptomycin
Tetragenococcus (ASV15)	1	0	0.0395941	0.000796785	0.855938	M7	-0.888949	0	Peripheral nodes	p__Firmicutes	Streptomycin
Rhodobacteraceae Family (ASV70)	7	561	0.0450436	7.46974e-05	0.823333	M9	0.854549	0.612245	Peripheral nodes	p__Proteobacteria	Streptomycin
Cryomorphaceae Family (ASV81)	3	756	0.0571022	0.000116277	0.744708	M3	-0.445435	0.444444	Peripheral nodes	p__Bacteroidota	Streptomycin
Ruegeria (ASV29)	3	0	0.044058	0.000660906	0.739514	M12	-1.15549	0.666667	Connectors	p__Proteobacteria	Streptomycin
Aurantivirga (ASV49)	3	366	0.039284	0.00140279	0.726963	M16	0.866025	0.444444	Peripheral nodes	p__Bacteroidota	Streptomycin
Kordiimonas (ASV41)	2	0	0.0181159	0.000826496	0.705034	M13	0.377964	0	Peripheral nodes	p__Proteobacteria	Streptomycin
Phycisphaera (ASV69)	3	103	0.0258445	0.000226186	0.675315	M9	-1.15974	0.666667	Connectors	p__Planctomycetota	Streptomycin
[Caedibacter] taeniospiralis group (ASV10)	2	109	0.0459428	0.00025153	0.650357	M7	-0.888949	0.5	Peripheral nodes	p__Proteobacteria	Streptomycin
Pseudoalteromonas (ASV11)	2	0	0.0474441	0.00130048	0.600152	M14	-0.816497	0.5	Peripheral nodes	p__Proteobacteria	Streptomycin
Pseudohaliea (ASV89)	3	0	0.0441884	0.00056358	0.546196	M4	-0.409622	0.444444	Peripheral nodes	p__Proteobacteria	Streptomycin
Enterobacteriaceae Family (ASV124)	4	59	0.0335832	0.0014236	0.545763	M5	-0.101575	0.625	Connectors	p__Proteobacteria	Streptomycin
Blastopirellula (ASV78)	5	2020	0.0596127	0.0120603	0.529749	M3	1.95992	0	Peripheral nodes	p__Planctomycetota	Streptomycin
Mesonia (ASV98)	1	0	0.0269831	0.000217363	0.511427	M5	-0.812599	0	Peripheral nodes	p__Bacteroidota	Streptomycin
Pseudaminobacter (ASV86)	5	36	0.0414119	1	0.461944	M15	1.41421	0.56	Peripheral nodes	p__Proteobacteria	Streptomycin
Ponticaulis (ASV36)	4	939	0.0549018	0.00136269	0.450835	M2	-1.04341	0.625	Connectors	p__Proteobacteria	Streptomycin
Marixanthomonas (ASV101)	1	0	0.0213587	0.000709602	0.43511	M2	-1.04341	0	Peripheral nodes	p__Bacteroidota	Streptomycin
Tetragenococcus (ASV23)	2	1434	0.0671638	3.23355e-05	0.420539	M5	-0.812599	0.5	Peripheral nodes	p__Firmicutes	Streptomycin
Caulobacteraceae Family (ASV8)	1	0	0.0407246	0.000109437	0.415201	M4	-1.17766	0	Peripheral nodes	p__Proteobacteria	Streptomycin
Hyphomonas (ASV30)	3	183	0.0456808	0.000763984	0.403516	M5	-0.812599	0.444444	Peripheral nodes	p__Proteobacteria	Streptomycin
Idiomarina (ASV38)	2	0	0.0436445	0.000260242	0.398466	M3	-1.24722	0.5	Peripheral nodes	p__Proteobacteria	Streptomycin
Tenacibaculum (ASV118)	3	208	0.0347351	0.000445311	0.383318	M4	-0.409622	0.444444	Peripheral nodes	p__Bacteroidota	Streptomycin
Erythrobacter (ASV56)	3	906	0.0571519	0.000599509	0.369036	M9	-1.15974	0.666667	Connectors	p__Proteobacteria	Streptomycin
Phycisphaera (ASV130)	5	464	0.0471425	0.000168131	0.359803	M9	0.183118	0.56	Peripheral nodes	p__Planctomycetota	Streptomycin
Aestuariibacter (ASV32)	5	170	0.0530091	0.250763	0.354176	M15	0	0.72	Connectors	p__Proteobacteria	Streptomycin
Kordiimonas (ASV82)	6	668	0.0575752	0.00176155	0.344654	M4	-0.409622	0.722222	Connectors	p__Proteobacteria	Streptomycin
Ralstonia (ASV16)	4	1828	0.0595833	0.00168019	0.339749	M3	0.356348	0.375	Peripheral nodes	p__Proteobacteria	Streptomycin
Deinococcus (ASV46)	1	0	0.0538842	2.2471e-05	0.335998	M3	-1.24722	0	Peripheral nodes	p__Deinococcota	Streptomycin
Candidatus Peribacteria Order (ASV65)	5	672	0.0545968	0.065288	0.314647	M3	-0.445435	0.72	Connectors	p__Patescibacteria	Streptomycin
Maritalea (ASV200)	3	54	0.0564283	0.00114571	0.312916	M3	-0.445435	0.444444	Peripheral nodes	p__Proteobacteria	Streptomycin
Flavobacteriaceae Family (ASV181)	5	878	0.0577025	0.0888956	0.311184	M7	0.17779	0.56	Peripheral nodes	p__Bacteroidota	Streptomycin
Staphylococcus (ASV39)	2	5	0.032955	6.01914e-05	0.301374	M3	-1.24722	0.5	Peripheral nodes	p__Firmicutes	Streptomycin
Aureisphaera (ASV155)	5	533	0.0566174	0.0036773	0.297623	M7	-0.35558	0.72	Connectors	p__Bacteroidota	Streptomycin
Rhodobacteraceae Family (ASV165)	5	1231	0.0561785	0.0014903	0.289544	M19	NA	NA	NA	p__Proteobacteria	Streptomycin
Epibacterium (ASV67)	3	38	0.0380598	0.00243158	0.289112	M6	-1.1127	0.666667	Connectors	p__Proteobacteria	Streptomycin
Kordia (ASV222)	3	21	0.0504259	5.28947e-05	0.285361	M3	-0.445435	0.444444	Peripheral nodes	p__Bacteroidota	Streptomycin
Winogradskyella (ASV184)	2	0	0.0238497	0.00107355	0.279878	M4	-0.409622	0	Peripheral nodes	p__Bacteroidota	Streptomycin
Tenacibaculum (ASV144)	7	1664	0.0592515	0.00424867	0.267616	M8	0.0800128	0.734694	Connectors	p__Bacteroidota	Streptomycin
Erythrobacter (ASV206)	3	511	0.061552	0.000583872	0.260691	M6	-1.1127	0.444444	Peripheral nodes	p__Proteobacteria	Streptomycin
Leisingera (ASV43)	2	0	0.0383532	0.000364992	0.251025	M14	-0.816497	0.5	Peripheral nodes	p__Proteobacteria	Streptomycin
Aquarickettsia (ASV58)	1	0	3.82534	0	0.239195	M18	NA	NA	NA	p__Proteobacteria	Streptomycin
Pir4 lineage (ASV50)	1	0	0.0189046	0.000618441	0.227942	M4	-1.17766	0	Peripheral nodes	p__Planctomycetota	Streptomycin
Alteromonas (ASV33)	4	170	0.0476398	0.0031199	0.220152	M6	-0.679982	0.625	Connectors	p__Proteobacteria	Streptomycin
Ruegeria (ASV112)	3	366	0.0281029	0.0165012	0.219863	M8	-1.68027	0.666667	Connectors	p__Proteobacteria	Streptomycin
Reichenbachiella (ASV259)	6	1060	0.0592009	0.000501199	0.216978	M2	-0.573873	0.666667	Connectors	p__Bacteroidota	Streptomycin
Ascidiaceihabitans (ASV87)	4	342	0.0555608	0.00189178	0.216112	M2	-0.573873	0.5	Peripheral nodes	p__Proteobacteria	Streptomycin
Auricoccus-Abyssicoccus (ASV244)	10	1034	0.060615	0.00743022	0.212506	M11	1.50065	0.64	Connectors	p__Firmicutes	Streptomycin
Candidatus Omnitrophus (ASV24)	5	130	0.0415422	0.00219393	0.20284	M14	0.408248	0.64	Connectors	p__Verrucomicrobiota	Streptomycin
Rhodobacteraceae Family (ASV60)	2	0	0.0451636	0.000880067	0.197069	M11	-0.971008	0.5	Peripheral nodes	p__Proteobacteria	Streptomycin
Gammaproteobacteria Class (ASV133)	6	1371	0.0603012	0.00171195	0.195771	M5	0.609449	0.666667	Connectors	p__Proteobacteria	Streptomycin
Arenicellaceae Family (ASV230)	1	0	0.00816584	8.03933e-05	0.190866	M16	-0.866025	0	Peripheral nodes	p__Proteobacteria	Streptomycin
Candidatus Nitrosopumilus (ASV137)	3	43	0.0278806	0.000818788	0.183508	M4	-0.409622	0.444444	Peripheral nodes	p__Crenarchaeota	Streptomycin
Kordiimonas (ASV17)	4	184	0.0415229	0.00177741	0.181777	M13	-0.944911	0.625	Connectors	p__Proteobacteria	Streptomycin
Erythrobacter (ASV302)	3	36	0.0398729	0.000166892	0.179613	M2	-0.573873	0.444444	Peripheral nodes	p__Proteobacteria	Streptomycin
Chitinophagales Order (ASV309)	9	1581	0.0594965	0.00373833	0.173698	M10	-0.316228	0.716049	Connectors	p__Bacteroidota	Streptomycin
Chitinophagales Order (ASV212)	2	0	0.0178706	0.00171639	0.171678	M10	-0.316228	0	Peripheral nodes	p__Bacteroidota	Streptomycin
Erythrobacter (ASV337)	1	0	0.0193009	0.00137188	0.171534	M7	-0.888949	0	Peripheral nodes	p__Proteobacteria	Streptomycin
Tenacibaculum (ASV272)	2	0	0.0342327	0.000830162	0.155087	M2	-1.04341	0.5	Peripheral nodes	p__Bacteroidota	Streptomycin
Woeseia (ASV427)	10	1616	0.0616242	0.0178974	0.151481	M7	1.7779	0.54	Peripheral nodes	p__Proteobacteria	Streptomycin
Sphingomonas (ASV73)	5	284	0.0402836	0.00066938	0.150904	M1	0.192388	0.32	Peripheral nodes	p__Proteobacteria	Streptomycin
Lawsonella (ASV111)	13	759	0.0635162	0.00180616	0.147585	M2	0.834725	0.804734	Connectors	p__Actinobacteriota	Streptomycin
Erythrobacter (ASV438)	2	28	0.0502673	0.00820413	0.141093	M10	-0.316228	0	Peripheral nodes	p__Proteobacteria	Streptomycin
Escherichia-Shigella (ASV139)	5	338	0.0498677	0.000603105	0.140661	M2	-0.573873	0.72	Connectors	p__Proteobacteria	Streptomycin
Rhizorhapis (ASV131)	5	158	0.0513364	0.00206625	0.139651	M8	0.0800128	0.56	Peripheral nodes	p__Proteobacteria	Streptomycin
Porphyromonas (ASV292)	4	0	0.0430141	0.00566541	0.137775	M8	0.960154	0	Peripheral nodes	p__Bacteroidota	Streptomycin
Winogradskyella (ASV271)	5	0	0.0492149	0.00297966	0.129552	M8	-0.800128	0.48	Peripheral nodes	p__Bacteroidota	Streptomycin
Bradyrhizobium (ASV53)	6	921	0.0576206	0.00701437	0.120607	M13	0.377964	0.777778	Connectors	p__Proteobacteria	Streptomycin
Aquimarina (ASV355)	8	744	0.0563527	0.0580317	0.12003	M8	1.84029	0.5625	Peripheral nodes	p__Bacteroidota	Streptomycin
Vibrio (ASV51)	3	184	0.0441805	0.0016389	0.118299	M13	-0.944911	0.666667	Connectors	p__Proteobacteria	Streptomycin
Ponticaulis (ASV123)	2	0	0.0292609	0.0011678	0.117722	M12	-1.15549	0.5	Peripheral nodes	p__Proteobacteria	Streptomycin
Sphingorhabdus (ASV260)	6	0	0.0352128	0.000740555	0.115414	M2	1.30426	0	Peripheral nodes	p__Proteobacteria	Streptomycin
Balneola (ASV551)	3	48	0.0252976	0.0067099	0.112096	M10	-0.316228	0.444444	Peripheral nodes	p__Bacteroidota	Streptomycin
Pseudomonas (ASV209)	6	453	0.0406036	0.00246671	0.111519	M5	1.32047	0.5	Peripheral nodes	p__Proteobacteria	Streptomycin
Aquibacter (ASV567)	5	222	0.0576665	0.013361	0.11123	M7	1.24453	0	Peripheral nodes	p__Bacteroidota	Streptomycin
Labrenzia (ASV571)	11	6111	0.0686904	0.00115438	0.110653	M2	0.365192	0.809917	Connectors	p__Proteobacteria	Streptomycin
Oleiphilus (ASV445)	7	701	0.0543421	0.0139634	0.106613	M8	-0.800128	0.408163	Peripheral nodes	p__Proteobacteria	Streptomycin
Cognatishimia (ASV189)	6	487	0.051323	0.0123626	0.101564	M5	0.609449	0.611111	Peripheral nodes	p__Proteobacteria	Streptomycin
Pelomonas (ASV64)	2	0	0.0242073	0.000632758	0.0989673	M12	-0.256776	0	Peripheral nodes	p__Proteobacteria	Streptomycin
Alishewanella (ASV57)	6	405	0.0545896	0.000384973	0.0979575	M2	0.365192	0.444444	Peripheral nodes	p__Proteobacteria	Streptomycin
Planctomycetota Phylum (ASV191)	5	669	0.0531348	0.000233496	0.0963705	M2	-0.104341	0.56	Peripheral nodes	p__Planctomycetota	Streptomycin
Tetragenococcus (ASV127)	4	1	0.0383382	0.00189367	0.0947836	M1	-0.448904	0.375	Peripheral nodes	p__Firmicutes	Streptomycin
Balneola (ASV517)	10	2177	0.0591258	0.0402198	0.0918982	M7	0.711159	0.72	Connectors	p__Bacteroidota	Streptomycin
Rubrobacter (ASV570)	3	505	0.0556378	0.000101075	0.0913212	M3	-1.24722	0.666667	Connectors	p__Actinobacteriota	Streptomycin
Candidatus Nomurabacteria Order (ASV156)	2	408	0.0634392	0.00262843	0.08959	M10	-1.89737	0.5	Peripheral nodes	p__Patescibacteria	Streptomycin
Winogradskyella (ASV129)	4	315	0.0552901	0.00037068	0.0894457	M2	-0.104341	0.375	Peripheral nodes	p__Bacteroidota	Streptomycin
Lactococcus (ASV683)	3	123	0.0478309	0.00805885	0.0891572	M11	-0.971008	0.666667	Connectors	p__Firmicutes	Streptomycin
Kordiimonas (ASV264)	9	1761	0.0640571	0.0477727	0.087426	M8	0.0800128	0.740741	Connectors	p__Proteobacteria	Streptomycin
Bifidobacterium (ASV534)	7	264	0.0468753	0.00515978	0.0869932	M13	1.70084	0.734694	Connectors	p__Actinobacteriota	Streptomycin
Gracilibacteria Class (ASV97)	8	1235	0.0555522	0.00349119	0.0865604	M1	0.83368	0.5625	Peripheral nodes	p__Patescibacteria	Streptomycin
Alteromonas (ASV45)	6	0	0.0471181	0.00595776	0.0855505	M6	1.05088	0	Peripheral nodes	p__Proteobacteria	Streptomycin
Paracoccus (ASV467)	6	262	0.0536011	0.00271794	0.0841078	M3	0.356348	0.5	Peripheral nodes	p__Proteobacteria	Streptomycin
Candidatus Peregrinibacteria Order (ASV239)	7	2213	0.0662029	0.00227273	0.0825209	M2	0.365192	0.571429	Peripheral nodes	p__Patescibacteria	Streptomycin
Pantoea (ASV387)	7	114	0.0402865	0.00639022	0.0817995	M11	0.26482	0.734694	Connectors	p__Proteobacteria	Streptomycin
Aestuariibacter (ASV19)	3	66	0.0373522	0.000392032	0.07776	M3	-0.445435	0.444444	Peripheral nodes	p__Proteobacteria	Streptomycin
Ruegeria (ASV99)	3	0	0.032604	0.00961001	0.0767502	M7	-0.888949	0.666667	Connectors	p__Proteobacteria	Streptomycin
Altererythrobacter (ASV632)	6	1010	0.0548619	0.00166705	0.0767502	M4	-0.409622	0.611111	Peripheral nodes	p__Proteobacteria	Streptomycin
Citrobacter (ASV356)	5	184	0.0395708	0.00244717	0.0767502	M5	1.32047	0.32	Peripheral nodes	p__Proteobacteria	Streptomycin
SAR324 clade(Marine group B) Phylum (ASV801)	6	616	0.0499786	0.00319461	0.075019	M1	-0.448904	0.666667	Connectors	p__SAR324 clade(Marine group B)	Streptomycin
Erythrobacter (ASV377)	5	189	0.0603145	0.000331043	0.072855	M3	0.356348	0.56	Peripheral nodes	p__Proteobacteria	Streptomycin
Haloferula (ASV31)	3	137	0.0466097	0.000837636	0.0708352	M1	-1.0902	0.444444	Peripheral nodes	p__Verrucomicrobiota	Streptomycin
Enterobacteriaceae Family (ASV412)	6	6	0.0259641	0.00250054	0.0704024	M1	0.83368	0.277778	Peripheral nodes	p__Proteobacteria	Streptomycin
Tenacibaculum (ASV843)	6	862	0.0579675	0.00130985	0.0702582	M4	1.12646	0.5	Peripheral nodes	p__Bacteroidota	Streptomycin
Gilvibacter (ASV783)	5	810	0.056307	0.000907109	0.0696811	M10	-0.316228	0.72	Connectors	p__Bacteroidota	Streptomycin
Haemophilus (ASV104)	3	0	0.0182401	0.0298948	0.0675171	M10	1.26491	0	Peripheral nodes	p__Proteobacteria	Streptomycin
Epibacterium (ASV277)	8	1608	0.0580247	0.0160746	0.0666515	M5	-0.812599	0.6875	Connectors	p__Proteobacteria	Streptomycin
Yangia (ASV249)	3	153	0.0416132	0.00231117	0.0660744	M6	-1.1127	0.666667	Connectors	p__Proteobacteria	Streptomycin
Planctomycetales Order (ASV295)	7	72	0.0398687	0.00549789	0.0643432	M1	1.47497	0.244898	Peripheral nodes	p__Planctomycetota	Streptomycin
XY-R5 (ASV117)	11	690	0.0535105	0.014722	0.0627563	M6	1.4836	0.561983	Peripheral nodes	p__Proteobacteria	Streptomycin
Vibrio (ASV128)	4	184	0.0669916	0.00334599	0.0613136	M6	-0.247266	0.375	Peripheral nodes	p__Proteobacteria	Streptomycin
Ekhidna (ASV145)	9	1281	0.0615324	0.00589591	0.061025	M14	0.408248	0.716049	Connectors	p__Bacteroidota	Streptomycin
Dadabacteriales Order (ASV485)	3	0	0.0432983	0.000195106	0.0608808	M12	0.641941	0	Peripheral nodes	p__Dadabacteria	Streptomycin
Enhydrobacter (ASV113)	6	375	0.0541665	0.00238369	0.0605922	M4	1.8945	0.277778	Peripheral nodes	p__Proteobacteria	Streptomycin
Tenacibaculum (ASV386)	3	44	0.0417214	0.00112447	0.060448	M5	-0.812599	0.666667	Connectors	p__Bacteroidota	Streptomycin
Pseudomonas (ASV941)	6	245	0.0475153	0.00315719	0.060448	M4	-0.409622	0.777778	Connectors	p__Proteobacteria	Streptomycin
Sporolactobacillus (ASV151)	3	184	0.0257675	0.00215884	0.0590053	M13	0.377964	0.444444	Peripheral nodes	p__Firmicutes	Streptomycin
Ruegeria (ASV298)	12	4279	0.0671904	0.00408708	0.056697	M1	-0.448904	0.819444	Connectors	p__Proteobacteria	Streptomycin
Marinobacter (ASV72)	2	0	0.0409682	0.00241508	0.0553986	M6	-0.679982	0	Peripheral nodes	p__Proteobacteria	Streptomycin
Thermoanaerobacter (ASV1007)	4	295	0.052165	0.00880706	0.0552544	M7	-0.888949	0.75	Connectors	p__Firmicutes	Streptomycin
Phyllobacterium (ASV90)	4	1137	0.0623729	0.000440601	0.0552544	M1	-1.73149	0.625	Connectors	p__Proteobacteria	Streptomycin
Stappia (ASV317)	4	105	0.052705	0.000107843	0.0549658	M9	0.183118	0.375	Peripheral nodes	p__Proteobacteria	Streptomycin
Aquibacter (ASV523)	8	39	0.0542006	0.0393461	0.0525133	M7	1.24453	0.5625	Peripheral nodes	p__Bacteroidota	Streptomycin
Tenacibaculum (ASV1055)	3	0	0.0650261	2.13925e-05	0.0522247	M9	-0.488314	0.444444	Peripheral nodes	p__Bacteroidota	Streptomycin
OM182 clade Family (ASV1058)	11	1429	0.0533173	0.00436655	0.0519362	M3	0.356348	0.809917	Connectors	p__Proteobacteria	Streptomycin
Alcanivorax (ASV107)	6	496	0.0543928	0.0495331	0.050205	M8	0.960154	0.5	Peripheral nodes	p__Proteobacteria	Streptomycin
Brevundimonas (ASV66)	9	896	0.043091	0.00232745	0.0476082	M1	0.83368	0.641975	Connectors	p__Proteobacteria	Streptomycin
Cellvibrionaceae Family (ASV668)	3	134	0.0352052	0.00177484	0.0465983	M14	-0.816497	0.444444	Peripheral nodes	p__Proteobacteria	Streptomycin
Micavibrionaceae Family (ASV727)	13	184	0.0528951	0.00337404	0.0461655	M2	1.77379	0.674556	Connectors	p__Proteobacteria	Streptomycin
Tetragenococcus (ASV177)	2	0	0.0441706	0.000946415	0.0455885	M1	-1.73149	0.5	Peripheral nodes	p__Firmicutes	Streptomycin
Erythrobacter (ASV404)	4	235	0.0383259	0.000845309	0.04429	M2	-0.573873	0.625	Connectors	p__Proteobacteria	Streptomycin
Pseudomonas (ASV374)	4	1011	0.0456241	0.0240994	0.0435687	M11	-0.971008	0.375	Peripheral nodes	p__Proteobacteria	Streptomycin
Ekhidna (ASV755)	4	782	0.0576798	0.000170172	0.0431359	M3	0.356348	0.375	Peripheral nodes	p__Bacteroidota	Streptomycin
Clade III Family (ASV194)	10	1571	0.0586144	0.0100374	0.0428474	M6	1.05088	0.6	Peripheral nodes	p__Proteobacteria	Streptomycin
Pseudarcobacter (ASV140)	2	0	0.0352441	0.000835782	0.0398178	M19	NA	NA	NA	p__Campylobacterota	Streptomycin
Parvularcula (ASV621)	7	1907	0.0594758	0.0020752	0.0389522	M3	1.15813	0.612245	Peripheral nodes	p__Proteobacteria	Streptomycin
Cryomorphaceae Family (ASV207)	6	40	0.0416733	0.0054917	0.0385194	M5	2.0315	0.277778	Peripheral nodes	p__Bacteroidota	Streptomycin
Geobacillus (ASV109)	6	446	0.0554011	0.00165844	0.0385194	M10	1.26491	0.611111	Peripheral nodes	p__Firmicutes	Streptomycin
Alteromonadaceae Family (ASV248)	8	1078	0.0616237	0.000769102	0.0382308	M2	2.24332	0	Peripheral nodes	p__Proteobacteria	Streptomycin
Psychrobacter (ASV328)	5	0	0.0555267	0.024802	0.0366439	M11	0.882735	0.32	Peripheral nodes	p__Proteobacteria	Streptomycin
Muricauda (ASV1244)	8	969	0.0485229	0.0351595	0.0354897	M10	1.26491	0.78125	Connectors	p__Bacteroidota	Streptomycin
Kordiimonas (ASV120)	10	112	0.0534803	0.00775397	0.0330372	M1	-0.448904	0.84	Connectors	p__Proteobacteria	Streptomycin
Acanthopleuribacter (ASV1510)	7	206	0.0425911	0.0119479	0.0315945	M8	0.0800128	0.693878	Connectors	p__Acidobacteriota	Streptomycin
Winogradskyella (ASV1572)	7	725	0.0530376	0.000467424	0.0295748	M12	1.54066	0.612245	Peripheral nodes	p__Bacteroidota	Streptomycin
Vibrio (ASV255)	4	0	0.0212728	0.00602562	0.0292863	M14	1.63299	0.375	Peripheral nodes	p__Proteobacteria	Streptomycin
Haloferula (ASV241)	6	519	0.0646676	0.0094494	0.0285649	M10	-0.316228	0.611111	Peripheral nodes	p__Verrucomicrobiota	Streptomycin
Algicola (ASV121)	9	620	0.0566454	0.00473443	0.0278436	M1	0.192388	0.740741	Connectors	p__Proteobacteria	Streptomycin
Spongiibacter (ASV34)	7	2655	0.0673022	0.0207368	0.0278436	M8	-0.800128	0.693878	Connectors	p__Proteobacteria	Streptomycin
Hyphomonas (ASV418)	7	366	0.0513783	0.00782911	0.0262566	M6	0.618165	0.44898	Peripheral nodes	p__Proteobacteria	Streptomycin
Cobetia (ASV339)	3	184	0.025246	0.0149241	0.0249582	M7	-0.35558	0.444444	Peripheral nodes	p__Proteobacteria	Streptomycin
Marinobacter (ASV305)	4	0	0.057869	0.00406181	0.0249582	M6	0.18545	0	Peripheral nodes	p__Proteobacteria	Streptomycin
Hyphomonadaceae Family (ASV430)	6	1579	0.0595761	0.00234972	0.0239484	M3	1.95992	0.277778	Peripheral nodes	p__Proteobacteria	Streptomycin
Pseudooceanicola (ASV446)	8	1818	0.0656938	0.0056714	0.0230828	M11	0.26482	0.65625	Connectors	p__Proteobacteria	Streptomycin
Cryomorphaceae Family (ASV964)	5	0	0.0388137	0.000386743	0.02265	M3	0.356348	0.56	Peripheral nodes	p__Bacteroidota	Streptomycin
Micrococcus (ASV132)	6	83	0.0643593	0.000767662	0.0217844	M5	-0.812599	0.611111	Peripheral nodes	p__Actinobacteriota	Streptomycin
SM1A02 (ASV396)	10	2462	0.0599122	0.00149704	0.021063	M12	-0.256776	0.76	Connectors	p__Planctomycetota	Streptomycin
Streptococcus (ASV326)	2	0	0.0307312	0.125604	0.0207745	M15	-1.41421	0.5	Peripheral nodes	p__Firmicutes	Streptomycin
Blastopirellula (ASV503)	5	0	0.0455971	0.00949087	0.0207745	M4	1.12646	0.32	Peripheral nodes	p__Planctomycetota	Streptomycin
SAR324 clade(Marine group B) Phylum (ASV95)	2	0	0.0377295	0.00148614	0.0207745	M2	-1.04341	0.5	Peripheral nodes	p__SAR324 clade(Marine group B)	Streptomycin
Pseudomonas (ASV47)	8	54	0.0443517	0.00901295	0.0203417	M1	0.83368	0.53125	Peripheral nodes	p__Proteobacteria	Streptomycin
Maricaulis (ASV42)	2	184	0.0320204	0.00011696	0.0177449	M16	0.866025	0	Peripheral nodes	p__Proteobacteria	Streptomycin
Hyphomicrobiaceae Family (ASV2228)	7	518	0.0445672	0.00247087	0.0164465	M1	0.83368	0.44898	Peripheral nodes	p__Proteobacteria	Streptomycin
Alphaproteobacteria Class (ASV2240)	6	2	0.0349652	0.0033594	0.0163022	M1	0.83368	0.277778	Peripheral nodes	p__Proteobacteria	Streptomycin
Rhodobacteraceae Family (ASV263)	5	0	0.0532824	0.000371664	0.0161579	M12	0.641941	0.56	Peripheral nodes	p__Proteobacteria	Streptomycin
Ekhidna (ASV1485)	6	0	0.0421024	0.00330234	0.0150038	M1	0.192388	0.444444	Peripheral nodes	p__Bacteroidota	Streptomycin
Pseudoalteromonas (ASV555)	14	1036	0.0508563	0.0206589	0.0148595	M6	1.4836	0.704082	Connectors	p__Proteobacteria	Streptomycin
Thalassococcus (ASV2367)	5	545	0.0525086	0.00647166	0.0147153	M6	0.18545	0.32	Peripheral nodes	p__Proteobacteria	Streptomycin
Kocuria (ASV1499)	7	1083	0.0603156	0.00502651	0.0113971	M4	1.12646	0.489796	Peripheral nodes	p__Actinobacteriota	Streptomycin
Aestuariibacter (ASV1057)	5	690	0.0581647	0.958128	0.0106758	M15	0	0.64	Connectors	p__Proteobacteria	Streptomycin
Erythrobacter (ASV458)	7	1372	0.0666233	0.001335	0.0105315	M4	-1.17766	0.612245	Peripheral nodes	p__Proteobacteria	Streptomycin
Burkholderia-Caballeronia-Paraburkholderia (ASV77)	6	287	0.0617377	0.00228978	0.010243	M4	1.12646	0.5	Peripheral nodes	p__Proteobacteria	Streptomycin
Pseudomonas (ASV687)	7	793	0.0462122	0.00239415	0.00764616	M1	1.47497	0.244898	Peripheral nodes	p__Proteobacteria	Streptomycin
Helicobacteraceae Family (ASV3)	1	0	0.0200231	0.00026899	32.5892	M4	-1.3624	0	Peripheral nodes	p__Campylobacterota	Ciprofloxacin
Campylobacterales Order (ASV1)	2	0	0.0244103	0.000277225	15.0724	M9	-1.08321	0.5	Peripheral nodes	p__Campylobacterota	Ciprofloxacin
P3OB-42 (ASV5)	2	131	0.0438908	0.000332414	8.23262	M5	-0.35057	0	Peripheral nodes	p__Myxococcota	Ciprofloxacin
Phaeobacter (ASV4)	3	631	0.0460877	0.000312298	2.91064	M5	0.467426	0	Peripheral nodes	p__Proteobacteria	Ciprofloxacin
Haloferula (ASV31)	7	2037	0.0485577	0.0185395	2.46666	M5	0.467426	0.693878	Connectors	p__Verrucomicrobiota	Ciprofloxacin
Spirochaeta 2 (ASV35)	6	1076	0.0392549	9.9283e-05	2.26774	M5	0.467426	0.611111	Peripheral nodes	p__Spirochaetota	Ciprofloxacin
Alteromonas (ASV2)	1	0	0.0148421	7.35227e-06	2.2335	M10	-1.13067	0	Peripheral nodes	p__Proteobacteria	Ciprofloxacin
Hirschia (ASV22)	2	133	0.027602	0.00100175	1.86846	M4	-1.3624	0.5	Peripheral nodes	p__Proteobacteria	Ciprofloxacin
Aquarickettsia (ASV6)	6	1281	0.0361343	0.0155417	1.8347	M4	-0.473879	0.722222	Connectors	p__Proteobacteria	Ciprofloxacin
Winogradskyella (ASV25)	6	748	0.0390524	0.0805405	1.67984	M4	0.414644	0.611111	Peripheral nodes	p__Bacteroidota	Ciprofloxacin
Hyphomonas (ASV30)	3	14	0.0349448	0.0021129	1.66383	M9	-0.270801	0.444444	Peripheral nodes	p__Proteobacteria	Ciprofloxacin
Alishewanella (ASV57)	3	190	0.0293692	0.00100535	0.949289	M12	-0.858116	0.444444	Peripheral nodes	p__Proteobacteria	Ciprofloxacin
Deinococcus (ASV46)	2	613	0.0459291	1.00416e-07	0.931854	M5	-1.16857	0.5	Peripheral nodes	p__Deinococcota	Ciprofloxacin
Staphylococcus (ASV7)	2	190	0.0333713	3.7096e-05	0.789991	M6	-1.12908	0.5	Peripheral nodes	p__Firmicutes	Ciprofloxacin
Oleibacter (ASV76)	5	270	0.0446441	0.000238272	0.58647	M10	-0.301511	0.64	Connectors	p__Proteobacteria	Ciprofloxacin
[Caedibacter] taeniospiralis group (ASV10)	5	566	0.0376632	0.00054036	0.562536	M2	1.01477	0.32	Peripheral nodes	p__Proteobacteria	Ciprofloxacin
Vibrio (ASV51)	5	736	0.0351404	0.0372972	0.547795	M8	-0.593771	0.72	Connectors	p__Proteobacteria	Ciprofloxacin
Acinetobacter (ASV100)	4	4032	0.0534384	0.000222839	0.524178	M16	NA	NA	NA	p__Proteobacteria	Ciprofloxacin
Tetragenococcus (ASV15)	5	1018	0.0407529	6.33989e-05	0.496439	M2	1.01477	0.32	Peripheral nodes	p__Firmicutes	Ciprofloxacin
Ralstonia (ASV16)	3	1025	0.0481738	1.24059e-05	0.486136	M12	-1.57321	0.666667	Connectors	p__Proteobacteria	Ciprofloxacin
Pseudarcobacter (ASV140)	5	0	0.024874	0.0035575	0.45713	M2	1.7173	0	Peripheral nodes	p__Campylobacterota	Ciprofloxacin
JGI 0000069-P22 Order (ASV20)	4	175	0.033901	0.000213652	0.441755	M1	-0.649788	0.625	Connectors	p__Patescibacteria	Ciprofloxacin
Hyphomonadaceae Family (ASV114)	4	3	0.0362294	0.0111397	0.416869	M9	-0.270801	0.625	Connectors	p__Proteobacteria	Ciprofloxacin
Lawsonella (ASV111)	6	286	0.0337246	0.00260455	0.403396	M4	0.414644	0.666667	Connectors	p__Actinobacteriota	Ciprofloxacin
Gammaproteobacteria Class (ASV106)	5	229	0.0336705	0.00151491	0.345066	M13	-0.251976	0.48	Peripheral nodes	p__Proteobacteria	Ciprofloxacin
Nocardioides (ASV208)	2	0	0.020459	0.000218817	0.337141	M1	-1.06493	0.5	Peripheral nodes	p__Actinobacteriota	Ciprofloxacin
Thalassotalea (ASV52)	5	485	0.0431426	0.00134868	0.332703	M7	-0.659859	0.72	Connectors	p__Proteobacteria	Ciprofloxacin
Aurantivirga (ASV49)	4	190	0.0208933	0.0219341	0.324936	M4	1.30317	0	Peripheral nodes	p__Bacteroidota	Ciprofloxacin
BD7-11 Class (ASV220)	5	0	0.0388398	0.00382952	0.307501	M12	-0.143019	0.56	Peripheral nodes	p__Planctomycetota	Ciprofloxacin
Muricauda (ASV21)	4	56	0.0274804	0.0422953	0.285468	M8	-1.3063	0.625	Connectors	p__Bacteroidota	Ciprofloxacin
Pelomonas (ASV64)	6	1353	0.043401	0.000331256	0.280396	M1	-1.06493	0.777778	Connectors	p__Proteobacteria	Ciprofloxacin
Candidatus Nitrosopumilus (ASV137)	4	379	0.0375552	8.28842e-05	0.278811	M7	0.197958	0.375	Peripheral nodes	p__Crenarchaeota	Ciprofloxacin
Candidatus Paraholospora (ASV115)	5	2021	0.0460302	0.000161796	0.269301	M1	-1.06493	0.72	Connectors	p__Proteobacteria	Ciprofloxacin
Marinobacter (ASV72)	6	1000	0.0487445	0.000450888	0.25773	M10	0.527645	0.5	Peripheral nodes	p__Proteobacteria	Ciprofloxacin
Halomonas (ASV40)	4	221	0.0361119	0.000180408	0.254243	M10	0.527645	0.375	Peripheral nodes	p__Proteobacteria	Ciprofloxacin
Staphylococcus (ASV39)	2	0	0.0268847	0.000594684	0.246952	M2	-0.390294	0	Peripheral nodes	p__Firmicutes	Ciprofloxacin
Hyphomonadaceae Family (ASV12)	3	0	0.0265398	0.320476	0.243623	M8	0.118754	0	Peripheral nodes	p__Proteobacteria	Ciprofloxacin
Acidibacter (ASV150)	5	529	0.0394329	0.000265093	0.240453	M7	0.197958	0.48	Peripheral nodes	p__Proteobacteria	Ciprofloxacin
Patescibacteria Phylum (ASV14)	1	0	0.0135197	0.000395391	0.238868	M13	-1.76383	0	Peripheral nodes	p__Patescibacteria	Ciprofloxacin
Actinomyces (ASV273)	1	0	0.0101891	0.000182204	0.236015	M10	-1.13067	0	Peripheral nodes	p__Actinobacteriota	Ciprofloxacin
Rhodococcus (ASV168)	2	0	0.0252766	0.000833364	0.236015	M12	-0.858116	0	Peripheral nodes	p__Actinobacteriota	Ciprofloxacin
Fabibacter (ASV267)	6	356	0.0282571	0.0438673	0.231101	M4	1.30317	0.444444	Peripheral nodes	p__Bacteroidota	Ciprofloxacin
Alcanivorax (ASV107)	4	928	0.0471819	0.00136387	0.21636	M6	-1.12908	0.625	Connectors	p__Proteobacteria	Ciprofloxacin
Haloferula (ASV241)	1	0	0.019634	0.00331624	0.211446	M5	-1.16857	0	Peripheral nodes	p__Verrucomicrobiota	Ciprofloxacin
Thalassotalea (ASV62)	5	1073	0.0469671	0.00105036	0.209227	M12	-0.858116	0.64	Connectors	p__Proteobacteria	Ciprofloxacin
Rhodopirellula (ASV190)	4	2503	0.0521845	0.000431838	0.208435	M16	NA	NA	NA	p__Planctomycetota	Ciprofloxacin
Haemophilus (ASV104)	4	553	0.0385907	0.000388788	0.206374	M6	0.627266	0.375	Peripheral nodes	p__Proteobacteria	Ciprofloxacin
Blastopirellula (ASV78)	3	0	0.0505042	0.00190552	0.19829	M3	-1.49001	0.444444	Peripheral nodes	p__Planctomycetota	Ciprofloxacin
Bradyrhizobium (ASV53)	1	0	0.0344865	1.1579e-06	0.194169	M7	-1.51768	0	Peripheral nodes	p__Proteobacteria	Ciprofloxacin
Paracoccus (ASV143)	8	779	0.0452346	0.000932287	0.19195	M12	0.572078	0.65625	Connectors	p__Proteobacteria	Ciprofloxacin
Tetragenococcus (ASV127)	3	350	0.0399252	9.67306e-06	0.188305	M2	-0.390294	0.444444	Peripheral nodes	p__Firmicutes	Ciprofloxacin
Sporolactobacillus (ASV151)	2	190	0.0505276	0.000250488	0.180696	M1	-1.06493	0.5	Peripheral nodes	p__Firmicutes	Ciprofloxacin
KI89A clade Family (ASV201)	4	67	0.0351137	0.000730282	0.180221	M7	0.197958	0.375	Peripheral nodes	p__Proteobacteria	Ciprofloxacin
Acinetobacter (ASV175)	2	0	0.0173738	0.0013798	0.17816	M3	-0.769038	0	Peripheral nodes	p__Proteobacteria	Ciprofloxacin
Hyphomonadaceae Family (ASV322)	6	2428	0.0518356	0.00133646	0.178002	M13	-0.251976	0.666667	Connectors	p__Proteobacteria	Ciprofloxacin
Tropicibacter (ASV329)	7	0	0.0340704	1	0.176892	M8	1.5438	0.408163	Peripheral nodes	p__Proteobacteria	Ciprofloxacin
Oleiphilus (ASV44)	5	868	0.0402419	0.000750639	0.1761	M10	-0.301511	0.72	Connectors	p__Proteobacteria	Ciprofloxacin
Pirellulaceae Family (ASV214)	6	0	0.0364629	0.000543676	0.172929	M1	-0.234646	0.611111	Peripheral nodes	p__Planctomycetota	Ciprofloxacin
Gemella (ASV176)	6	555	0.041577	0.00124491	0.165163	M2	-1.09282	0.666667	Connectors	p__Firmicutes	Ciprofloxacin
Idiomarina (ASV38)	5	705	0.0474406	0.00153238	0.164529	M2	-0.390294	0.72	Connectors	p__Proteobacteria	Ciprofloxacin
Cryomorphaceae Family (ASV207)	3	0	0.0328627	0.204397	0.162785	M8	0.118754	0	Peripheral nodes	p__Bacteroidota	Ciprofloxacin
Bacillus (ASV138)	3	186	0.0424454	0.00080115	0.155018	M2	-0.390294	0.444444	Peripheral nodes	p__Firmicutes	Ciprofloxacin
Phycisphaera (ASV69)	3	143	0.0360431	0.00991334	0.154067	M3	-0.769038	0.444444	Peripheral nodes	p__Planctomycetota	Ciprofloxacin
Kordiimonas (ASV41)	6	0	0.0330208	0.0135738	0.15375	M4	0.414644	0.666667	Connectors	p__Proteobacteria	Ciprofloxacin
Rhodobacteraceae Family (ASV170)	8	3645	0.0534577	0.00137618	0.153592	M16	NA	NA	NA	p__Proteobacteria	Ciprofloxacin
Lautropia (ASV380)	7	476	0.0415754	0.00098341	0.151531	M6	2.38361	0.44898	Peripheral nodes	p__Proteobacteria	Ciprofloxacin
Nitratireductor (ASV204)	7	1142	0.0447148	0.0335424	0.148837	M3	0.672908	0.612245	Peripheral nodes	p__Proteobacteria	Ciprofloxacin
Thalassotalea (ASV48)	7	988	0.0387102	0.018696	0.145667	M2	-1.09282	0.734694	Connectors	p__Proteobacteria	Ciprofloxacin
Ruegeria (ASV112)	4	322	0.0369179	0.000510026	0.143923	M6	0.627266	0.375	Peripheral nodes	p__Proteobacteria	Ciprofloxacin
Yangia (ASV249)	6	348	0.0378183	0.00206598	0.141545	M6	-1.12908	0.777778	Connectors	p__Proteobacteria	Ciprofloxacin
Hyphomonas (ASV418)	4	0	0.0223962	0.133209	0.13996	M8	0.118754	0.375	Peripheral nodes	p__Proteobacteria	Ciprofloxacin
Candidatus Peribacteria Order (ASV65)	4	268	0.0337033	0.000448142	0.133145	M14	0	0.625	Connectors	p__Patescibacteria	Ciprofloxacin
Pseudoalteromonas (ASV11)	4	49	0.0326348	0.000247303	0.132511	M5	-0.35057	0.625	Connectors	p__Proteobacteria	Ciprofloxacin
Saccharospirillaceae Family (ASV215)	7	1049	0.0475683	0.000190776	0.131401	M5	1.28542	0.571429	Peripheral nodes	p__Proteobacteria	Ciprofloxacin
Cetobacterium (ASV545)	6	860	0.0432763	0.00122785	0.126646	M3	0.672908	0.5	Peripheral nodes	p__Fusobacteriota	Ciprofloxacin
Pelagibaca (ASV325)	4	82	0.0332648	0.00765698	0.12617	M13	-0.251976	0.375	Peripheral nodes	p__Proteobacteria	Ciprofloxacin
Clostridium sensu stricto 1 (ASV465)	4	1	0.038489	0.00011385	0.125378	M2	1.01477	0	Peripheral nodes	p__Firmicutes	Ciprofloxacin
Ruegeria (ASV29)	6	880	0.048079	0.00121584	0.121098	M13	0.503953	0.5	Peripheral nodes	p__Proteobacteria	Ciprofloxacin
Massilia (ASV410)	4	463	0.0372718	0.000732881	0.119196	M6	0.627266	0.375	Peripheral nodes	p__Proteobacteria	Ciprofloxacin
Acinetobacter (ASV171)	4	0	0.0398519	0.000700825	0.11238	M3	-0.769038	0.625	Connectors	p__Proteobacteria	Ciprofloxacin
Algicola (ASV121)	7	653	0.0357937	0.138649	0.112222	M4	-0.473879	0.693878	Connectors	p__Proteobacteria	Ciprofloxacin
Haliea (ASV136)	8	934	0.0425994	0.00276288	0.112222	M14	0	0.75	Connectors	p__Proteobacteria	Ciprofloxacin
Henriciella (ASV619)	7	571	0.0350223	0.331146	0.111271	M8	0.83128	0.612245	Peripheral nodes	p__Proteobacteria	Ciprofloxacin
Neisseria (ASV378)	8	1680	0.0447856	0.000570732	0.110637	M6	-0.250906	0.75	Connectors	p__Proteobacteria	Ciprofloxacin
Brachybacterium (ASV301)	2	640	0.0345979	3.27019e-06	0.107942	M15	-0.866025	0	Peripheral nodes	p__Actinobacteriota	Ciprofloxacin
Cryomorphaceae Family (ASV411)	4	0	0.035149	0.893587	0.107625	M8	0.118754	0.375	Peripheral nodes	p__Bacteroidota	Ciprofloxacin
Sphingomonas (ASV73)	5	579	0.0369139	0.000560377	0.103821	M7	0.197958	0.56	Peripheral nodes	p__Proteobacteria	Ciprofloxacin
Granulicatella (ASV470)	3	0	0.0276981	0.000721242	0.101602	M6	0.627266	0	Peripheral nodes	p__Firmicutes	Ciprofloxacin
Geobacillus (ASV109)	5	2503	0.0462141	3.7014e-05	0.101126	M6	-1.12908	0.72	Connectors	p__Firmicutes	Ciprofloxacin
Spongiibacter (ASV34)	4	188	0.047378	0.000519032	0.0979564	M1	-0.649788	0.625	Connectors	p__Proteobacteria	Ciprofloxacin
Altererythrobacter (ASV424)	3	0	0.0247094	0.000993668	0.0968469	M6	-0.250906	0.444444	Peripheral nodes	p__Proteobacteria	Ciprofloxacin
Pseudomonas (ASV253)	5	0	0.0291231	0.00102271	0.0965298	M16	NA	NA	NA	p__Proteobacteria	Ciprofloxacin
Blastopirellula (ASV332)	3	0	0.0197147	0.026164	0.0930427	M9	-1.08321	0.666667	Connectors	p__Planctomycetota	Ciprofloxacin
Candidatus Nomurabacteria Order (ASV156)	3	43	0.0365241	4.32879e-05	0.0914577	M5	-0.35057	0.444444	Peripheral nodes	p__Patescibacteria	Ciprofloxacin
Capnocytophaga (ASV678)	8	643	0.0375401	0.000432168	0.0906651	M10	0.527645	0.6875	Connectors	p__Bacteroidota	Ciprofloxacin
Vibrio (ASV63)	5	1129	0.0470551	0.000139465	0.0906651	M5	0.467426	0.56	Peripheral nodes	p__Proteobacteria	Ciprofloxacin
Alteromonas (ASV45)	4	444	0.0453537	3.67272e-05	0.0892386	M5	0.467426	0.375	Peripheral nodes	p__Proteobacteria	Ciprofloxacin
Urania-1B-19 marine sediment group (ASV719)	7	488	0.0473917	0.0011381	0.0887631	M1	1.01078	0.244898	Peripheral nodes	p__Planctomycetota	Ciprofloxacin
Escherichia-Shigella (ASV139)	3	6	0.037794	7.53283e-05	0.0849589	M2	-1.09282	0.666667	Connectors	p__Proteobacteria	Ciprofloxacin
Candidatus Omnitrophus (ASV24)	5	126	0.038768	0.000459035	0.0832154	M1	-0.234646	0.56	Peripheral nodes	p__Verrucomicrobiota	Ciprofloxacin
Streptococcus (ASV326)	5	3510	0.0538826	8.46429e-05	0.0814718	M15	-0.866025	0.48	Peripheral nodes	p__Firmicutes	Ciprofloxacin
Litoricola (ASV823)	4	33	0.034516	0.000224331	0.0795698	M7	0.197958	0.375	Peripheral nodes	p__Proteobacteria	Ciprofloxacin
Epibacterium (ASV67)	4	105	0.0324178	0.0260508	0.0776677	M4	1.30317	0	Peripheral nodes	p__Proteobacteria	Ciprofloxacin
Geobacillus (ASV749)	5	2380	0.0501619	0.00034148	0.0775092	M12	1.28717	0	Peripheral nodes	p__Firmicutes	Ciprofloxacin
Pseudomonas (ASV586)	8	3047	0.0500388	0.0142991	0.0752901	M13	1.25988	0.5625	Peripheral nodes	p__Proteobacteria	Ciprofloxacin
Aquibacter (ASV523)	8	850	0.0438992	0.337218	0.0744976	M8	1.5438	0.5625	Peripheral nodes	p__Bacteroidota	Ciprofloxacin
Bythopirellula (ASV399)	9	555	0.0389563	0.00507488	0.071803	M3	2.11485	0.493827	Peripheral nodes	p__Planctomycetota	Ciprofloxacin
Erythrobacter (ASV377)	3	0	0.0330444	0.00116701	0.0697424	M7	0.197958	0	Peripheral nodes	p__Proteobacteria	Ciprofloxacin
Aureisphaera (ASV155)	7	1462	0.0500393	0.000947755	0.0694254	M12	0.572078	0.489796	Peripheral nodes	p__Bacteroidota	Ciprofloxacin
Alteromonas (ASV33)	6	145	0.0387993	0.000200652	0.0692669	M10	2.18596	0.277778	Peripheral nodes	p__Proteobacteria	Ciprofloxacin
Kordiimonas (ASV264)	2	0	0.0156775	0.00104709	0.0691084	M13	-1.00791	0	Peripheral nodes	p__Proteobacteria	Ciprofloxacin
Vibrio (ASV128)	6	216	0.0349317	0.00874979	0.0691084	M4	1.30317	0.5	Peripheral nodes	p__Proteobacteria	Ciprofloxacin
Mesonia (ASV98)	10	373	0.0466567	0.0207134	0.0686329	M13	1.25988	0.68	Connectors	p__Bacteroidota	Ciprofloxacin
Rhodobacteraceae Family (ASV165)	4	0	0.0436213	0.000410237	0.0681574	M1	0.180497	0	Peripheral nodes	p__Proteobacteria	Ciprofloxacin
Saprospiraceae Family (ASV945)	4	0	0.0321817	0.0638359	0.0662553	M9	1.35401	0	Peripheral nodes	p__Bacteroidota	Ciprofloxacin
Ruegeria (ASV99)	6	418	0.0536174	0.000357778	0.0660968	M10	-0.301511	0.444444	Peripheral nodes	p__Proteobacteria	Ciprofloxacin
Erythrobacter (ASV56)	7	411	0.0382704	0.00465186	0.0659383	M7	2.77141	0.244898	Module hubs	p__Proteobacteria	Ciprofloxacin
Cupriavidus (ASV947)	3	9	0.0309786	0.00146327	0.0659383	M4	-0.473879	0.444444	Peripheral nodes	p__Proteobacteria	Ciprofloxacin
Phycisphaera (ASV130)	4	182	0.0292975	0.0199465	0.0654628	M14	-1.22474	0.625	Connectors	p__Planctomycetota	Ciprofloxacin
Planococcaceae Family (ASV246)	3	133	0.0474801	0.000251792	0.0648287	M5	-1.16857	0.666667	Connectors	p__Firmicutes	Ciprofloxacin
Maricaulis (ASV42)	4	366	0.0333198	0.0190556	0.0646702	M9	-0.270801	0.625	Connectors	p__Proteobacteria	Ciprofloxacin
Ponticaulis (ASV36)	6	755	0.0438026	0.00011494	0.0638777	M5	2.10342	0.277778	Peripheral nodes	p__Proteobacteria	Ciprofloxacin
Bacillus (ASV510)	3	189	0.0309458	0.00011766	0.0630852	M7	-0.659859	0.444444	Peripheral nodes	p__Firmicutes	Ciprofloxacin
Stenotrophomonas (ASV85)	4	0	0.0325456	0.00244662	0.0608661	M2	0.312236	0.375	Peripheral nodes	p__Proteobacteria	Ciprofloxacin
Spongiibacter (ASV134)	4	0	0.0250959	0.00104527	0.0603906	M14	1.22474	0.375	Peripheral nodes	p__Proteobacteria	Ciprofloxacin
Cryomorphaceae Family (ASV169)	4	328	0.0411215	0.490115	0.0600736	M8	0.118754	0.375	Peripheral nodes	p__Bacteroidota	Ciprofloxacin
Massilia (ASV694)	5	475	0.0378102	0.00212042	0.0599151	M3	-0.769038	0.64	Connectors	p__Proteobacteria	Ciprofloxacin
Candidatus Omnitrophus (ASV955)	4	0	0.0231882	0.000886969	0.0591225	M7	0.197958	0.375	Peripheral nodes	p__Verrucomicrobiota	Ciprofloxacin
Aeromonas (ASV172)	7	523	0.0516474	0.000584944	0.058964	M1	0.595639	0.44898	Peripheral nodes	p__Proteobacteria	Ciprofloxacin
Enhydrobacter (ASV113)	4	1174	0.0507692	5.10333e-05	0.0572205	M15	0.866025	0.375	Peripheral nodes	p__Proteobacteria	Ciprofloxacin
Aureicoccus (ASV26)	8	218	0.0270246	0.0814062	0.057062	M9	2.16641	0.53125	Peripheral nodes	p__Bacteroidota	Ciprofloxacin
Kocuria (ASV83)	4	0	0.0263445	0.000933947	0.0532578	M2	1.01477	0	Peripheral nodes	p__Actinobacteriota	Ciprofloxacin
SM1A02 (ASV324)	5	240	0.034953	0.00310763	0.0521483	M3	1.39388	0	Peripheral nodes	p__Planctomycetota	Ciprofloxacin
Corynebacterium (ASV84)	3	0	0.0467044	0.00207783	0.0516728	M2	-0.390294	0.444444	Peripheral nodes	p__Actinobacteriota	Ciprofloxacin
Alteromonadaceae Family (ASV18)	6	2800	0.0494443	2.64463e-05	0.0516728	M10	0.527645	0.666667	Connectors	p__Proteobacteria	Ciprofloxacin
Chryseobacterium (ASV664)	5	649	0.0368005	0.00500872	0.0500877	M2	-1.09282	0.72	Connectors	p__Bacteroidota	Ciprofloxacin
Balneola (ASV892)	12	2511	0.048566	0.00540019	0.0467591	M3	0.672908	0.805556	Connectors	p__Bacteroidota	Ciprofloxacin
Planctomycetota Phylum (ASV191)	3	190	0.028148	0.000394539	0.042004	M1	-0.234646	0	Peripheral nodes	p__Planctomycetota	Ciprofloxacin
Thermus (ASV1088)	1	0	0.0216095	2.05774e-05	0.0413699	M5	-1.16857	0	Peripheral nodes	p__Deinococcota	Ciprofloxacin
Rhodobacteraceae Family (ASV60)	4	0	0.0348958	0.000772741	0.0377243	M1	0.180497	0	Peripheral nodes	p__Proteobacteria	Ciprofloxacin
Anaerococcus (ASV999)	3	0	0.0286522	0.000355944	0.0355052	M6	-0.250906	0.444444	Peripheral nodes	p__Firmicutes	Ciprofloxacin
Hyphomonadaceae Family (ASV909)	2	0	0.0103438	0.00171554	0.0320181	M3	-0.769038	0	Peripheral nodes	p__Proteobacteria	Ciprofloxacin
Pseudohaliea (ASV89)	6	383	0.0273323	0.0416785	0.0317011	M8	-1.3063	0.5	Peripheral nodes	p__Proteobacteria	Ciprofloxacin
Hyphomonadaceae Family (ASV430)	6	202	0.0280234	0.0137803	0.0307501	M3	0.672908	0.444444	Peripheral nodes	p__Proteobacteria	Ciprofloxacin
Ruegeria (ASV298)	7	0	0.038871	0.00162295	0.030116	M12	0.572078	0.612245	Peripheral nodes	p__Proteobacteria	Ciprofloxacin
Brevundimonas (ASV66)	3	0	0.022893	0.000425806	0.0296405	M2	-0.390294	0.444444	Peripheral nodes	p__Proteobacteria	Ciprofloxacin
Peptostreptococcus (ASV1165)	4	488	0.0339656	6.93127e-05	0.029165	M15	0.866025	0.375	Peripheral nodes	p__Firmicutes	Ciprofloxacin
Lewinella (ASV1697)	4	0	0.0252037	0.0240012	0.0272629	M9	-0.270801	0.625	Connectors	p__Bacteroidota	Ciprofloxacin
Corynebacterium (ASV91)	3	0	0.0216951	0.00519616	0.0263119	M2	-1.09282	0.666667	Connectors	p__Actinobacteriota	Ciprofloxacin
Corynebacterium (ASV1054)	4	0	0.0312173	0.00025265	0.0258364	M1	0.180497	0	Peripheral nodes	p__Actinobacteriota	Ciprofloxacin
Micrococcus (ASV132)	3	0	0.0309374	0.000760314	0.0256779	M6	-0.250906	0.444444	Peripheral nodes	p__Actinobacteriota	Ciprofloxacin
Haloferula (ASV1851)	4	1394	0.0531853	0.000494544	0.0256779	M1	-0.649788	0.625	Connectors	p__Verrucomicrobiota	Ciprofloxacin
Peredibacter (ASV1872)	4	12	0.0268305	0.0306553	0.0253609	M9	0.541603	0.375	Peripheral nodes	p__Bdellovibrionota	Ciprofloxacin
Ascidiaceihabitans (ASV87)	3	0	0.0234149	0.000179598	0.0250439	M1	-0.234646	0	Peripheral nodes	p__Proteobacteria	Ciprofloxacin
Micavibrionaceae Family (ASV575)	3	201	0.0308958	0.00436464	0.0248854	M11	-0.324657	0.444444	Peripheral nodes	p__Proteobacteria	Ciprofloxacin
Kordiimonas (ASV154)	3	0	0.041913	0.000401386	0.0245683	M1	-0.234646	0	Peripheral nodes	p__Proteobacteria	Ciprofloxacin
Bifidobacterium (ASV534)	2	0	0.0288649	0.000988918	0.0209227	M14	-1.22474	0.5	Peripheral nodes	p__Actinobacteriota	Ciprofloxacin
Aquarickettsia (ASV58)	5	621	0.0492329	0.0023963	0.0209227	M3	-0.0480649	0.48	Peripheral nodes	p__Proteobacteria	Ciprofloxacin
Tenacibaculum (ASV28)	2	0	0.0122958	0.000560682	0.0204472	M1	-0.649788	0	Peripheral nodes	p__Bacteroidota	Ciprofloxacin
HIMB11 (ASV304)	5	189	0.0461948	0.000575084	0.0201302	M1	0.595639	0	Peripheral nodes	p__Proteobacteria	Ciprofloxacin
Aestuariibacter (ASV19)	3	0	0.0318577	0.0109596	0.0188622	M11	-1.21746	0.666667	Connectors	p__Proteobacteria	Ciprofloxacin
XY-R5 (ASV117)	7	2271	0.048403	0.00101751	0.0185451	M14	1.22474	0.734694	Connectors	p__Proteobacteria	Ciprofloxacin
Corynebacterium (ASV79)	2	0	0.0223144	0.000126474	0.0179111	M10	-1.13067	0.5	Peripheral nodes	p__Actinobacteriota	Ciprofloxacin
Rhodobacteraceae Family (ASV263)	16	947	0.0482121	0.00305728	0.0172771	M1	2.67135	0.585938	Module hubs	p__Proteobacteria	Ciprofloxacin
Kordiimonas (ASV2322)	3	0	0.0211875	0.00426812	0.0168016	M11	0.568149	0	Peripheral nodes	p__Proteobacteria	Ciprofloxacin
Geobacillus (ASV753)	2	0	0.0228668	0.00124147	0.0164846	M4	-1.3624	0.5	Peripheral nodes	p__Firmicutes	Ciprofloxacin
Klebsiella (ASV13)	5	0	0.0368166	0.00296629	0.0163261	M2	1.7173	0	Peripheral nodes	p__Proteobacteria	Ciprofloxacin
Erythrobacter (ASV458)	7	645	0.0443253	0.0188265	0.0161676	M9	-1.08321	0.816327	Connectors	p__Proteobacteria	Ciprofloxacin
Pseudomonas (ASV374)	9	408	0.032391	0.00097317	0.014107	M6	0.627266	0.765432	Connectors	p__Proteobacteria	Ciprofloxacin
Leeuwenhoekiella (ASV2627)	5	498	0.0283788	0.0316716	0.0129974	M9	-0.270801	0.72	Connectors	p__Bacteroidota	Ciprofloxacin
Rhodobacteraceae Family (ASV2037)	4	154	0.0250316	0.00461555	0.0128389	M13	0.503953	0	Peripheral nodes	p__Proteobacteria	Ciprofloxacin
Algibacter (ASV2667)	5	377	0.0288793	0.038193	0.0125219	M7	-0.659859	0.72	Connectors	p__Bacteroidota	Ciprofloxacin
Parvularcula (ASV2064)	10	2393	0.0486858	0.00209617	0.0125219	M12	1.28717	0.68	Connectors	p__Proteobacteria	Ciprofloxacin
BD2-7 Family (ASV671)	5	560	0.0375087	0.0103515	0.0120464	M14	0	0.72	Connectors	p__Proteobacteria	Ciprofloxacin
Alcanivorax (ASV674)	6	376	0.0362166	0.00845774	0.0117294	M3	-0.0480649	0.611111	Peripheral nodes	p__Proteobacteria	Ciprofloxacin
Sphingorhabdus (ASV260)	4	0	0.02528	0.034675	0.0107784	M9	0.541603	0.375	Peripheral nodes	p__Proteobacteria	Ciprofloxacin
Aestuariibacter (ASV280)	12	6844	0.0553574	0.0019972	0.0107784	M1	1.01078	0.708333	Connectors	p__Proteobacteria	Ciprofloxacin
Roseovarius (ASV2822)	4	442	0.0345735	0.000860555	0.0106199	M3	-0.769038	0.625	Connectors	p__Proteobacteria	Ciprofloxacin
Coraliomargarita (ASV1277)	4	889	0.0416094	0.00884186	0.0106199	M11	1.46095	0	Peripheral nodes	p__Verrucomicrobiota	Ciprofloxacin
[Caedibacter] taeniospiralis group (ASV655)	6	1020	0.0475914	0.0955668	0.00903481	M8	-1.3063	0.777778	Connectors	p__Proteobacteria	Ciprofloxacin
Hyphomonadaceae Family (ASV2320)	3	0	0.0329181	0.00493192	0.0087178	M11	-1.21746	0.666667	Connectors	p__Proteobacteria	Ciprofloxacin
Chitinophagales Order (ASV212)	4	543	0.0362864	0.00162171	0.00792527	M11	1.46095	0	Peripheral nodes	p__Bacteroidota	Ciprofloxacin
Marinicella (ASV833)	5	703	0.0424055	0.00614193	0.00538919	M11	-0.324657	0.72	Connectors	p__Proteobacteria	Ciprofloxacin
Micavibrionaceae Family (ASV739)	13	3827	0.0544221	0.00218854	0.00523068	M1	2.25621	0.497041	Peripheral nodes	p__Proteobacteria	Ciprofloxacin
Ponticaulis (ASV1195)	4	119	0.0443165	0.0296396	0.00475516	M7	-0.659859	0.625	Connectors	p__Proteobacteria	Ciprofloxacin
Saprospiraceae Family (ASV3387)	2	0	0.0293042	0.000958429	0.00459666	M11	-1.21746	0.5	Peripheral nodes	p__Bacteroidota	Ciprofloxacin
SM2D12 Family (ASV3425)	3	0	0.0159646	0.00152333	0.00427965	M11	0.568149	0	Peripheral nodes	p__Proteobacteria	Ciprofloxacin
Alphaproteobacteria Class (ASV3483)	8	214	0.031895	0.0105936	0.00380413	M4	-0.473879	0.84375	Connectors	p__Proteobacteria	Ciprofloxacin
Saprospiraceae Family (ASV3536)	4	1229	0.0463384	0.00190118	0.00332862	M11	0.568149	0.375	Peripheral nodes	p__Bacteroidota	Ciprofloxacin
Saprospiraceae Family (ASV3555)	2	0	0.0192616	0.00114223	0.00317011	M11	-0.324657	0	Peripheral nodes	p__Bacteroidota	Ciprofloxacin
Alcanivorax (ASV313)	5	196	0.0424148	0.00677587	0.00253609	M4	-0.473879	0.72	Connectors	p__Proteobacteria	Ciprofloxacin
Cyclobacteriaceae Family (ASV1615)	2	0	0.0230235	0.0017967	0.00237758	M1	-0.649788	0	Peripheral nodes	p__Bacteroidota	Ciprofloxacin

## Sheet: S11 - Sequence ASV Coral
Raw Sequences - Coral
Sequence	ASV
TACGGGGGGTGCAAGCGTTATTCGGAATCACTGGGCGTAAAGCGTGCGTAGGCGTTTTAGTAAGTCTTTTGTGAAATCCTATGGCTTAACCATAGCACTGCAAGGGAAACTACTAAAATAGAGTACAGAAGAGGTAGCTGGAATTTCTAGTGTAGGGGTAAAATCCGTTAATATTAGAAGGAATACCAATGGCGAAGGCAAGCTACTGGGATGTTACTGACGCTGAGGTGCGAAAGCGTGGGGAGCAAACAGG	ASV1
TACGGAGGGTGCGAGCGTTAATCGGAATTACTGGGCGTAAAGGGTTCGTAGGTGGTTAGATAAGTCAGATGTGAAAGCCCTGGGCTCAACCTGGGAACTGCATTTGATACTGTTTAACTAGAGTTTACTAGAGGATTGGGGAATTTCCGGTGTAGCGGTGAAATGCGTAGAGATCGGAAGGAACATCAATGGCGAAGGCAACAATCTGGGGTTAAACTGACACTGAGGGACGAAAGCGTGGGTAGCAAACAGG	ASV10
TACAGAGGGTGCGAGCGTTAATCGGATTTACTGGGCGTAAAGCGTGCGTAGGCGGCTGATTAAGTCGGATGTGAAATCCCTGAGCTTAACTTAGGAATTGCATTCGATACTGGTCAGCTAGAGTATGGGAGAGGATGGTAGAATTCCAGGTGTAGCGGTGAAATGCGTAGAGATCTGGAGGAATACCGATGGCGAAGGCAGCCATCTGGCCTAATACTGACGCTGAGGTACGAAAGCATGGGGAGCAAACAGG	ASV100
TACGGAGGGTGCGAGCGTTAATCGGAATTACTGGGCGTAAAGCGCACGCAGGCGGTTTGTTAAGCTAGATGTGAAAGCCCCGGGCTCAACCTGGGATGGTCATTTAGGACTGGCAGACTAGAGTCTTGGAGAGGGGAGTGGAATTCCAGGTGTAGCGGTGAAATGCGTAGATATCTGGAGGAACATCAGTGGCGAAGGCGACTCCCTGGCCAAAGACTGACGCTCATGTGCGAAAGTGTGGGTAGCGAACAGG	ASV1000
TACGGAGGGGGCAAGCGTTGTTCGGAATTACTGGGCGTAAAGGGCGCGTAGGCGGAATGTCAAGTTAGGGGTGAAAGGCCTGGGCTCAACCTAGGAACTGCCTCTAAAACTGATGATCTAGAGTTCGGAAGAGGATGGTGGAATTCCCAGTGTAGAGGTGAAATTCGTAGATATTGGGAAGAACACCGGTGGCGAAGGCGACCATCTGGTCCGACACTGACGCTGAGGCGCGAAAGCGTGGGGAGCAAACAGG	ASV1001
TACGTAGGGCGCGAGCGTTGTCCGGATTTATTGGGCGTAAAGAGCTCGTAGGCGGTTTGTCGCGTCTGCCGTGAAATTTCCTGGCTTAACTGGGAGCGTGCGGTGGGTACGGGCGGACTGGAGTGCGGTAGGGGAGACTGGAATTCCTGGTGTAGCGGTGGAATGCGCAGATATCAGGAGGAACACCGGTGGCGAAGGCGGGTCTCTGGGCCGTTACTGACGCTGAGGAGCGAAAGCATGGGGAGCGAACAGG	ASV1002
TACGGAGGGTGCAAGCGTTACTCGGAATTACTGGGCGTAAAGAGTGCGTAGGCGTCTTATTAAGTCAGATGTGAAGTCTTGTGGCTCAACCATATAAATTGCATTTGAAACTGATAAGATAGAGTTCAGAAGAGGCAAGTGGAATTAGTAGTGTAGGGGTAAAATCCGTAGATATTACTAGGAATACCGAAAGCGAAGGCGACTTGCTAGGATGATACTGACGCTGAGGCACGAAAGCGTGGGGAGCAAACAGG	ASV1003
TACGGAGGGTGCAAGCGTTAATCGGAATTACTGGGCGTAAAGCGCTCGTAGGCGGTTTGTTAAGTCGGATGTGAAAGCCCCGGGCTTAACCTGGGAACTGCATTCGATACTGACAGACTAGAGTATAGTAGAGGCAAGTGGAATTCCGGGTGTAGCGGTGAAATGCGTAGATATCCGGAGGAACATCAGTGGCGAAGGCGACTTGCTGGACTAATACTGACGCTGAGGAGCGAAAGCGTGGGGAGCAAACGGG	ASV1004
TACAGAGGGTGCAAACGTTGTTCGGAATCACTGGGCATAAAGCGCACGTAGGCGGCTCAGCCAGTGCGGAGTGAAAGCCCACGGCTTACCCGTGGAATTGCTTCGCATACTACTGAGCTCGAGTGCAGGAGAGGAGAGCGGAACTCTTGGTGGAGCGGTGAAATGCGTAGATATCAAGAGGAACACCGAAGGCGAAGGCAGCTCTCTGGCCTGTGTCTGACGCTGAGGTGCGAAAGCCAGGGTAGCGAACGGG	ASV1005
TACGGGGGGTGCAAGCGTTATTCGGAATCACTGGGCGTAAAGCGTGCGTAGGCGTTTTAGTAAGTCTTTTGTGAAATCCTATGGCTTAACCATAGCACTGCAAGGGAAACTACTGAAATAGAGTACAGAAGAGGTAGCTGGAATTTCTAGTGTAGGGGTAAAATCCGTTAATATTAGAAGGAATACCAATGGCGAAGGCAAGCTACTGGGATGTTACTGACGCTGAGGTGCGAAAGCGTGGGGAGCAAACAGG	ASV1006
GACGTAGGGGGCGAGCGTTGTCCGGAATTACTGGGCGTAAAGGGCGCGTAGGCGGCCACTTAAGTCAGGTGTAAAAAACCCGGGCTCAACCCGGGGGATGCACATGAAACTGGGTGGCTAGAGGGCAGGAGAGGGGAGTGGAATTCCCGGTGTAGCGGTGAAATGCGTAGATATCGGGAGGAATACCAGTGGCGAAGGCGACTCTCTGGACTGACCCTGACGCTGAGGCGCGAAAGCGTGGGGAGCAAACAGG	ASV1007
TACGGAGGGGGTTAGCGTTGTTCGGAATTACTGGGCGTAAAGCGCGCGTAGGCGGACTGTTAAGTCAGGGGTGAAATCCCGGGGCTCAACCCCGGAACTGCCCTTGATACTGGCAGTCTTGAGTTCGAGAGAGGTGAGTGGAATTCCGAGTGTAGAGGTGAAATTCGTAGATATTCGGAGGAACACCAGTGGCGAAGGCGGCTCACTGGCTCGATACTGACGCTGAGGTGCGAAAGTGTGGGGAGCAAACAGG	ASV1008
TACGTAGGGTCCAAGCGTTAATCGGAATTACTGGGCGTAAAGCGTGCGCAGGCGGTTGTGCAAGACCGATGTGAAATCCCCGGGCTTAACCTGGGAATTGCATTGGTGACTGCACGGCTAGAGTGTGTCAGAGGGAGGTAGAATTCCACGTGTAGCAGTGAAATGCGTAGAGATGTGGAGGAATACCGATGGCGAAGGCAGCCTCCTGGGATAACACTGACGCTCATGCACGAAAGCGTGGGGAGCAAACAGG	ASV1009
TACGGAGGGTCCGAGCGTTATCCGGAATCATTGGGTTTAAAGGGTCCGTAGGCGGGCAGCTCAGTCAGTGGTGAAAGTTTGCGGCTTAACCGTAAAATTGCCATTGATACTGGTTGTCTTGAATTGGTGTGAAGTGGTTAGAATGAGTAGTGTAGCGGTGAAATGCATAGATATTACTCAGAATACCGATTGCGAAGGCAGATCACTAACACTATATTGACGCTGAGGGACGAAAGCGTGGGGAGCGAACAGG	ASV101
TACGTAGGGTCCGAGCGTTGTCCGGAATTATTGGGCGTAAAGGGCTCGTAGGCGGTTTGTTGCGTCGGGAGTGAAAACTTACAGCTTAACTGTGAGCGTGCTTCCGATACGGGCAGACTTGAGGTATTCAGGGGAGAACGGAATTCCTGGTGTAGCGGTGAAATGCGCAGATATCAGGAGGAACACCGGTGGCGAAGGCGGTTCTCTGGGAATATCCTGACGCTGAGGAGCGAAAGTGTGGGGAGCGAACAGG	ASV1010
CACGAACCGTACGAACGTTATTCGGAATTATTGGGCTTAAAGGGTGCGTAGGCGGCGTCGTAGGTGGGGTGTGAAAGCCCTCGGCTCAACCGAGGAATTGCGCCCCAAACCACGGTGCTAGAGGGAGACAGAGGTAAGCGGAACTGATGGTGGAGCGGTGAAATGCGTTGATATCATCAGGAACACCGGTGGCGAAAGCGGCTTACTGGGTCTCTTCTGACGCTGAGGCACGAAAGCTAGGGTAGCGAACGGG	ASV1011
TACGGAGGGTGCGAGCGTTAATCGGAATTACTGGGCGTAAAGCGCACGCAGGCGGTTTGTTAAGCTAGATGTGAAAGCCCCGGGCTCAACCTGGGATGGTCATTTAGAACTGGCAGACTAGAGTCTTGGAGAGGGGAGTGGAATTCCAGGTGTAGCGGTGAAATGCGTAGATATCTGGAGGAACATCAGTGGCGAAGGCGACTCCCTGGCCAAAGGCTGACGCTCATGTGCGAAAGTGTGGGTAGCGAACAGG	ASV1012
AACCAGCACCTCAAGTGGTCAGGATGATTATTGGGCCTAAAGCATCCGTAGCCGGCTCTGTTAGTTTTCGGTTAAATCTGTATGCTCAACATACAGGCTGCCGGGAATACTGCAGAGCTAGGGAGTGGGAGAGGTAGACGGTACTCGGTAGGAAGGGGTAAAATCCTTTGATCTATTGATGACCACCTGTGGCGAAGGCGGTCTACCAGAACACGTCCGACGGTGAGGGATGAAAGCTGGGGGAGCAAACCGG	ASV1013
TACGAAGGGTGCAAGCGTTAATCGGAATTACTGGGCGTAAAGCGCGCGTAGGTGGTTCGTTAAGTTGGATGTGAAAGCCCCGGGCTCAACCTGGGAACTGCATCCAAAACTGGCGAGCTAGAGTACGGTAGAGGGTGGTGGAATTTCCTGTGTAGCGGTGAAATGCGTAGATATAGGAAGGAACACCAGTGGCGAAGGCGACCACCTGGACTGATACTGTCACTGAGGTGCGAAAGCGTGGGGAGCAAACAGG	ASV1014
TACGGAGGGTGCGAACGTTGTTCGGAATCACTGGGCATAAAGAGCTCGTAGGCGGCTGGGCAAGTGTGAAGTGAAAGCCCACGGCTCACCCGTGGAACTGCTTTGCAGACTGCCTGGCTAGAGGATGGTAAGGGAGAGCGGAACTCCTGTTGGAGCGGTGAAATGCGTAGATATCAGGAGGAACACCGGTGGCGAAGGCGGCTCTCTGGTCCATTTCTGACGCTGAGGAGCGAAAGCTAGGGTAGCGAACGGG	ASV1015
TACGGAGGGGGCGAGCGTTGTTCGGAATTACTGGGCGTAAAGCGCACGTAGGCGGTTTACCAAGTTGGAAGTGAAATCCCAGGGCTCAACCCTGGAACTGCTTTCAAAACTGGTAGACTAGAGACCGGTAGGGGATGGTGGAATTCCTAGTGTAGAGGTGAAATTCGTAGATATTAGGAGGAACACCGGAGGCGAAGGCGACCATCTGGACCGGATCTGACGCTGAGGTGCGAAAGCGTGGGGAGCAAACAGG	ASV1016
TACGGAGGGTGCAAGCGTTACCCGGAATCACTGGGCGTAAAGGGCGTGTAGGCGGGAAGCTAAGTCCGACTTTAAAGGCCGGGGCTCAACCCCGGGAGTGGGTTGGAGACTGGCTTTCTGGACCTCTGGAGAGGCAACTGGAATTCCTGGTGTAGCGGTGGAATGCGTAGATACCAGGAGGAACACCGATGGCGAAGGCAGGTTGCTGGACAGAAGGTGACGCTGAGGCGCGAAAGTGTGGGGAGCGAACCGG	ASV1017
TACGGAGGGTGCGAGCGTTAATCGGAATTACTGGGCGTAAAGGGTTCGTAGGTGGTTAGATCAGTCAGATGTGAAAGCCCTGGGCTTAACCTAGGAATTGCATTTGATACTGTTTAACTAGAGTTCACTAGGGGATTGGGGAATTTCCGGTGTAGCGGTGAAATGCGTAGAGATCGGAAGGAACATCAATGGCGAAGGCAACAATCTGGGGTTGAACTGACACTGAGGGACGAAAGCGTGGGTAGCAAACAGG	ASV1018
TACGGGGGGTGCAAGCGTTACTCGGAATCACTGGGCGTAAAGGACGCGTAGGCGGATTATCAAGTCTTTTGTGAAATCTAGTGGCTTAACCACTAAACTGCTTAGGAAACTGATAGTCTAGAGTAGGGGAGAGGTAGATGGAATTCTTGGTGTAGGGGTAAAATCCGTAGAGATCAAGAAGAATACCCATTGCGAAAGCGATCTGCTGGAACCTAACTGACGCTGAGGCGTGAAAGCGTGGGTAGCAAACAGG	ASV1019
TACGGAGGGTCCGAGCGTTATCCGGAATCATTGGGTTTAAAGGGTCCGTAGGCGGGCCTATAAGTCAGGGGTGAAAGGCCACGGCTCAACCGTGGGACTGCCCTTGATACTGTAGGTCTTGAGTCGTTGTGGAGTTGCCGGAACATGTGGTGTAGCGGTGAAATGCATAGATATCACATAGAACACCTATCGCGAAGGCAGGTGGCTAACAACGTACTGACGCTGATGGACGAAAGCGTGGGGAGCGAACGGG	ASV102
CACGGAGGCCCCGAGCGTTGTTCGGATTTACTGGGCGTAAAGCGTATGTAGGCGGTTGCGTAAGTCAGATGTGAAATCCCGGGGCTCAACCTCGGAACTGCATCCGATACTGCGCGACTTGAGGGTTGGAGAGGAGACTGGAATTCATGGTGTAGCAGTGAAATGCGTGGATATCATGAGGAAGACCAATGGCGAAGGCAGGTCTCTGGACAACTCCTGACGCTGAGATACGAAGGCCAGGGTAGCGAAAAGG	ASV1020
TACGGAGGGTGCAAGCGTTATCCGGAATCACTGGGTTTAAAGGGTGCGTAGGCGGCCTTGTAAGTCAGAGGTGAAAGTTTGCAGCTTAACTGTAAAATTGCCTTTGATACTGCAGGGCTTGAATTAGGTTGAGGTTAGCGGAATGTGACATGTAGCGGTGAAATGCATAGATATGTCATAGAACACCAATTGCGAAGGCAGCTGGCTAGACCTATATTGACGCTGAGGCACGAAAGCGTGGGGAGCGAACAGG	ASV1021
TACGTAGGGTGCGAGCGTTGTCCGGAATTACTGGGCGTAAAGAGCTCGTAGGTGGTTTGTTGCGTCGTCTGTGAAATTCCGGGGCTTAACTTCGGGGTGGCAGGCGATACGGGCATAACTAGAGTGCTGTAGGGGAGACTGGAATTCCTGGTGTAGCGGTGGAATGCGCAGATATCAGGAGGAACACCGATGGCGAAGGCAGGTCTCTGGGCAGTAACTGACGCTGATGAGCGAAAGCATGGGGAGCGAACAGG	ASV1022
TACGTACTGGGCGAACGTTATTCGGAATCACTGGGCTTAAAGGGTGCGTAGGCGGCCATCCAGGTCTGATGTGAAATCTTACGGCTCAACCGTAAAATTGCGTTGGAAACCGGATGGCTTGAGTGTGCTAGGGGTGTGTGGAACTTCCGGTGGAGCGGTGAAATGTGTTGATATCGGAAGGAACGCCGGTGGCGAAAGCGACACGCTGGGGCACAACTGACGCTGAGGCACGAAAGCTAGGGTAGCGAACGGG	ASV1023
TACGGGGGGAGCTAGCGTTATTCGGAATTATTGGGCGTAAAGGGTGCGCAGGTTGTTATATAAGTAAATCATTAAACCCCCGGGCTTAACCTTGGAACTGTGATTTATACTGTATAGCTAGAATGTGATAGAGGAAAATGGAATTCTTAGTGTAGGGGTGAAATCCGTAGATATTAAGAGGAACGTCGAAGGCGAAGGCAGTTTTCTGGATCATTATTGACGCTGAGGCACGAAAGTGTGGGGAGCAAACAGG	ASV1024
GACGAGAGGCCCAAGCGTTATTCGGAATCACTGGGCTTAAAGGGTGCGTAGGCTGATGTGTAGGTGTGTCGTGAAATCCCTCGGCTCAACCGGGGAACTGCTATGCAAACCACACATCTTGAGTCAGGTAGAGGTTGTCGGAACGTTCGGTGGAGCGGTGAAATGCGTAGATATCGAACGGAACGCCCATGGGGAAGCCAGGCAACTGGACCTGTACTGACGCTGAGGCACGAAAGCGTGGGGAGCAAACAGG	ASV1025
TACGAAGGGGGCTAGCGTTGCTCGGAATGACTGGGCGTAAAGGGCGCGTAGGCGGCATTGACAGTCAGGCGTGAAATTCCTGGGCTTAACCTGGGGGCTGCGTTTGATACGTCAGAGCTAGAGGATGGAAGAGGCTCGTGGAATTCCCAGTGTAGAGGTGAAATTCGTAGATATTGGGAAGAACACCGGTGGCGAAGGCGGCGAGCTGGTCCATTACTGACGCTGAGGCGCGAAAGCGTGGGGAGCAAACAGG	ASV1026
TACGTAGGGGGCAAGCGTTATCCGGATTTACTGGGTGTAAAGGGAGCGTAGACGGAATGGCAAGTCTGAAGTGAAATACCCGGGCTCAACCTGGGAACTGCTTTGGAAACTGTTGTTCTAGAGTGTTGGAGAGGTAAGTGGAATTCCTGGTGTAGCGGTGAAATGCGTAGATATCAGGAAGAACACCGGAGGCGAAGGCGGCTTACTGGACAATAACTGACGTTGAGGCTCGAAAGCGTGGGGATCAAACAGG	ASV1027
GACGGAAGGTGCAAGCGTTACTCGGAATTACTGGGCGTAAAGCGTCCGCAGCCGTTTTTGTAAGTCTGGCGTAAAAGCACGAAGCTCAACTCCGTGTACGTGCCGGAAACTACAAAAATTGAGTCATGTAGAGGTATCTGGAATGCCATGTGTAGGGGTAAAATCCGTTGATCCATGGTAGAACGCCAAAAGCGAAGGCAGGATACTGGACATGTACTGACGGTCAGGGACGAAAGCGTGGGTAGCGAACGGG	ASV1028
TACAGAGGGTGCTAGTGTTGTTCGGAATTACTGGGCGTAAAGGGCGCGCAAGCGGGACAGCAAGCCAGAAGTGAAATCCCGGAGCTCAACTCCGGAATTGCTTTTGGAACTGCTGACCTAGAGTGCATTAGAGGCAAGTGGAATTCATAGTGTAGAGGTGAAATTCGTAGATATTATGAGGAACACCGGTGGCGAAGGCGACTTGCTGGGATGCAACTGACGCCGAGGCGCGAAAGCGTGGGTAGCAAACAGG	ASV1029
TACGGAGGGAGCTAGCGTTGTTCGGAATTACTGGGCGTAAAGCGCACGTAGGCGGTTACTCAAGTCAGAGGTGAAAGCCCGGGGCTCAACCCCGGAACTGCCTTTGAAACTAGGTAACTAGAATCCTGGAGAGGTGAGTGGAATTCCGAGTGTAGAGGTGAAATTCGTAGATATTCGGAAGAACACCAGTGGCGAAGGCGGCTCACTGGACAGGTATTGACGCTGAGGTGCGAAAGCGTGGGGAGCAAACAGG	ASV103
TACGTAGGGTGCAAGCGTTGTCCGGAATTACTGGGCGTAAAGAGCTCGTAGGCGGTTTGTCGCGTCGTCTGTGAAATTCTGCAGCTTAACTGCAGGCGTGCAGGCGATACGGGCAGACTTGAGTACTACAGGGGAGACTGGAATTCCTGGTGTAGCGGTGAAATGCGCAGATATCAGGAGGAACACCGGTGGCGAAGGCGGGTCTCTGGGTAGTAACTGACGCTGAGGAGCGAAAGCGTGGGTAGCGAACAGG	ASV1030
TACGGAGGATCCAAGCGTTATCCGGAATCATTGGGTTTAAAGGGTCCGTAGGCGGTCTGATAAGTCAGAGGTGAAATCCTGCAGCTCAACTGTAGCATTGCCTTTGATACTGTTAGACTTGAGTTATTGTGAAGTAGTTAGAATGTGTGGTGTAGCGGTGAAATGCATAGATATTACACAGAATACCGATTGCGAAGGCAGATTACTAACAATATACTGACGCTGAGGGACGAAAGCGTGGGTAGCGAACAGG	ASV1031
TACAGAGGGTGCTAGCGTTGTTCGGAATTACTGGGCGTAAAGGGCGCGCAAGCGGGACAGCAAGCCAGAAGTGAAATCCCGGAGCTCAACTCCGGAATTGCTTTTGGAACTGCTGACCTAGAGTGCATTAGAGGCAAGTGGAATTCATAGTGTAGAGGTGAAATTCGTAGATATTATGAGGAACACCGGTGGCGAAGGCGACTTGCTGGGATGCAACTGACGCCGAGGCGCGAAAGCGTGGGTAGCAAACAGG	ASV1032
TACGTAGGGTGCGAGCGTTAATCGGAATTACTGGGCGTAAAGCGTGCGCAGGCGGTTATGTAAGACAGAGGTGAAATCCCCGGGCTCAACCTGGGAACGGCCTTTGTGACTGCATGGCTAGAGTGCGGCAGAGGGGGATGGAATTCCGCGTGTAGCAGTGAAATGCGTAGATATGCGGAGGAACACCGATGGCGAAGGCAATCCCCTGGGCCTGCACTGACGCTCATGCACGAAAGCGTGGGGAGCAAACAGG	ASV1033
TACGTAGGGTGCGAGCGTTAATCGGAATTACTGGGCGTAAAGCGTGCACAGGCGGTTTGTTAAGACAGATGTGAAATCCCCGGGCTTAACCTGGGAACTGCATTTGTGACTGGCAAGCTAGAGTATGGCAGAGGGGGGTAGAATTCCACGTGTAGCAGTGAAATGCGTAGAGATGTGGAGGAATACCGATGGCGAAGGCAGCCCCCTGGGCCAATACTGACGCTCATGCACGAAAGCGTGGGGAGCAAACAGG	ASV1034
TACAGAGGTCTCAAGCGTTGTTCGGATTCATTGGGCGTAAAGGGTGCGTAGGCGGCGCGGTAAGTCGGGTGTGAAATCTCGGAGCTTAACTCCGAAACTGCATTCGATACTGCCGTGCTTGAGGACTGGAGAGGAGACTGGAATTTACGGTGTAGCGGTGAAATGCGTAGATATCGTAAGGAAGACCAGTGGCGAAGGCGGGTCTCTGGACAGTTCCTGACGCTGAGGCACGAAGGTCAGGGGAGCAAACGGG	ASV1035
TACGGAGGGTGCGAGCGTTAATCGGAATTACTGGGCGTAAAGCGCGCGTAGGCGGTCTGTTAAGTCAGCTGTGAAAGCCCCGGGCTTAACCTGGGAACTGCAGTTGATACTGGCAGGCTAGAGTACGAGAGAGGGAGGTAGAATTCCATGTGTAGCGGTGAAATGCGTAGATATATGGAGGAATACCAGTGGCGAAGGCGGCCTCCTGGCTCGATACTGACGCTGAGGTGCGAAAGCGTGGGTAGCAAACAGG	ASV1036
TACGTAGGGTGCGAGCGTTGTCCGGAATTACTGGGCGTAAAGAGCTCGTAGGTGGTTTGTCGCGTCGTCTGTGAAATTCCGGGGCTTAACTTCGGGCGTGCAGGCGATACGGGCATAACTTGAGTGCTGTAGGGGTAACTGGAATTCCTGGTGTAGCGGTGAAATGCGCAGATATCAGGAGGAACACCGATGGCGAAGGCAGGTTACTGGGCAGTTACTGACGCTGAGGAGCGAAAGCATGGGTAGCAAACAGG	ASV1037
TACGGAAGGTGCAAGCGTTAATCGGAATTACTGGGCGTAAAGCGTGCGTAGGCGGTCCACTAAGTCGGATGTGAAATCCCCGGGCTCAACCTGGGAACTGCATTCGATACTGGTGAACTAGAATCTGGCAGAGGTTAGCGGAATTCCTGGTGTAGCGGTGAAATGCGTAGATATCAGGAGGAACATCAATGGCGAAGGCAGCTAACTGGGTCAAGATTGACGCTGAGGTACGAAAGCGTGGGGAGCAAACAGG	ASV1038
TACGTAGGGTGCGAGCGTTAATCGGAATTACTGGGCGTAAAGCGAGCGCAGACGGTTACTTAAGCAGGATGTGAAATCCCCGGGCTCAACCTGGGAACTGCGTTCTGAACTGAGTGACTAGAGTGTGTCAGAGGGAGGTAGAATTCCACGTGTAGCAGTGAAATGCGTAGAGATGTGGAGGAATACCGATGGCGAAGGCAGCCTCCTGGGATAACACTGACGTTCATGCTCGAAAGCGTGGGTAGCAAACAGG	ASV1039
TACGGAGGGTGCGAGCGTTAATCGGAATAACTGGGCGTAAAGGGCACGCAGGCGGTGACTTAAGTGAGGTGTGAAAGCCCCGGGCTTAACCTGGGAATTGCATTTCATACTGGGTCGCTAGAGTACTTTAGGGAGGGGTAGAATTCCACGTGTAGCGGTGAAATGCGTAGAGATGTGGAGGAATACCGAAGGCGAAGGCAGCCCCTTGGGAATGTACTGACGCTCATGTGCGAAAGCGTGGGGAGCAAACAGG	ASV104
TACGTAGGTGGCAAGCGTTGTCCGGATTTATTGGGCGTAAAGCGAGCGCAGGCGGTGATTTAAGTCTGATGTGAAAGCCCCCGGCTCAACTGGGGAGGGTCATTGGAAACTGGATCACTTGAGTGCAGAAGAGGAGAGTGGAATTCCATGTGTAGCGGTGAAATGCGTAGATATATGGAGGAACACCAGTGGCGAAGGCGGCTCTCTGGTCTGTAACTGACGCTGAGGCTCGAAAGCGTGGGTAGCAAACAGG	ASV1040
TACGAAGGGGGCTAGCGTTGCTCGGAATCACTGGGCGTAAAGGGTGCGTAGGCGGGTCTTTAAGTCAGGGGTGAAATCCTGGAGCTCAACTCCAGAACTGCCTTTGATACTGAAGATCTTGAGTTCGGGAGAGGTGAGTGGAACTGCGAGTGTAGAGGTGAAATTCGTAGATATTCGCAAGAACACCAGTGGCGAAGGCGGCTCACTGGTCCGATACTGACGCTGAGGCACGAAAGCGTGGGGAGCAAACAGG	ASV1041
TACGAAGGGTGCAAGCGTTAATCGGAATTACTGGGCGTAAAGCGCGCGTAGGTGGTTCAGTAAGTTAGGAGTGAAAGCCCCGGGCTTAACCTGGGAATTGCTTCTAAAACTGCTGAGCTAGAGTACGGTAGAGGGTGGTGGAATTTCCTGTGTAGCGGTGAAATGCGTAGATATAGGAAGGAACATCAGTGGCGAAGGCGACCACCTGGACTGATACTGACACTGAGGTGCGAAAGCGTGGGGAGCAAACAGG	ASV1042
TACGTAGGTCCCGAGCGTTGTCCGGATTTATTGGGCGTAAAGCGAGCGCAGGCGGTTTGATAAGTCTGAAGTTAAAGGCTGTGGCTCAACCATAGTTCGCTTTGGGAACTGTCAAACTTGAGTGCAGAAGGGGAGAGTGGAATTCCATGTGTAGCGGTGAAATGCGTAGATATATGGAGGAACACCGGTGGCGAAAGCGGCTCTCTGGTCTGTAACTGACGCTGAGGCTCGAAAGCGTGGGGAGCGAACAGG	ASV1043
GACGGAGGGTGCAAACGTTGTTCGGAATCACTGGGCATAAAGAGCACGTAGGCGGCCATCTAAGTCGGGCGTGAAAGCCCTCGGCTCAACCGAGGAACTGCGCCCGATACTGGTTGGCTCGAGGACAGCAGGGGTGAGTGGAACTCCAGGTGGAGCGGTGAAATGCGTAGATATCTGGAGGAACACCGGTGGCGAAAGCGGCTCACTGGGCTGTCTCTGACGCTGAGGTGCGAAAGCCAGGGGAGCAAACGGG	ASV1044
TACAGAGGGTGCGAGCGTTGTTCGGAATTATTGGGCGTAAAGCTCTTGTAGGCGGTCAATCAAGTCCTGTGTGAAAGCCCATGGCTTAACCATGGAAGTGCGCAGGAAACTGATGGACTTGAGTGCCGGAGAGGGTCGCGGAATTCCCGGTGTAGAGGTGAAATTCGTAGATATCGGGAGGAACACCAGTGGCGAAGGCGGCGACCTGGACGGACACTGACGCTGAGACGCGAAAGCGTGGGGAGCAAACAGG	ASV1045
TACGGAGGGTGCAAGCGTTATCCGGATTTATTGGGTTTAAAGGGTCCGTAGGCGGGCTTATAAGTCAGTGGTGAAAGCCTGTCGCTTAACGATAGAACTGCCATTGATACTGTAAGTCTTGAGTATATTTGAGGTAGCTGGAATAAGTAGTGTAGCGGTGAAATGCATAGATATTACTTAGAACACCAATTGCGAAGGCAGGTTACCAAGATATAACTGACGCTGAGGGACGAAAGCGTGGGGAGCGAACAGG	ASV1046
TACGTATGTCGCAAGCGTTATCCGGATTTATTGGGCGTAAAGCGCGTCTAGGCGGAAAAATAAGTCTGATGTTAAAATGCGGGGCTCAACTCCGTATTGCGTTGGAAACTGTTTTTCTAGAGTACTGGAGAGGTGGGCGGAACTACAAGTGTAGAGGTGAAATTCGTAGATATTTGTAGGAATGCCGATGGAGAAGTCAGCTCACTGGACAGATACTGACGCTAAAGCGCGAAAGCGTGGGGAGCAAACAGG	ASV1047
TACGGAGGGTGCAAGCGTTGTCCGGATTTATTGGGTTTAAAGGGTACGTAGGCGGATTTTTAAGTCCGTGGTGAAAGCCTGCAGCTTAACTGTAGAACTGCCATGGATACTGGAAATCTTGAGTTCAGTTGAGGTAAGCGGAATTTATGATGTAGCGGTGAAATGCATAGATATCATAAAGAACACCTATTGCGAAGGCAGCTTACTGGACTTGGACTGACGCTAAGGTACGAAAGCGTGGGGAGCGAACAGG	ASV1048
TACGGAGGGGGCTAGCGTTGTTCGGAATTACTGGGCGTAAAGCGCACGTAGGCGGCTTTGTAAGTCAGAGGTGAAAGCCTGGAGCTCAACTCCAGAACTGCCTTTGAGACTGCATCGCTTGAATCCAGGAGAGGTCAGTGGAATTCCGAGTGTAGAGGTGAAATTCGTAGATATTCGGAAGAACACCAGTGGCGAAGGCGGCTGACTGGACTGGTATTGACGCTGAGGTGCGAAAGCGTGGGGAGCAAACAGG	ASV1049
TACGGAGGGTGCAAGCGTTACCCGGAATCACTGGGCGTAAAGGGCGTGTAGGCGGGAAGCTAAGTCCGACTTTAAAGACCGGGGCTCAACCCCGGGCCTGGGTTGGAGACTGGCTTTCTGGACCTCTGGAGAGGCAACTGGAATTCCTGGTGTAGCGGTGGAATGCGTAGATACCAGGAGGAACACCGATGGCGAAGGCAGGTTGCTGGACAGAAGGTGACGCTGAGGCGCGAAAGTGTGGGGAGCGAACCGG	ASV105
TACGTAGGGCGCGAGCGTTATCCGGAATTATTGGGCGTAAAGAGCTCGTAGGCGGTTTGTCGCGTCTGCCGTGAAAGTCCGGGGCTTAACTCCGGATCTGCGGTGGGTACGGGCAGACTTGAGTGATGTAGGGGAGACTGGAATTCCTGGTGTAGCGGTGAAATGCGCAGATATCAGGAGGAACACCGATGGCGAAGGCAGGTCTCTGGGCATTAACTGACGCTGAGGAGCGAAAGCATGGGGAGCGAACAGG	ASV1050
TACGTAGGGTGCGAGCGTTGTCCGGAATTATTGGGCGTAAAGAGCTTGTAGGCGGTTTGTCGCGTCTGCTGTGAAAGCCCGGGGCTTAACTCCGGGTCTGCAGTGGGTACGGGCAGACTAGAGTGTGGTAGGGGAGACTGGAATTCCTGGTGTAGCGGTGAAATGCGCAGATATCAGGAGGAACACCGATGGCGAAGGCAGGTCTCTGGGCCATTACTGACGCTGAGAAGCGAAAGCATGGGGAGCGAACAGG	ASV1051
TACGAAGGGGGCTAGCGTTGTTCGGAATTACTGGGCGTAAAGCGCACGTAGGCGGACTTTTAAGTCAGATGTGAAACCCCGAGGCTCAACCTCGGAACTGCATTTGAAACTGGGAGTCTAGAGATCAGGAGAGGTTAGCGGAATACCGAGTGTAGAGGTGAAATTCGTAGATATTCGGTGGAACACCAGTGGCGAAGGCGGCTAACTGGACTGATACTGACGCTGAGGTGCGAAAGTGTGGGGAGCAAACAGG	ASV1052
TACGGAGGGTGCAAGCGCTACTCGGAATTACTGGGCGTAAAGAGTGCGTAGGCGTCTTATTAAGTCAGATGTGAAATCTTGTGGCTCAACCATATAAATTGCATTTGAAACTGATAAGATAGAGTTCAGAAGAGGCAAGTGGAATTAGTAGTGTAGGGGTAAAATCCGTAGATATTACTAGGAATACCGAAAGCGAAGGCGACTTGCTAGGATGATACTGACGCTGAGGCACGAAAGCGTGGGGAGCAAACAGG	ASV1053
TACGTAGGGTGCGAGCGTTGTCCGGAATTACTGGGCGTAAAGAGCTCGTAGGTGGTCTGTCGCGTCATTTGTGAAAGCCCGGTGCTTAACTCCGGGTTGGCAGGTGATACGGGCATGACTGGAGTACTGTAGGGGAGACTGGAATTCCTGGTGTAGCGGTGAAATGCGCAGATATCAGGAGGAACACCGGTGGCGAAGGCGGGTCTCTGGGCAGTAACTGACGCTGAGGAGCGAAAGCATGGGTAGCGAACAGG	ASV1054
TACGGAGGGTGCAAGCGTTATCCGGAATCATTGGGTTTAAAGGGTCCGCAGGCGGTCAATTAAGTCAGAGGTGAAATCCCACAGCTTAACTGTGGAACTGCCTTTGATACTGGTTGACTTGAGTTATACGGAAGTAGATAGAATGTGTAGTGTAGCGGTGAAATGCATAGATATTACACAGAATACCGATTGCGAAGGCAGTCTACTACGTATATACTGACGCTGATGGACGAAAGCGTGGGGAGCGAACAGG	ASV1055
TACGGAGGATGCAAGCGTTATCCGGATTTATTGGGTTTAAAGGGTTCGTAGGCGGGGATATAAGTCAGTGGTGAAAGCCTGCAGCTTAACTGCAGAATTGCCATTGATACTGTGTTTCTTGAATGTATATGAAGTGGGCGGAATATGTCATGTAGCGGTGAAATGCACAGATATGACGTAGAACACCGATAGCGAAGGCAGCTCGCTAATATATTATTGACGCTGATGAACGAAAGCATGGGGAGCGAACAGG	ASV1056
TACGGAGGGTGCGAGCGTTAATCGGAATTACTGGGCGTAAAGCGCACGCAGGCGGCTTGTTAAGCTAGAGGTGAAAGCCCCGCGCTCAACGTGGGAACTGCCTTTAGAACTGGCAGGCTAGAGTCTTGGAGAGGGGAGTGGAATTCCAGGTGTAGCGGTGAAATGCGTAGATATCTGGAGGAACATCAGTGGCGAAGGCGGCTCCCTGGCCAAAGACTGACGCTGATGTGCGAAAGTGTGGGTAGCGAACAGG	ASV1057
TACGGAGGGTACGAACGTTAATCGGAATTACTGGGCGTAAAGCGCGTGTAGGTGGTTCATCAAGTGGGATGTGAAAGCCCGGGGCTCAACCTCGGAACTGCATTCCAAACTGACGAACTAGAGTACGAGAGAGGGGGGTAGAATTCAGAGTGTAGCGGTGAAATGCGTAGATATTCTGAGGAATACCAGTGGCGAAGGCGGCCCCCTGGCTTGATACTGACACTCAGACGCGAAAGCGTGGGGAGCAAACAGG	ASV1058
TACGGAGGGGGCTAGCGTTGTTCGGAATTACTGGGCGTAAAGCGCGCGTAGGCGGGCTGTTAAGTCGGGGGTGAAATCCCGGGGCTCAACCCCGGAACTGCCCTCGATACTGGCAGCCTAGAGATCTGGAGAGGCGAGTGGAATTCCGAGTGTAGAGGTGAAATTCGTAGATATTCGGAGGAACACCGGTGGCGAAGGCGGCTCGCTGGCCAGATACTGACGCTGAGGTGCGAAAGCGTGGGGAGCAAACAGG	ASV1059
TACGGAGGGTGCAAGCGTTAATCGGATTTACTGGGCGTAAAGCGTCTGTAGGTGGTTTGTCAAGTTGGATGTGAAAGCCCAGGGCTCAACCTTGGAATTGCATCCAAAACTGGCTGACTAGAGTATGTGAGAGGGAAGTAGAATTTCTGGTGTAGCGGTGAAATGCGTAGAGATCAGAAAGAATACCGATGGCGAAGGCAACTTCCTGGCGCAATACTGACACTGAGAGACGAAAGCGTGGGGAGCAAACAGG	ASV106
TACGGAGGGTGCAAGCGTTAATCGGAATTACTGGGCGTAAAGCGCACGCAGGCGGTTTGTTAAGCTAGATGTGAAAGCCCCGGGCTCAACCTGGGACGGTCATTTAGAACTGGCAGACTAGAGTCTTGGAGAGGGGAGTGGAATTCCAGGTGTAGCGGTGAAATGCGTAGAGATCTGGAGGAACATCAGTGGCGAAGGCGACTCCCTGGCCAAAGACTGACGCTCAGGTGCGAAAGTGTGGGTAGCGAACAGG	ASV1060
TACGGAGACTGCGAGCGTTACTCGGATTCACTGGGCGTAAAGGGTGCGCAGGCGGATAAATGTGTCAGGTGTGAAATCTCGGGGCTCAACCTCGAAACTGCGCCTGAAACTGTCTATCTAGAGTATTGGAGAGGTAAGCGGAATTTCCGGTGTAGCGGTGAAATGCGTAGATATCGGAAGGAACACCAATGGCGAAGGCAGCTTACTGGACAACTACTGACGCTCAGGCACGAAAGCATGGGTAGCGAAAGGG	ASV1061
TACGAAGGGTGCGAGCGTTAATCGGAATTACTGGGCGTAAAGCGCGCGTAGGCGGCTATCTAAGTGGGATGTGAAAGCCCCGGGCTCAACCTGGGAACTGCATCCCAAACTGGATAGCTAGAGTGTGTCAGAGGGTACTGGAATTTCCTGTGTAGCGGTGAAATGCGTAGATATAGGAAGGAACACCAGTGGCGAAGGCGAGTACCTGGGATAACACTGACGCTGAGGTGCGAAAGCGTGGGGAGCAAACAGG	ASV1062
TACGGAGGGTGCAAGCGTTATCCGGAATCACTGGGTTTAAAGGGTGCGTAGGCGGCGTAATAAGTCAGAGGTGAAAGTTTGCAGCTCAACTGTAAAATTGCCTTTGATACTGTTAGGCTTGAATTAGGCTGAGGTCAGCGGAATGTGACATGTAGCGGTGAAATGCATAGATATGTCATAGAACACCAATTGCGAAGGCAGCTGGCTAGACCTATATTGACGCTGAGGCACGAAAGCGTGGGGAGCGAACAGG	ASV1063
TACGGAGGGCGCGAGCGTTACCCGGATTCACTGGGCGTAAAGGGCGTGTAGGCGGCCTGGGGCGTCCAATGTGAAAGACCACGGCTCAACCGTGGGGGAGCGTGGGATACGCTCAGGCTAGACGGTGGGAGAGGGTGGTGGAATTCCCGGAGTAGCGGTGAAATGCGCAGATACCGGGAGGAACGCCGATGGCGAAGGCAGCCACCTGGTCCACCCGTGACGCTGAGGCGCGAAAGCGTGGGGAGCAAACCGG	ASV1064
TACGGAGGGAGCTAGCGTTGTTCGGAATTACTGGGCGTAAAGCGCGCGTAGGCGGCTTGGCAAGTTGGGGGTGAAATCCCGGGGCTCAACCTCGGAACTGCCTCCAAAACTGCTAAGCTAGAATCCTGGAGAGGTGAGTGGAATTCCTAGTGTAGAGGTGAAATTCGTAGATATTAGGAAGAACACCAGTGGCGAAGGCGACTCACTGGACAGGTATTGACGCTGAGGTGCGAAAGCGTGGGGAGCGAACAGG	ASV1065
TACGGGGGGTGCAAGCGTTATTCGGAATCACTGGGCGTAAAGCGTGCGTAGGCGTTTTAGTAAGTCTTTTGTGAAATCCTATGGCTTAACCATAGCACTGCAAGGGAAACTACTAAAATAGAGTACAGAAGAGGTAGCTGGAATTTCTAGTGTAGGGGTAAAATCCGTTAATATTAGAAGGAATACCAATGGCGAAGGCAAGCTACTGGGATGTTACTGACGCTGAGGCGCGAAAGCGTGGGGAGCAAACAGG	ASV1066
TACGGAGGGTGCAAGCGTTAATCGGAATAACTGGGCGTAAAGCGCACGCAGGCGGTTTGCTAAGCTAGATGTGAAAGCCCCGGGCTCAACCTGGGAACTGCATTTAGAACTGGCGAACTAGAGTCTTGTAGAGGGGGGTAGAATTCCAGGTGTAGCGGTGAAATGCGTAGAGATCTGGAGGAATACCGGTGGCGAAGGCGGCCCCCTGGACAGAGACTGACGCTCAGGTGCGAAAGCGTGGGGAGCAAACAGG	ASV1067
GACGGAGGGTCCTAGCGTTGTTCGGAATTACTGGGCGTAAAGGGTGCGTAGGCGGCCATTTAAGTCGGGTGTGAAAGCCCGGGGCTCAACCCCGGAACGGCATCCGAGACTGGGTGGCTTGAGACCGGGAGAGGAGGGTGGAATACCCAGTGTAGAGGTGAAATTCGTAGATATTGGGTGGAACACCGGTGGCGAAAGCGGCTCTCTGGCCCGGTTCTGACGCTGAGGCACGAAAGCGTGGGGAGCAAACAGG	ASV1068
TACGGATGGTGCAAGCGTTATTCGGAATCACTGGGCATAAAGAGCACGTAGGCGGTTGCGTAAGTCAGTGGTGAAATCCCTCGGCTCAACCGAGGAACTGCCATTGATACTGCGTGGCTAGAGTGCGGGAGGGGCAGACGGAATTCCAGGTGGAGCGGTGAAATGCGTAGATATCTGGAGGAACGCCAGGGGCGAAAGCGGTCTGCTGGCCCGATACTGACGCTGAGGTGCGAAAGCTAGGGGAGCAAACAGG	ASV1069
TACGAAAGGTGCAAGCGTTAATCGGAATTACTGGGCGTAAAGCGCGCGTAGGCGGTTTGCTAAGTCAGATGTGAAAGCCCCGGGCTCAACCTGGGAACTGCATTTGAAACTGGCAGGCTAGAATGCAGTAGAGGGAGGTGGAATTTCAGGTGTAGCGGTGAAATGCGTAGAGATCTGAAGGAACACCAGTGGCGAAGGCGGCCTCCTGGACTGACATTGACGCTGAGGTGCGAAAGCGTGGGGAGCAAACAGG	ASV107
TACGGAGGGTGCGAGCGTTAATCGGAATTACTGGGCGTAAAGCGTACGCAGGCGGTTGGTTAAGCGAGATGTGAAATCCCCGGGCTCAACCTGGGAACTGCATTTCGAACTGGCCAACTAGAGTATGAGAGAGGGTGGTAGAATTTCAGGTGTAGCGGTGAAATGCGTAGAGATCTGAAGGAATACCGATGGCGAAGGCAGCCACCTGGTTCAATACTGACGCTCATGTACGAAAGCGTGGGGAGCAAACAGG	ASV1070
TACGGAGGGTGCGAGCGTTAATCGGAATTACTGGGCGTAAAGCGCACGCAGGCGGTTTGTTAAGCTAGATGTGAAAGCCCCGGGCTCAACCTAGGATGGTCATTTAGAACTGGCAGACTAGAGTCTTGGAGAGGGGAGTGGAATTCCAGGTGTAGCGGTGAAATGCGTAGATATCTGGAGGAACATCAGTGGCGAAGGCGACTCCCTGGCCAAAGACTGACGCTCATGTGCGAAAGTGTGGGTAGCGAACAGG	ASV1071
TACGGAGGGTGCAAGCGTTATCCGGAATCACTGGGTTTAAAGGGTGCGTAGGCGGCGTTGTAAGTCAGAGGTGAAATCCTACAGCTCAACTGTGGAATTGCCTTTGATACTGCAATGCTTGAATCAGGTTGAGGTCGGCGGAATGTGGCATGTAGCGGTGAAATGCATAGATATGCCATAGAACACCAATTGCGAAGGCAGCTGGCTAGACCTGTATTGACGCTGAGGCACGAAAGCGTGGGGAGCGAACAGG	ASV1072
TACGGAGGGGGCTAGCGTTGTTCGGGATTACTGGGCGTAAAGCGCACGTAGGCGGCTGTTCAAGTCAGAGGTGAAAGCCCGGGGCTCAACTCCGGAACTGCCTTTGAAACTAGACAGCTTGAACATCGGAGAGGTGAGTGGAATTCCGAGTGTAGAGGTGAAATTCGTAGATATTCGGAAGAACACCAGTGGCGAAGGCGGCTCACTGGACGATTGTTGACGCTGAGGTGCGAAAGCGTGGGGAGCAAACAGG	ASV1073
TACGGAGGGGGTTAGCGTTGTTCGGAATTACTGGGCGTAAAGCGCGCGTAGGCGGATTAGTCAGTTAGAGGTGAAATCCCAGGGCTCAACCCTGGAACTGCCTTTTATACTGCTAGTCTTGAGTTCGAGAGAGGTGAGTGGAATTCCGAGTGTAGAGGTGAAATTCGTAGATATTCGGAGGAACACCAGTGGCGAAGGCGGCTCACTGGCTCGATACTGACGCTGAGGTGCGAAAGTGTGGGGAGCAAACAGG	ASV1074
TACGTAGGGTGCGAGCGTTGTCCGGAATTATTGGGCGTAAAGGGCTCGTAGGCGGTTTGTCGCGTCGGGAGTGAAAACCTCATGCTTAACATGTGGCTTGCTTTCGATACGGGCAGACTAGAGGTATGCAGGGGAGAACGGAATTCCTGGTGTAGCGGTGAAATGCGCAGATATCAGGAGGAACACCGGTGGCGAAGGCGGTTCTCTGGGCATTACCTGACGCTGAGGAGCGAAAGTGTGGGGAGCGAACAGG	ASV1075
TACGAAGGGTGCAAGCGTTACTCGGAATTACTGGGCGTAAAGCGTGCGTAGGTGGTCGTTTAAGTCCGTTGTGAAAGCCCTGGGCTCAACCTGGGAACCGCAGTGGATACTGGGCGACTAGAGTGTGGTAGAGGGTAGCGGAATTCCTGGTGTAGCAGTGAAATGCGTAGAGATCAGGAGGAACATCCATGGCGAAGGCAGCTACCTGGACCAACACTGACACTGAGGCACGAAAGCGTGGGGAGCAAACAGG	ASV1076
TACGTAGGTGGCAAGCGTTGTCCGGAATTATTGGGCGTAAAGCGCGCGCAGGCGGCTTCTTAAGTCTGATGTGAAATCTTGCGGCTCAACCGCAAGCGGTCATTGGAAACTGGGAAGCTTGAGTACAGAAGAGGAGAGTAGAATTCCACGTGTAGCGGTGAAATGCGTAGAGATGTGGAGGAATACCAGTGGCGAAGGCGGCTCTCTGGTCTGTTACTGACGCTGAGGTGCGAAAGCGTGGGGAGCAAACAGG	ASV1077
TACAGAGGGTGCAAACGTTGTTCGGAATTACTGGGCGTAAAGAGCGTGTAGGCGGCTTGTTAAGTCGGTTGTGAAAGCCCATGGCTCAACCATGGAAGTGCGATCGATACTGGCAAGCTTGAATCCCGGAGAGGGTGGCGGAATTCCTAGTGTAGAGGTGAAATTCGTAGATATTAGGAGGAACACCGGTGGCGAAGGCGGCCACCTGGACGGGTATTGACGCTGAGACGCGAAAGCGTGGGGAGCAAACAGG	ASV1078
TACGGAGGATCCAAGCGTTATCCGGAATCATTGGGTTTAAAGGGTCCGTAGGCGGGCAATTAAGTCAGGGGTGAAAGTTTGCGGCTCAACCGTAAAATTGCCTTTGATACTGGTTGTCTTGAATTAGTGTGAAGTGGTTAGAATAAGTAGTGTAGCGGTGAAATGCATAGATATTACTTAGAATACCAATTGCGAAGGCAGATCACTAACACTATATTGACGCTGAGGGACGAAAGCGTGGGGAGCGAACAGG	ASV1079
CACGTACTGTGCGAACGTTATTCGGAATCACTGGGCTTAAAGGGTGCGTAGGCGGCTTTATAAGTCAGGTGTGAAATCCCACGGCTCAACCGTGGAACTGCGCTTGAAACTATTTAGCTTGAGTATCTCAGGGGTGAGCGGAACTTCCAGTGGAGCGGTGAAATGTGTTGATATTGGAAGGAACACCGGTAGCGAAAGCGGCTCACTGGGGGATGTCTGACGCTGAGGCACGAAAGCCAGGGGAGCGAACAGG	ASV108
TACGTAGGGTGCGAGCGTTGTCCGGAATTATTGGGCGTAAAGGGCTTGTAGGCGGTTTGTCGCGTCTGCTGTGAAAATTCGGGGCTCAACCCCGGACGTGCAGTGGGTACGGGCAGACTAGAGTGTGGTAGGGGAGACTGGAATTCCTGGTGTAGCGGTGAAATGCGCAGATATCAGGAGGAACACCGATGGCGAAGGCAGGTCTCTGGGCCACTACTGACGCTGAGAAGCGAAAGCATGGGGAGCGAACAGG	ASV1080
TACGGAGGATGCAAGCGTTATCCGGAATTATTGGGCGTAAAGCGTCCGCAGGTGGTTAGTCAAGTCTGCTGTTAAAGAACGGAGCTTAACTCCGAAGTTGCAGTGGAAACTGACTGACTAGAGTACGGAAGGGGTAGAGGGAATTCCTAGTGTAGCGGTGAAATGCGTAGATATTAGGAAGAACACCAGTGGCGAAGGCGCTCTACTGGTCCTGTACTGACACTGAGGGACGAAAGCTAGGGGAGCGAAAGGG	ASV1081
TACGGAGGGTGCGAGCGTTAATCGGAATTACTGGGCGTAAAGCGCACGCAGGCGGTTTGTTGAGCTAGATGTGAAAGCCCCGGGCTCAACCTGGGATGGTCATTTAGAACTGGCAGACTAGAGTCTTGGAGAGGGGAGTGGAATTCCAGGTGTAGCGGTGAAATGCGTAGATATCTGGAGGAACATCAGTGGCGAAGGCGACTCCCTGGCCAAAGACTGACGCTCATGTGCGAAAGTGTGGGTAGCGAACAGG	ASV1082
TACGGAGGGGGCTAGCGTTGTTCGGAATTACTGGGCGTAAAGCGCGCGTAGGCGGACTTTCAAGTCAGGGGTGAAATCCCGAGGCTCAACCTCGGAACTGCCTTTGATACTGATCGTCTTGAGTCCGAGAGAGGTGAGTGGAATTCCTAGTGTAGAGGTGAAATTCGTAGATATTAGGAAGAACACCAGTGGCGAAGGCGGCTCACTGGCTCGGTACTGACGCTGAGGCGCGAAAGCGTGGGGAGCAAACAGG	ASV1083
TACGTAGGGTGCGAGCGTTAATCGGAATTACTGGGCGTAAAGCGTGCGCAGGCGGCTTTGCAAGACAGATGTGAAATCCCCGGGCTCAACCTGGGAACTGCATTTGTGACTGCAAGGCTGGAGTACGGCAGAGGGGGATGGAATTCCGCGTGTAGCAGTGAAATGCGTAGATATGCGGAGGAACACCGATGGCGAAGGCAATCCCCTGGGCCTGTACTGACGCTCATGCACGAAAGCGTGGGGAGCAAACAGG	ASV1084
TACGGAGGGTGCAAGCGTTGTCCGGATTTATTGGGTTTAAAGGGTACGTAGGTGGGCTATTAAGTCAGTGGTGAAAGCCTGCAGCTTAACTGTAGAACTGCCATTGATACTGATAGTCTTGAGTATGGTCGAGGTAGGCAGAATTTATGGTGTAGCGGTGAAATGCATAGATACCATAAGGAATACCGATAGCGAAGGCAGCTTACTGGGCCGTTACTGACACTAATGTACGAAAGCGTGGGGAGCGAACAGG	ASV1085
TACGGAGGGTGCGAACGTTAATCGGAATTACTGGGCGTAAAGCGCGCGTAGGCGGCTTGTTAAGTCAGATGTGAAAGCCCCGGGCTCAACCTGGGAATTGCATTTGAAACTGGCAGGCTAGAGTGCAGTAGAGGAAAGTGGAATTCAGGGTGTAGCGGTGAAATGCGTAGATATCCTGAGGAACACCGGTGGCGAAGGCGGCCTTCTGGACTGACACTGACGCTGAGGTGCGAAAGCGTGGGGAGCAAACAGG	ASV1086
TACGGAGGGTGCGAGTGTTAATCGGAATTACTGGGCGTAAAGCGCACGCAGGCGGTTTGTTAAGCTAGATGTGAAAGCCCCGGGCTCAACCTGGGATGGTCATTTAGAACTGGCAGACTAGAGTCTTGGAGAGGGGAGTGGAATTCCAGGTGTAGCGGTGAAATGCGTAGATATCTGGAGGAACATCAGTGGCGAAGGCGACTCCCTGGCCAAAGACTGACGCTCATGTGCGAAAGTGTGGGTAGCGAACAGG	ASV1087
TACGGAGGGCGCGAGCGTTACCCGGATTCACTGGGCGTAAAGGGCGTGTGGGCGGCCTGGGGCGTCCCATGTGAAAGACCACGGCTCAACCGTGGGGGAGCGTGGGATACGCTCAGGCTAGACGGTGGGAGAGGGTGGTGGAATTCCCGGAGTAGCGGTGAAATGCGCAGATACCGGGAGGAACGCCGATGGCGAAGGCAGCCACCTGGTCCACCCGTGACGCTGAGGCGCGAAAGCGTGGGGAGCAAACCGG	ASV1088
TACGGAAGGTCCGGGCGTTATCCGGATTTATTGGGTTTAAAGGGAGCGTAGGCTGCCGGTTAAGTGTGTTGTGAAATGCAGGCGCTCAACGTCTGCCTTGCAGCGCATACTGTCCGGCTTGAGTACGCACAACGTTGGCGGAATTCGTCGTGTAGCGGTGAAATGCTTAGATATGACGAAGAACTCCGATTGCGAAGGCAGCTGACGGGAGCGTTACTGACGCTGAAGCTCGAAAGTGCGGGTATCGAACAGG	ASV1089
TACGTAGGGGGCGAGCGTTGTCCGGAATTATTGGGCGTAAAGCGCGCGCAGGCGGTCTCTTAAGTCTGATGTGAAAGCCCACGGCTCAACCGTGGAGGGTCATTGGAAACTGGGGGACTTGAGGGCAGGAGAGGAGAGCGGAATTCCACGTGTAGCGGTGAAATGCGTAGAGATGTGGAGGAACACCAGTGGCGAAGGCGGCTCTCTGGCCTGCACCTGACGCTGAGGCGCGAAAGCGTGGGGAGCAAACAGG	ASV109
TACAGAGGGTGCGAACGTTGCTCGGATTTACTGGGCGTAAAGCGCGTGTAGGCGGACTCGCAAGTCGGTTGTGAAATCCCTGGGCTCAACCTAGGAACTGCATCCGAAACTGCTTGTCTTGAGTAATGGAGAGGGTGGCGGAATTCCCGGTGTAGAGGTGAAATTCGTAGATATCGGGAGGAACATCAGTGGCGAAGGCGGCCACCTGGACATTCACTGACGCTGAGACGCGAAAGCGTGGGGAGCAAACAGG	ASV1090
TACGGAGGGTGCAAGCGTTACTCGGAATTACTGGGCGTAAAGAGTGCGTAGGCGTCTTATTAAGTCAGATGTGAAATCTTGTGGCTCAACCATATAAATTGCATTTGAAACTGATAAGATAGAGTTCAGAAGAGGCAAGTGGAATTAGTAGTGTAGGGGTAAAATCCGTAGATATTACTAGGAATACCGAAAGCGAAGGCGACTTGCTAGGATGATGCTGACGCTGAGGCACGAAAGCGTGGGGAGCAAACAGG	ASV1091
TACGTAGGGTGCGAGCGTTAATCGGAATTACTGGGCGTAAAGCGTGCGCAGGCGGTTTGTTAAGACAGATGTGAAATCCCCGGGCTTAACCTGGGAACTGCATTTGTGACTGGCAAGCTAGAGTATGGCAGAGGGGGGTAGAATTCCACGTGTAGCAGTGAAATGCGTAGAGATGTGGAGGAATACCAATGGCGAAGGCAGCCCCCTGGGCCAATACTGACGCTCATGCACGAAAGCGTGGGGAGCAAACAGG	ASV1092
TACAGAGGTGGCAAGCGTTGTTCGGATTTATTGGGCGTAAAGGGTTCGTAGGCGGTTTGAAAAGTCGGATGTGAAAGCCCACAGCTCAACTGTGGAACTGCATTCGAAACTTTCAGACTAGAGTGTGAGAGGGGTAAAGAGAATTCCTGGTGTAAGGGTGAAATCTGCAGATATCAGGAAGAAAACCGGTCGCGAAGGCGCTTTACTGGCTCACTACTGACGCTGAGGGACGAAAGCTAGGGGAGCAAACGGG	ASV1093
TACGGAAGGTCCAGGCGTTATCCGGATTTATTGGGTTTAAAGGGTGCGTAGGCCGTTTGATAAGCGTGCTGTGAAATATAGTGGCTCAACCTCTATCGTGCAGCGCGAACTGTTGAACTTGAGTGCGTAGTAGGTAGGCGGAATTCGTGGTGTAGCGGTGAAATGCTTAGATATCACGAAGAACTCCGATTGCGAAGGCAGCTTACCGTAACGTTACTGACGCTTAAGCACGAAGGTGCGGGTATCGAACAGG	ASV1094
TACGTAGGGTGCGAGCGTTATCCGGAATTATTGGGCGTAAAGAGCTTGTAGGCGGTTTGTCGCGTCTGCTGTGAAAGCCCGGGGCTTAACTCCGGGTCTGCAGTGGGTACGGGCAGGCTAGAGTGATGTAGGGGTAACTGGAATTCCTGGTGTAGCGGTGGAATGCGCAGATATCAGGAAGAACACCGATGGCGAAGGCAGGTTACTGGGCATTTACTGACGCTGAGAAGCGAAAGCATGGGGAGCGAACAGG	ASV1095
TACAGAGGGTGCGAGCGTTAATCGGAATTACTGGGCGTAAAGGGCGTGTAGGTGGTTGTTTAAGTTAGATGTGAAAGCCCTGGGCTTAACCTGGGAACTGCATCTAAAACTGGGCAGCTAGAGTACAGTAGAGGGAAGTGGAATTTCTAGTGTAGCGGTGAAATGCGTAGATATTAGAAAGAACACCAGTGGCGAAGGCGGCTTCCTGGACTGATACTGACACTGAGGCGCGAAAGCGTGGGTAGCGAACAGG	ASV1096
TACGGAGGGGGTTAGCGTTGTTCGGAATTACTGGGCGTAAAGCGCGCGTAGGCGGACCAGAAAGTTGGGGGTGAAATCCCGGGGCTCAACCCCGGAACTGCCTCCAAAACTCCTGGTCTTGAGTTCGAGAGAGGTGAGTGGAATTCCGGGTGTAGAGGTGAAATTCGTAGATATTCGGAGGAACACCAGTGGCGAAGGCGGCTCACTGGCTCGATACTGACGCTGAGGTGCGAAAGTGTGGGGAGCAAACAGG	ASV1097
TACGGAGGGTGCGAGCGTTAATCGGAATTACTGGGCGTAAAGCGCGCGTAGGCGGCTTCGTCAGTCAGATGTGAAAGCCCCGGGCTCAACCTGGGAACTGCATTTGATACTGCGGAGCTAGAGTATGGTAGAGGATAGTGGAATTCCAGGTGTAGCGGTGGAATGCGTAGATATCTGGAGGAACATCAGTGGCGAAGGCGACTGTCTGGACCAATACTGACGCTGAGGTGCGAAAGCGTGGGGAGCAAACAGG	ASV1098
TACAGAGGGTGCAAACGTTGCTCGGAATGACTGGGCGTAAAGCGCGCGTAGGCGGTGGGTTAAGCCGAATGTGAAAGCCCATGGCTCAACCATGGAAGCGCATTCGAAACTGGCTCACTGGAGTCCCGGAGAGGGTGGTGGAATTCCTAGTGTAGAGGTGAAATTCGTAGAGATTAGGAGGAACACCGGTGGCGAAGGCGACCATCTGGACGGGTACTGACGCTGAGGCGCGAAAGCGTGGGGAGCAAACAGG	ASV1099
TACGGAGGGTGCGAGCGTTAATCGGAATTACTGGGCGTAAAGCGTACGCAGGCGGTTTGTTAAGCGAGATGTGAAAGCCCCGGGCTCAACCTGGGAACTGCATTTCGAACTGGCAAACTAGAGTGTGATAGAGGGTGGTAGAATTTCAGGTGTAGCGGTGAAATGCGTAGAGATCTGAAGGAATACCGATGGCGAAGGCAGCCACCTGGGTCAACACTGACGCTCATGTACGAAAGCGTGGGGAGCAAACAGG	ASV11
TACGGAGGGTGCAAGCGTTAATCGGAATTACTGGGCGTAAAGCGCACGCAGGCGGATTGTTAAGCTAGAGGTGAAAGCCCCGCGCTCAACGTGGGAATTGCCTTTAGAACTGGCAGTCTAGAGTCTTGGAGAGGGGAGTGGAATTCCAGGTGTAGCGGTGAAATGCGTAGAGATCTGGAGGAACATCAGTGGCGAAGGCGACTCCCTGGCCAAAGACTGACGCTCATGTGCGAAAGTGTGGGTAGCGAACAGG	ASV110
GACGGAGGGCACAAACGTTGTTCGGAATCACTGGGCATAAAGAGCACGTAGGCGGCTTGCTAAGTCGGGTGTGAAAGCCCTCGGCTCAACCGGGGAACTGCATTCGATACTGGCAGGCTAGAGGACGACAGGGGCAAGTGGAACTCCAGGTGGAACGGTGAAATGTGTAGATATCTGGAGGAACACCGGTGGCGAAAGCGGCTTGCTGGGTCGTCTCTGACGCTGAGGTGCGAAAGCTAGGGTAGCAAACGGG	ASV1100
TACGTAGGGTGCGAGCGTTAATCGGAATTACTGGGCGTAAAGCGTGCGCAGGCGGTTTTGCAAGACAGATGTGAAATCCCCGGGCTCAACCTGGGAACTGCATTTGTGACTGCAAGGCTGGAGTGCGGCAGAGGGAGATGGAATTCCGCGTGTAGCAGTGAAATGCGTAGATATGCGGAGGAACACCGATGGCGAAGGCAATCTCCTGGGCCTGCACTGACGCTCATGCACGAAAGCGTGGAGAGCAAACAGG	ASV1101
TACGGAGGGTCCGAGCGTTATCCGGAATCATTGGGTTTAAAGGGTCCGTAGGCGGGCCTGTAAGTCAGGGGTGAAAGGCCACGGCTCAACCGTGGGACTGCCCTTGATACTGCAGGTCTTGAGTCGTTGTGGAGTTGCCGGAACATGTGGTGTAGCGGTGAAATGCATAGATATCACATAGAACACCGATCGCGAAGGCAGGTAACTAACAACGTACTGACGCTGATGGACGAAAGCGTGGGGAGCGAACGGG	ASV1102
TACGGAGGGTGCAAGCGTTACTCGGAATTACTGGGCGTAAAGAGTGCGTAGGCGTCTTATTAAGTCAGATGTGAAATCTTGTGGCTCAACCATATAAATTGCATTTGAAACTGATAAGATAGAGTTCAGAAGAGGCAAGTGGAATTAGTAGTGTAGGGGTAAAATCCGTAGATATTACTAGGAATACCGAAAGCGAAGGCGACTTGCTAGGATGATACTGATGCTGAGGCACGAAAGCGTGGGGAGCAAACAGG	ASV1103
TACGGAGGGTGCAAGCGTTAATCGGAATTACTGGGCGTAAAGCGCACGCAGGCGGTTGGATAAGTTAGATGTGAAAGCCCCGGGCTCAACCTGTGAATTGCATTTAAAACTGTCCAGCTAGAGTCTTGTAGAGGGGGGTAGAATTCCAGGTGTAGCGGTGAAATGCGTAGAGATCTGGAGGAATACCGGTGGCGAAGGCGGCCCCCTGGACAAAGACTGACGCTCAGGTGCGAAAGCGTGGGGAGCAAACAGG	ASV1104
TACAGAGGGTGCAAACGTTGTTCGGAATTACTGGGCATAAAGCGCACGTAGGCGGCCTTGCAAGTCGGTAGTGAAAGCCCACGGCTCACCCGTGGAGGGTCTTCCGATACTGCTTGGCTAGAGGATGGTAGGGGACAGCGGAACTCCTGGTGGAGCGGTGAAATGCGTAGATATCAGGAGGAACACCGGAGGCGAAGGCGGCTGTCTGGTCCATTTCTGACGCTGAGGTGCGAAAGCTAGGGTAGCGAACGGG	ASV1105
TACGGAGGGTGCAAGCGTTACCCGGAATCACTGGGCGTAAAGGGCGTGTAGGCGGCCGCATAAGTCTGGTTTTAAAGACCGGGGCTCAACCCCGGGGATGGACTGGAGACTGTGGGGCTAGACCTCTGGAGAGAGAACTGGAATTCCTGGTGTAGCGGTGGAATGCGTAGATACCAGGAGGAACACCAATGGCGAAGGCAGGTTCTTGGACAGAAGGTGACGCTGAGGCGCGAAAGTGTGGGGAGCGAACCGG	ASV1106
TACGGAGGGGGCGAGCGTTGTTCGGAATTACTGGGCGTAAAGGGCGCGTAGGCGGCTTTGTTAGTCAGGCGTGAAAATCCAGGGCTTAACCTTGGACGTGCGCTTGATACTGCGAGGCTTGAGAGCGAGAGAGGTAAGCGGAATTCCCAGTGTAGAGGTGAAATTCGTAGATATTGGGAAGAACACCGGTGGCGAAGGCGGCTTACTGGCTCGTATCTGACGCTGAGGCGCGAAAGCGTGGGGAGCGAACAGG	ASV1107
TACGGAGGGTGCAAGCGTTGTCCGGATTTATTGGGTTTAAAGGGTACGTAGGTGGATCTTTAAGTCCGTGGTGAAAGCCCACAGCTTAACTGTGGAATTGCCATGGATACTGGAGATCTTGAATTCAGTTGAGGTTGGCGGAATTTATGGTGTAGCGGTGAAATGCATAGATACCATAAAGAACACCTATTGCGAAGGCAGCTAACTGGACTTGAATTGACACTGAGGTACGAAAGCGTGGGGAGCGAACAGG	ASV1108
TACGGAGGGTGCAAGCGTTATCCGGATTTATTGGGTTTAAAGGGTCCGTAGGCGGGATTTTAAGTCAGTGGTGAAAGCCTGCAGCTCAACTGTAGAACTGCCATTGATACTGGAATCCTTGAGTGTAACTGGAGTAGGCGGAATATGTCATGTAGCGGTGAAATGCTTAGATATGACATAGAACACCGATCGTGAAGACGGCTTACTAAGTTATAACTGACGCTGAGGGACGAAAGCGTGGGGAGCGAACAGG	ASV1109
TACGTAGGGTGCGAGCGTTGTCCGGAATTACTGGGCGTAAAGAGCTCGTAGGCGGTTTGTCACGTCGTCTGTGAAATCCTAGGGCTTAACCCTGGACGTGCAGGCGATACGGGCTGACTTGAGTACTACAGGGGAGACTGGAATTTCTGGTGTAGCGGTGGAATGCACAGATATCAGGAAGAACACCGATGGCGAAGGCAGGTCTCTGGGTAGTAACTGACGCTGAGGAGCGAAAGCATGGGTAGCGAACAGG	ASV111
TACGTAGGTGGCAAGCGTTGTCCGGAATTATTGGGCGTAAAGCGCGCGCAGGCGGTTCCTTAAGTCTGATGTGAAAGCCCTCGGCTCAACCGTGGAGGGTCATTGGAAACTGGGGGACTTGAGTGCAGAAGAGGAGAGTGGAATTCCACGTGTAGCGGTGAAATGCGTAGAGATGTGGAGGAACACCAGTGGCGAAGGCGGCTCTCTGGTCTGTAACTGACGCTGAGGCGCGAAAGCGTGGGGAGCAAACAGG	ASV1110
TACGGAGGGGGCTAGCGTTGTTCGGAATTACTGGGCGTAAAGCGCGCGTAGGCGGTTTGACAAGTTGGAGGTGAAATCCCAGGGCTCAACCCTGGAACTGCCTTCAAAACTGTTTCACTAGAGTCCGGAAGAGGGTGGTGGAATTCCCAGTGTAGAGGTGAAATTCGTAGATATTGGGAAGAACACCGGTGGCGAAGGCGGCCACCTGGTCCGGTACTGACGCTAAGGTGCGAAAGCGTGGGGAGCAAACAGG	ASV1111
TACGAAGGGGGCTAGCGTTGTTCGGAATTACTGGGCGTAAAGCGCACGTAGGCGGATATTTAAGTCAGGGGTGAAATCCCAGAGCTCAACTCTGGAACTGCCTTTGATACTGGGTATCTTGAGTATGGAAGAGGTGAGTGGAATTCCGGGTGTAGAGGTGAAATTCGTAGATATTCGGAGGAACACCAGTGGCGAAGGCGGCTCACTGGTCCATTACTGACGCTGAGGTGCGAAAGCGTGGGGAGCAAACAGG	ASV1112
TACGTAGGTCCCGAGCGTTATCCGGATTTATTGGGCGTAAAGCGAGCGCAGGCGGTTAGATAAGTCTGAAGTTAAAGGCTGTGGCTTAACCATAGTACGCTTTGGAAACTGTTTAACTTGAGTGCAAGAGGGGAGAGTGGAATTCCATGTGTAGCGGTGAAATGCGTAGATATATGGAGGAACACCGGTGGCGAAAGCGGCTCTCTGGCTTGTAACTGACGCTGAGGCTCGAAAGCGTGGGGAGCAAACAGG	ASV1113
TACGGAGGGTGCAAGCGTTAATCGGAATTACTGGGCGTAAAGCGCGCGTAGGCGGTTGTGTAAGTCGGATGTGAAAGCCCCGAGCTTAACTTGGGAATTGCATTCGATACTGCGCAACTAGAGTATGGGAGAGGGAAGTGGAATTTCCGGTGTAGCGGTGAAATGCGTAGATATCGGAAGGAACACCAGTGGCGAAGGCGACTTCCTGGACCAATACTGACGCTGAGGTGCGAAAGCGTGGGGAGCAAACAGG	ASV1114
TACGAAGGGGGCAAGCGTTGTTCGGATTTACTGGGCGTAAAGGGCGCGCAGGCGGACCGATAAGTCGTCTGTGAAATCTGCCGGCTCAACCAGCAGCCTGCAGTCGAAACTATCGGTCTTGAGTATAGGAGAGGAGAGCGGAATCTCTGGTGTAGCGGTGAAATGCGTAGATATCAGAGAGAACACCGGTGGCGAAGGCGGCTCTCTGGCCTAATACTGACGCTGAGGCGCGAAAGCTAGGGGAGCGAACGGG	ASV1115
CACGAACCGGACGAACGTTATTCGGAATCACTGGGCTTAAAGAGTCCGTAGGCGGCTATGTAGGTCAGGTGTGAAATCCCACGGCTCAACCGTGGAACTGCGCTTGAAACCATGTGGCTAGAGGGAGATAGAGGTGAGCGGAACTGATGGTGGAGCGGTGAAATGCGTTGATATCATCAGGAACACCGGTGGCGAAAGCGGCTCACTGGGTCTCTTCTGACGCTGAGGGACGAAAGCTAGGGGAGCGAACGGG	ASV1116
TACGGAGGGTGCAAGCGTTACTCGGAATTACTGGGCGTAAAGAGTGCGTAGGCGTCTTATTAAGTCAGATGTGAAATCTTGTGGCTCAACCATATAAATTGCATTTGAAACTGATAAGATAGAGTTCAGAAGAGGCAAGTGGAATTAGTAGTGTAGGGGTGAAATCCGTAGATATTACTAGGAATACCGAAAGCGAAGGCGACTTGCTAGGATGATACTGACGCTGAGGCACGAAAGCGTGGGGAGCAAACAGG	ASV1117
TACGGAGGGGGTTAGCGTTGTTCGGAATTACTGGGCGTAAAGCGCGCGTAGGCGGATTATTAAGTTAGAGGTGAAATCCCGGGGCTCAACCCCGGAACTGCCTTTAATACTGGTAGTCTTGAGTTCGAGAGAGGTGAGTGGAATTCCGAGTGTAGAGGTGAAATTCGTAGATATTCGGAGGAACACCAGTGGCGAAGGCGGCTCACTGGCTCGATACTGACGCTGAGGTGCGAAAGTGTGGGGAGCAAACAGG	ASV1118
TACGGAGGGTGCAAGCGTTAATCGGAATTACTGGGCGTAAAGCGCGCGTAGGCGGTTTTGTAAGTCGGATGTGAAAGCCCCGGGCTTAACCTGGGAATTGCATTCGATACTGCATAACTAGAGTACGGTAGAGGGAAGTGGAATTCCGGGTGTAGCGGTGAAATGCGTAGATATCCGGAGGAACACCAGTGGCGAAGGCGACTTCCTGGGCCAGTACTGACGCTGAGGTGCGAAAGCGTGGGGAGCAAACAGG	ASV1119
TACGGAGGGGGTTAGCGTTGTTCGGAATTACTGGGCGTAAAGCGCACGTAGGCGGACTGGAAAGTTGGGGGTGAAATCCCGGGGCTCAACCCCGGAACTGCCTCCAAAACTATCAGTCTAGAGTTCGAGAGAGGTGAGTGGAATTCCGAGTGTAGAGGTGAAATTCGTAGATATTCGGAGGAACACCAGTGGCGAAGGCGGCTCACTGGCTCGATACTGACGCTGAGGTGCGAAAGTGTGGGGAGCAAACAGG	ASV112
TACGGAGGGGGCAAGCGTTATTCGGATTTATTGGGCGTAAAGGGCGCGTAGGCGGCTTGACAAGTCAAAGGTGAAATCCCTCGGCTCAACCGGGGAACTGCCTTTGAAACTGTCTCGCTAGAGTTCGGGAGAGGGTAGTGGAATTCCTAGTGTAGCGGTGAAATGCGTAGATATTAGGAGGAACACCAGTGGCGAAGGCGACTACCTGGACCGATACTGACGCTGAGGTGCGAAAGCTTGGGGAGCAAACAGG	ASV1120
TACGTAGGGTACAAGCGTTGTCCGGAATTATTGGGCGTAAAGAGCTCGTAGGTGGTTTGTCGCGTCTGCTGTGGAATCGTGCCGCTTAACGGTGCGCGTGCAGTGGGTACGGGCAGACTGGAGTGCAGTAGGGGAGTCTGGAATTCCTGGTGTAGCGGTGAAATGCGCAGATATCAGGAGGAACACCGGTGGCGAAGGCGGGACTCTGGGCTGTTACTGACGCTGAGGAGCGAAAGCATGGGGAGCGAACAGG	ASV1121
TACGGAGGGGGTTAGCGTTGTTCGGAATTACTGGGCGTAAAGCGCACGTAGGCGGACTGGAAAGTTAGAGGTGAAATCCCGGGGCTCAACCCCGGAACTGCCTTTAAAACTATCAGTCTAGAGTTCGAGGGAGGTGAGTGGAATTCCGAGTGTAGAGGTGAAATTCGTAGATATTCGGAGGAACACCAGTGGCGAAGGCGGCTCACTGGCTCGATACTGACGCTGAGGTGCGAAAGTGTGGGGAGCAAACAGG	ASV1122
TACGAAGGGGGCGAGCGTTGTTCGGAATTACTGGGCGTAAAGCGCGCGTAGGCGGCTTGTTAAGTCAGATGTGAAATCCCTAGGCTCAACCTAGGAACTGCATTTGATACTGGCAAGCTAGAATATATGAGAGGAAAGTGGAATATCCAGTGTAGAGGTGAAATTCGTAGATATTGGATGGAACACCAGTGGCGAAGGCGACTTTCTGGCATATTATTGACGCTGAGGTGCGAAAGCGTGGGGAGCAAACAGG	ASV1123
TACGGAGGGCGCGAGCGTTACCCGGATTCACTGGGCGTAAAGGGCGTGTAGGCGGCCTGGGGCGTCCCATGTGAAAGACCACGGCTCAACCGTGGGGGAGCGTGGGATACGCTCAGGCTAGACGGTGAGAGAGGGTGGTGGAATTCCCGGAGTAGCGGTGAAATGCGCAGATACCGGGAGGAACGCCGATGGCGAAGGCAGCCACCTGGTCCACCCGTGACGCTGAGGCGCGAAAGCGTGGGGAGCAAACCGG	ASV1124
TACAGAGGGTGCAAGCGTTAATCGGAATTACTGGGCGTAAAGCGCACGTAGGCGGTTTTTTAAGTCAGATGTGAAAGCCCCGGGCTCAACCTGGGAATTGCATTTGAAACTGGGAAACTAGAGTGTGTGAGAGGGGGGTAGAATTCCAAGTGTAGCGGTGAAATGCGTAGAGATTTGGAGGAATACCAGTGGCGAAGGCGGCCCCCTGGCACAACACTGACGCTCAGGTGCGAAAGCGTGGGGAGCAAACAGG	ASV1125
TACGGAGGGAGCTAGCGTTGTTCGGAATTACTGGGCGTAAAGCGCGCGTAGGCGGTTACTCAAGTCAGAGGTGAAAGCCCGGAGCTCAACTCCGGAACTGCCTTTGAAACTAGGTGACTAGAATCTTGGAGAGGCGAGTGGAATTCCGAGTGTAGAGGTGAAATTCGTAGATATTCGGAAGAACACCAGTGGCGAAGGCGACTCGCTGGACAAGTATTGACGCTGAGGTGCGAAAGCGTGGGGAGCAAACAGG	ASV1126
TACGTAGGTGGCAAGCGTTGTCCGGAATTATTGGGCGTAAAGCGCGCGCAGGCGGTTCCTTAAGTCTGATGTGAAAGCCCACGGCTCAACCGTGGAGGGTCATTGGAAACTGGGGGACTTGAGTGCAGAAGAGGAGAGCGGAATTCCACGTGTAGCGGTGAAATGCGTAGAGATGCGGAGGAACACCAGTGGCGAAGGCGGCTCTCTGGTCTGTAACTGACGCTGAGGCGCGAAAGCGTGGGGAGCAAACAGG	ASV1127
TACGGAGGGGGTTAGCGTTGTTCGGAATTACTGGGCGTAAAGCGCGCGTAGGCGGATTAGTCAGTTAGAGGTGAAATCCCAGGGCTCAACCCTGGAACTGCCTTTAATACTGCTAGTCTTGAGTTCGAGAGAGGTGAGTGGAATTCCGAGTGTAGAGGTGAAATTCATAGATATTCGGAGGAACACCAGTGGCGAAGGCGGCTCACTGGCTCGATACTGACGCTGAGGTGCGAAAGTGTGGGGAGCAAACAGG	ASV1128
TACGGAGGGCGCAAGCGTTGTTCGGAATCACTGGGCGTAAAGCGCGTGTAGGCGGCCAGGAAAGTCGGTTGTGAAAGCCCGGGGCCCAACCCCGGAACTGCAACCGAAACTTCTTGGCTCGAGTCTCGGAGAGGATGGCGGAATTTCCGGTGTAGAGGTGAAATTCGTAGATATCGGAAGGAACACCAGCGGCGAAGGCGGCCATCTGGACGATGACTGACGCTGAGACGCGAAAGCGTGGGGAGCGAACAGG	ASV1129
TACAGAGGGTGCGAGCGTTAATCGGAATTACTGGGCGTAAAGCGAGTGTAGGTGGCTCATTAAGTCACATGTGAAATCCCCGGGCTTAACCTGGGAACTGCATGTGATACTGGTGGTGCTAGAATATGTGAGAGGGAAGTAGAATTCCAGGTGTAGCGGTGAAATGCGTAGAGATCTGGAGGAATACCGATGGCGAAGGCAGCTTCCTGGCATAATATTGACACTGAGATTCGAAAGCGTGGGTAGCAAACAGG	ASV113
TACGGAAGGTCCAGGCGTTATCCGGATTTATTGGGTTTAAAGGGTGCGTAGGCCGTTTGATAAGCGTGCTGTGAAATATAGTGGCTCAACCCCTATCGTGCAGCGCGAACTGTTGAACTTGAGTGCGTAGTAGGTAGGCGGAATTCGTGGTGTAGCGGTGAAATGCTTAGATATCACGAAGAACTCCGATTGCGAAGGCAGCTTACCGTAACGTTACTGACGCTTAAGCACGAAGGTGCGGGTATCGAACAGG	ASV1130
TACGGAGGGTGCAAGCGTTGTCCGGATTTATTGGGTTTAAAGGGTGCGTAGGCGGATCTTTAAGTCAGTGGTGAAAGCCTGCAGCTTAACTGTAGAACTGCCATTGATACTGGAGGTCTTGAGTACACTAGAGGTAGGCGGAATTTATGGTGTAGCGGTGAAATGCATAGATACCATAAAGAACACCTATAGCGTAGGCAGCTTACTGGAGTGTAACTGACGCTGAGGCACGAAAGCATGGGGAGCGAACAGG	ASV1131
CACGAACCGTACGAACGTTATTCGGAATCACTGGGCTTAAAGAGTGCGTAGGCGGCTTTACAGGTGGGGTGTGAAAGCCCACGGCTCAACCGTGGAACTGCGCCCCAAACCGTAAGGCTTGAGGGAGATAGAGGTGAGCGGAACTGATGGTGGAGCGGTGAAATGCGTTGATATCATCAGGAACACCAGAGGCGAAGGCGGCTCACTGGGTCTTTTCTGACGCTGAGGCACGAAAGCTAGGGGAGCGAACGGG	ASV1132
TACGGAGGGTGCAAGCGTTGCTCGGAATTACTGGGCGTAAAGCGTACGCAGGCGGCTTGTTATGTCGGGTGTGAAAGCCCCGGGCTCAACCCGGGAACTGCACTCGAAACTGGCAGGCTAGAGTATGGGAGAGGGAAGTGGAATTCCTGGTGTAGAGGTGAAATTCGTTGATATCAGGAGGAACACCGGCGGCGAAGGCGGCTTCCTGGCCCATTACTGACGCTCATGTACGAAAGCGTGGGGAGCAAACAGG	ASV1133
TACGGAGGGTGCAAGCGTTAATCGGAATTACTGGGCGTAAAGCGCGCGTAGGCGGTTTTGTAAGTCGGATGTGAAATCCCTGGGCTTAACCTGGGAACTGCATTCGATACTGCATAACTAGAGTATGGTAGAGGGAAGTGGAATTTCCGGTGTAGCGGTGAAATGCGTAGATATCGGAAGGAACACCAGTGGCGAAGGCGACTTCCTGGGCCAATACTGACGCTGAGGTGCGAAAGCGTGGGGAGCAAACAGG	ASV1134
TACGGAGGGTGCAAGCGTTAATCGGAATTACTGGGCGTAAAGCGCGCGTAGGCGGTTATTTAAGTCAGCTGTGAAAGCCCCGGGCTTAACCTGGGAACTGCAGTTGATACTGAGTAACTAGAGTGCGAGAGAGGGAGGTAGAATTCCACGTGTAGCGGTGAAATGCGTAGATATGTGGAGGAATACCAGTGGCGAAGGCGGCCTCCTGGCTCGACACTGACGCTGAGGTGCGAAAGCGTGGGGAGCAAACAGG	ASV1135
TACGGAGGGTGCAAGCGTTGTCCGGATTTATTGGGTTTAAAGGGTGCGTAGGCGGTCGATTAAGTCAGTGGTGAAATCCTACAGCTCAACTGTAGAACTGCCATTGATACTGGTTGACTTGAGTATAGACGAGGTAGGCGGAATTTATGGTGTAGCGGTGAAATGCATAGATACCATAAAGAACACCGATAGCGAAGGCAGCTTACTAGACTATAACTGACGCTGAGGCACGAAAGCGTGGGGAGCGAACAGG	ASV1136
GACGAACCGTCCAAACGTTATTCGGTATCACTGGGCTTAAAGCGTGCGTAGGCGGCTTGGAAGGTGTGATGTGAAAGCCCACGGCTCAACCGTGGAATTGCATTGCAAACCACCAAGCTTGAGGAAGACAGGGGTGTTGGGAACTTATGGTGGAGCGGTGAAATGCGTTGATATCATAGGGAACACCGGTGGCGAAGGCGCAACACTGGGTCTTTTCTGACGCTGAGGCACGAAAGCTAGGGTAGCGAACGGG	ASV1137
TACGGAGGGTCCGAGCGTTATCCGGAATCATTGGGTTTAAAGGGTCCGTAGGCGGGCCAATAAGTCAGAGGTGAAAGGCCACGGCTCAACCGTGGGACTGCCTTTGATACTGTTGGTCTTGAGTCATAGTGGGGTTGCCGGAACATGTGGTGTAGCGGTGAAATGCATAGATATCACATAGAACACCGATCGCGAAGGCAGGTGGCCAACTATGAACTGACGCTGATGGACGAAAGCGTGGGGAGCGAACGGG	ASV1138
GACGAACCGTGCGAACGTTGTTCGGAATCACTGGGCTTAAAGGGCGCGTAGGCGGGTCGTTAAGTCGGAGGTGAAATCCTACAGCTCAACTGTAGAACTGCCTTCGAAACTGGCGACCTCGAGGGAGGTAGGGGCATGTGGAACTTCCGGTGGAGCGGTGAAATGCGTAGAGATCGGAAGGAACGCCGGTGGCGAAAGCGACGTGCTGGACCTCTTCTGACGCTGAGGCGCGAAAGCTAGGGTAGCGAACGGG	ASV1139
TACGAAGGGGGCTAGCGTTGTTCGGAATTACTGGGCGTAAAGCGCACGTAGGCGGACTTTTAAGTCAGATGTGAAATCCCGAGGCTCAACCTCGGAACTGCATTTGAAACTGGGAGTCTAGAGATCAGGAGAGGTTAGTGGAATACCGAGTGTAGAGGTGAAATTCGTAGATATTCGGTGGAACACCAGTGGCGAAGGCGACTAACTGGACTGATACTGACGCTGAGGTGCGAAAGTGTGGGGAGCAAACAGG	ASV114
TACGGAGGGTGCAAGCGTTAATCGGAATTACTGGGCGTAAAGCGCGCGTAGGCGGTCGAATTAGTCGGGTGTGAAAGCCCCGGGCTCAACCTGGGAATTGCATTCGATACTGTTCGGCTAGAGTCTGGTAGAGGGAAGTGGAATTTCCGGTGTAGCGGTGAAATGCGTAGATATCGGAAGGAACACCAGTGGCGAAGGCGACTTCCTGGACCAAGACTGACGCTGAGGTGCGAAAGCGTGGGGAGCAAACAGG	ASV1140
TACGAATGGTGCGAGCGTTGTTCGGAATCACTGGGCATAAAGCGCGCGTAGGCGGCGATGTGTGTCAGTTGTGAAATCCCTCGGCTCAACCGAGGAACTGCAACTGAAACTGCATTGCTAGAGTGTGGGAGGGGAGAACGGAATTCCTGGTGGAGCGGTGAAATGCATAGATATCAGGAGGAACGCCGGAAGCGAAAGCGGTTCTCTGGCCCACTACTGACGCTGAGGTGCGAAAGCTAGGGGAGCAAACAGG	ASV1141
TACGGAGGGTGCGAGCGTTAATCGGAATTACTGGGCGTAAAGCGTACGCAGGCGGTTAGTTAAGTCAGATGTGAAAGCCCCGGGCTCAACCTGGGAACTGCATTTGAAACTGGCTAACTAGAGTGCGGCAGAGGGTGGTAGAATTTCAGGTGTAGCGGTGAAATGCGTAGAGATCTGAAGGAATACCGATGGCGAAGGCAGCCACCTGGGCCGACACTGACGCTCATGTACGAAAGCGTGGGTAGCAAACAGG	ASV1142
TACGGAGGATCCGAGCGTTATCCGGAATCATTGGGTTTAAAGGGTCCGTAGGCGGGCGATTAAGTCAGGGGTGAAAGTTTGCGGCTCAACCGTAAAATTGCCTTTGATACTGGTCGTCTTGAATCATTGTGAAGTGGTTAGAATGAGTAGTGTAGCGGTGAAATGCATAGATATTACTCAGAATACCGATTGCGAAGGCAGATCACTAACAATGCATTGACGCTGAGGGACGAAAGCGTGGGGAGCGAACAGG	ASV1143
TACGGAGGGGGCTAGCGTTATTCGGAATTACTGGGCGTAAAGCGCACGTAGGCGGCTATTCAAGTCAGAGGTGAAAGCCTGGAGCTCAACTCCAGAACTGCCTTTGAAACTGGATAGCTTGAATCATGGAGAGGTCAGTGGAATTCCGAGTGTAGAGGTGAAATTCGTAGATATTCGGAAGAACACCAGTGGCGAAGGCGACTGACTGGACATGTATTGACGCTGAGGTGCGAAAGCGTGGGGAGCAAACAGG	ASV1144
TACGGAGGGCGCGAGCGTTACCCGGATTCACTGGGCGTAAAGGGCGTGTAGGCGGCCTGGGGCGTCCCATGTGAAAGACCACGGCTCAACCGTGGGGGAGCGTGGGGTACGCTCAGGCTAGACGGTGGGAGAGGGTGGTGGAATTCCCGGAGTAGCGGTGAAATGCGCAGATACCGGGAGGAACGCCGATGGCGAAGGCAGCCACCTGGTCCACCCGTGACGCTGAGGCGCGAAAGCGTGGGGAGCAAACCGG	ASV1145
TACGGAAGGTCCGGGCGTTATCCGGATTTATTGGGTTTAAAGGGAGCGTAGGCCGGAGATTAAGCGTGTTGTGAAATGTAGATGCTCAACATCTGCACTGCAGCGCGAACTGGTTTCCTTGAGTACGCACAAAGTGGGCGGAATTCGTGGTGTAGCGGTGAAATGCTTAGATATCACGAAGAACTCCGATTGCGAAGGCAGCTCACTGGAGCGCAACTGACGCTGAAGCTCGAAAGTGCGGGTATCGAACAGG	ASV1146
TACGTAGGTGGCGAGCGTTGTCCGGATTTACTGGGCGTAAAGGGAGCGTAGGCGGACTTTTAAGTGAGATGTGAAATACCCGGGCTCAACTTGGGTGCTGCATTTCAAACTGGAAGTCTAGAGTGCAGGAGAGGAGAATGGAATTCCTAGTGTAGCGGTGAAATGCGTAGAGATTAGGAAGAACACCAGTGGCGAAGGCGATTCTCTGGACTGTAACTGACGCTGAGGCTCGAAAGCGTGGGGAGCAAACAGG	ASV1147
TACGTAGGGTGCGAGCGTTGTCCGGAATTACTGGGCGTAAAGAGCTCGTAGGTGGTTTGTCGCGTCGTTTGTGTAAGCCCGCAGCTTAACTGCGGGACTGCAGGCGATACGGGCATAACTTGAGTGCTGTAGGGGAGACTGGAATTCCTGGTGTAGCGGTGGAATGCGCAGATATCAGGAGGAACACCGATGGCGAAGGCAGGTCTCTGGGCAGTAACTGACGCTGAGGAGCGAAAGCATGGGGAGCGAACAGG	ASV1148
CACGAACCGTCCAAACGTTATTCGGAATCATTGGGCTTAAAGGGTGCGTAGGCGGCCTATTAAGTCGGGTGTGAAATCCCACGGCTCAACCGTGGAACTGCGCCCGATACTGATAGGCTCGAGGGAGACAGGGGTGAGCGGAACTGATGGTGGAGCGGTGAAATGCGTTGATATCATCAGGAACACCGGTGGCGAAAGCGGCTCACTGGGTCTCTTCTGACGCTGAGGCACGAAAGCCAGGGTAGCGAACGGG	ASV1149
TACGGGGGGAGCTAGCGTTATTCGGAATTATTGGGCGTAAAGGGTGCGTAGGTTGTTATATAAGTGAATTATTAAATCCCCGGGCTTAACCTTGGAATTGTAATTTATACTATATAGCTAGAATGTGGTAGAGGAAAGTGGAATTCCTAGTGTAGAGGTGAAATTCGTAGATATTAGGAGGAACGTCAAAGGCGAAGGCAGCTTTCTGGGCCATTATTGACACTGAGGCACGAAAGTGTGGGGAGCGAACAGG	ASV115
TACGTAAGGACCGAGCGTTGTCCGGAATCATTGGGCGTAAAGGGTACGTAGGCGGGTTTTTAAGTTAGAAGTCAAAGGCTATAGCTCAACTATAGTAAGCTTCTAAAACTGGGGACCTTGAGTAATGGAAGGGAAAGTGGAATTCCTAGTGTAGCGGTGGAATGCGCAGATATTAGGAGGAATACCGGTGGCGAAGGCGACTTTCTGGCCATTAACTGACGCTGAGGTACGAAAGCGTGGGTAGCAAACAGG	ASV1150
CACGTACTGTGCGAACGTTATTCGGAATCACTGGGCTTAAAGGGTGCGTAGGCGGATTCGCAGGTCAGATGTGAAATCCCACGGCTCAACCGTGGAACTGCATTTGAAACCGTGAGTCTTGAGCGAACTAGGGGTATGCGGAACTTCCAGTGGAGCGGTGAAATGTGTTGATATTGGAAGGAACACCGGTGGCGAAAGCGGCATACTGGGGTTTGTCTGACGCTGAGGCACGAAAGCTAGGGTAGCGAACAGG	ASV1151
TACGTAGGTGGCAAGCGTTGTCCGGAATTATTGGGCGTAAAGCGCGCGCAGGCGGTCCCTTAAGTCTGATGTGAAAGCCCACGGCTCAACCGTGGAGGGTCATTGGAAACTGGGGGACTTGAGTGCAGAAGAGGAGAGCGGAATTCCACGTGTAGCGGTGAAATGCGTAGAGATGTGGAGGAACACCAGTGGCGAAGGCGGCTCTCTGGTCTGTAACTGACGCTGAGGCGCGAAAGCGTGGGGAGCAAACAGG	ASV1152
TACGGAGGGGGCTAGCGTTGTTCGGAATCACTGGGCGTAAAGCGCGCGTAGGCGGATTGGTTAGTTGGGGGTGAAATCCCGGAGCTCAACTCCGGAACTGCCCTCAAAACTGCCAGTCTTGAGTCCGAGAGAGGTGAGTGGAATTCCTAGTGTAGAGGTGAAATTCGTAGATATTAGGAAGAACACCAGTGGCGAAGGCGGCTCACTGGCTCGGTACTGACGCTGAGGTGCGAAAGCGTGGGGAGCAAACAGG	ASV1153
TACGGAGGATCCAAGCGTTATCCGGATTCATTGGGTTTAAAGGGTCCGTAGGCGGGTCTTTAAGTCAGAGGTGAAAGCCTGCAGCTCAACTGTGGAACTGCCTTTGATACTGGAGATCTTGAGTGTGCGTGAAGTAGGCGGAATAAGTCATGTAGCGGTGAAATGCATAGATATGACTTAGAACACCGATTGCGAAGGCAGCTTACTAAAGCACTACTGACGCTGAGGGACGAAAGCGTGGGGAGCGAACAGG	ASV1154
TACGGGGGGTGCAAGCGTTATTCGGAATCACTGGGCGTAAAGCGTGCGTAGGCGTTTTAGTAAGTCTTTTGTGAAATCCTATGGCTTAACCATAGCACTGCAAGGGAAACTACTAAAATAGAGTACAGAAGAGGTAGCTGGAATTTCTAGTGTAGGGGTAAAATCCGTTAATATTAGAAGGAATACCAATGGCGAAGGCAAGCTACTGGGATGTTACTGACGCTGAGGTGTGAAAGCGTGGGGAGCAAACAGG	ASV1155
CACGTAGGGGGCAAGCGTTGTTCGGAATTACTGGGCGTAAAGGGTCCGCAGGCGGCCGTGCAAGTTGAGGGTGAAATCCCCGGGCTCAACCCGGGAACTGCCTTCAAAACTGCGCGGCTTGAGTTCGGTAGAGGAAGATGGAATTCCCGGTGTAGCGGTGAAATGCGTAGATATCGGGAGGAACACCAGCGGCGAAAGCGATCTTCTGGGCCGATACTGACGCTGAGGGACGAAAGCGTGGGGAGCAAACAGG	ASV1156
TACGTAGGTGGCAAGCGTTGTCCGGATTTACTGGGCGTAAAGGGCGCGCAGGCGGTCTGTTTAGTCTAGGGTGAAAGCTCCCGGCTCAACTGGGAGAGGTCCTTGGATACTGGCAGACTCGAGGGATGCAGAGGAAAGTGGAATTCCCGGTGTAGTGGTGATATGCGTAGATATCGGGAGGAACACCAGTGGCGAAGGCGGCTTTCTGGGCATTACCTGACGCTGAGGCGCGAAAGCGTGGGGAGCGAACCGG	ASV1157
TACAGAGGGTGCGAGCGTTAATCGGAATTACTGGGCGTAAAGCGAGTGTAGGTGGCTCATTAAGTCACATGTGAAATCCCCGGGCTTAACCTGGGAACTGCATGTGATACTGGTGGTACTAGAATATGTGAGAGGGAAGTAGAATTCCAGGTGTAGCGGTGAAATGCGTAGAGATCTGGAGGAATACCGATGGCGAAGGCAGCTTCCTGGCATAATATTGACACTGAGATTCGAAAGCGTGGGTAGCAAACAGG	ASV1158
TACGGAGGGTGCAAGCGTTACTCGGAATTACTGGGCGTAAAGAGTGCGTAGGCGTCTTATTAAGTCAGATGTGAAATCTTGTGGCTCAACCATATAAATTGCATTTGAAACTGATAAGATAGAGTTCAGAAGAGGCAAGTGGAATCAGTAGTGTAGGGGTAAAATCCGTAGATATTACTAGGAATACCGAAAGCGAAGGCGACTTGCTAGGATGATACTGACGCTGAGGCACGAAAGCGTGGGGAGCAAACAGG	ASV1159
TACGGAGGATGCAAGCGTTATCCGGAATGATTGGGCGTAAAGGGTTCGCAGGTGGTAGTGAAAGTTTGCTGTTAAAAGTCGGGGCTCAACCCCGAACCGGCGGTGAAAACTACACAACTAGAGTACGGTAGGGGCAGAGGGAATTCCTGGTGTAGCGGTGAAATGCGTAGAGCTCAGGAAGAACACCGGTGGCGAAAGCGCTCTGCTAGACCTGTACTGACACTGAGGGACGAAAGCTAGGGGAGCGAATGGG	ASV116
TACGTAGGTGGCAAGCGTTGTCCGGAATTACTGGGTGTAAAGGGTGCGCAGGCGGGATGGCAAGTTGGATGTGAAAACTCCGGGCTCAACCCGGAGCCTGCATTCAAAACTGCTGTTCTTGAGTGAAGTAGAGGCAGGCGGAATTCCCGGTGTAGCGGTGAAATGCGTAGATATCGGGAGGAACACCAGTGGCGAAGGCGGCCTGCTGGGCTTTTACTGACGCTGAGGCACGAAAGCATGGGTAGCAAACAGG	ASV1160
TACGTAGGTCCCGAGCGTTGTCCGGATTTATTTGGCGTAAAGCGAGCGCAGGCGGTTAGATAAGTCTGAAGTTAAAGGCTGTGGCTTAACCATAGTACGCTTTGGAAACTGTTTAACTTGAGTGCAAGAGGGGAGAGTGGAATTCCATGTGTAGCGGTGAAATGCGTAGATATATGGAGGAACACCGGTGGCGAAAGCGGCTCTCTGGCTTGTAACTGACGCTGAGGCTCGAAAGCGTGGGGAGCAAACAGG	ASV1161
TACGGAGGGTGCAAGCGTTAATCGGAATTACTGGGCGTAAAGCGCGCGTAGGCGGCCAAGTCAGTCAGATGTGAAAGCCCCGGGCTCAACCTGGGAATTGCACCTGATACTGCTTGGCTAGAGTACAGAAGAGGGTGGTGGAATTTCCTGTGTAGCGGTGAAATGCGTAGATATAGGAAGGAACATCAGTGGCGAAGGCGGCCACCTGGACTGATACTGACGCTGAGGTGCGAAAGCGTGGGGAGCAAACAGG	ASV1162
TACGGAGGGGGTTAGCGTTGTTCGGAATTACTGGGCGTAAAGCGCGCGTAGGCGGATTAGTCAGTTAGAGGTGAAATCCCAGGGCTCAACCCTGGAACTGCCTTTAATACTGCTAGTCTTGAGTTCGAGAGAGGTGAGTGGAATCCCGAGTGTAGAGGTGAAATTCGTAGATATTCGGAGGAACACCAGTGGCGAAGGCGGCTCACTGGCTCGATACTGACGCTGAGGTGCGAAAGTGTGGGGAGCAAACAGG	ASV1163
TACGGAGGGGGTTAGCGTTGTCCGGAATTACTGGGCGTAAAGCGCACGTAGGCGGATTGGAAAGTTAGAGGTGAAATCCCAGGGCTCAACCCTGGAACTGCCTTTAAAACTCCCAGTCTTGAGTTCGAGAGAGGTGAGTGGAATTCCGAGTGTAGAGGTGAAATTCGTAGATATTCGGAGGAACACCAGTGGCGAAGGCGGCTCACTGGCTCGATACTGACGCTGAGGTGCGAAAGTGTGGGGAGCAAACAGG	ASV1164
TACGTAGGGGGCTAGCGTTATCCGGATTTACTGGGCGTAAAGGGTGCGTAGGTGGTCCTTCAAGTCGGTGGTTAAAGGCTACGGCTCAACCGTAGTAAGCCGCCGAAACTGGAGGACTTGAGTGCAGGAGAGGAAAGTGGAATTCCCAGTGTAGCGGTGAAATGCGTAGATATTGGGAGGAACACCAGTAGCGAAGGCGGCTTTCTGGACTGCAACTGACACTGAGGCACGAAAGCGTGGGTAGCAAACAGG	ASV1165
GACAGAGGTGGCAAACGTTATCCGGATTTACTGGGCGTAAAGGGCGTCTAGGCGGTTGAGTATGTCTTCTGTGAAAGCCCTCTGCTTAACGGAGGGACGCCAGAAGAAACTGCTCAACTCGAGGGTCGGAGGGGGAAGCGGTACTACCAGAGGAGCGGTGAAATGCGTAGAGACTGGTAGGAACCTCGATAGCGAAGGCAGCTTCCTGGCCGATTCCTGACGCTGAAGCGCGAAAGCGTGGGGAGCAAACCGG	ASV1166
TACGGAGGGTGCAAGCGTTAATCGGAATTACTGGGCGTAAAGCGCGCGTAGGCGGCTTATTAAGCAAGATGTGAAAGCCCCGGGCTTAACCTGGGAACTGCATTTTGAACTGGCAGGCTAGAGTCTTGGAGAGGGGGGTAGAATTTCAGGTGTAGCGGTGAAATGCGTAGAGATCTGAAGGAATACCAGTGGCGAAGGCGGCCCCCTGGCCAAAGACTGACGCTGAGGTGCGAAAGCGTGGGGAGCAAACAGG	ASV1167
TACGTAGGGTCCGAGCGTTGTCCGGAATTATTGGGCGTAAAGGGCTCGTAGGCGGTTTGTCGCGTCGGGAGTGAAAACACCGGGCTTAACTCGGTGCTTGCTTTCGATACGGGCAGACTTGAGGTATGCAGGGGAGAACGGAATTCCTGGTGTAGCGGTGAAATGCGCAGATATCAGGAGGAACACCGGTGGCGAAGGCGGTTCTCTGGGCATTACCTGACGCTGAGGAGCGAAAGTGTGGGGAGCGAACAGG	ASV1168
TACGAAAGGGGCTAGCGTTGTTCGGAATTACTGGGCGTAAAGCGCGCGTAGGCGGACTAACAAGTTGGGGGTGAAATCCCGGGGCTCAACCTCGGAACTGCCTCCAAAACTGTTAGTCTAGAGGATGTGAGAGGATAGTGGAATTCCGAGTGTAGAGGTGAAATTCGTAGATATTCGGAAGAACACCAGTGGCGAAGGCGACTGTCTGGCACATTTCTGACGCTGAGGTGCGAAAGCGTGGGGAGCAAACAGG	ASV1169
TACGGAGGGTGCGAGCGTTAATCGGAATTACTGGGCGTAAAGCGCACGCAGGCGGATTGTTAAGCTAGAGGTGAAAGCCCCGCGCTCAACGTGGGAATTGCCTTTAGAACTGGCAGTCTAGAGTCTTGGAGAGGGGGGTGGAATTCCAGGTGTAGCGGTGAAATGCGTAGAGATCTGGAGGAACATCAGTGGCGAAGGCGGCCCCCTGGCCAAAGACTGACGCTCATGTGCGAAAGTGTGGGTAGCGAACAGG	ASV117
GACGTAGGGTGCAAGCGTTGTCCGGATTTATTGGGCGTAAAGAGTTCGTAGGCGGTGATGTAAGTCTGATGTTAAATACCAAAGCTCAACTTTGGCATGGCATTGGAAACTACATCGCTAGAGTGTGGTAGAGGTAGTGGGAATTCCCGGTGTAGCGGTGAAATGCGTAGATATCGGGAGGAACACCAGTGGCGAAAGCGCACTACTGGACCATAACTGACGCTGAGGAACGAAAGCCAGGGTAGCAAAAGGG	ASV1170
TACGGAGGGTGCGAGCGTTAATCGGAATTACTGGGCGTAAAGCGCACGCAGGCGGTTTGTTAAGCTAGATGTGAAAGCCCCGGGCTCAACCTGGGATGGTCATTTAGAACTGGCAGACTAGAGTCTTGGAGAGGGGAGTGGAATTCCAGGTGTAGCGGTGAAATGTGTAGATATCTGGAGGAACATCAGTGGCGAAGGCGACTCCCTGGCCAAAGACTGACGCTCATGTGCGAAAGTGTGGGTAGCGAACAGG	ASV1171
TACGGAGGGGGCTAGCGTTGTTCGGAATTACTGGGCGTAAAGCGCACGTAGGCGGACCAGAAAGTTGGGGGTGAAATCCCGGGGCTCAACCTCGGAACTGCCTTCAAAACTATTGGTCTTGAGTTCGAGAGAGGTGAGTGGAATTGCGAGTGTAGAGGTGAAATTCGTAGATATTCGCAGGAACACCAGTGGCGAAGGCGGCTCACTGGCTCGATACTGACGCTGAGGTGCGAAAGCGTGGGGAGCAAACAGG	ASV1172
GACGGAGGATGCAAGCGTTATCCGGAATTATTGGGCGTAAAGCGTCCGTAGGCGGTTTGGTAAGTCAGTTGTTAAAGACTGCAGCTCAACTGTGGGAGAGCAACTGAAACTGCGAGACTAGAGTGCGGTAGGGGTAGAGGGAATTCCCAGTGTAGCGGTGAAATGCGTAGATATTGGGAAGAACACCAGTGGCGAAGGCGCTCTACTGGGCCGTAACTGACGCTGATGGACGAAAGCTAGGGGAGCGAAAGGG	ASV1173
TACGGAGGGTGCAAGCGTTGTTCGGAATTATTGGGCGTAAAGCGCGTGTAGGCGGTTCATTAAGTCTGATGTGAAATCCCGGGGCTTAACCCCGGAACTGCATTGGATACTGGTGAGCTAGAGGCCGAGAGAGGGAAATGGAATTCCTGGTGTAGGGGTGAAATCCGTAGATATCAGGAGGAACACCGAATGCGAAGGCGATTTCCTGGCTCGGTTCTGACGCTGAGACGCGAAAGCATGGGTAGCAAACGGG	ASV1174
TACGGGGGGTGCGAGCGTTGTCCGGAATCACTGGGCGTAAAGGGCGCGTAGGTGGCTTGGCAAGCGCGTGGTGAAAGCCCGGGGCTCAACCCCGGGTCTGCCATGCGAACTGCTATGGCTTGAGCACTGTAGAGGCAGGTAGAATTCCGGGTGTAGCGGTGGAATGCGTAGAGATCCGGAAGAATACCGGTGGCGAAGGCGGCCTGCTGGGCAGTGGCTGACACTGAGGCGCGACAGCGTGGGGAGCAAACAGG	ASV1175
TACAGAGGGTGCGAGCGTTAATCGGATTTACTGGGCGTAAAGCGTGCGTAGGCGGCTTATTAAGTCGGATGTGAAATCCCCGAGCTTAACTTGGGAATTGCATTCGATACTGGTGAGCTAGAGTATGGGAGAGGATGGTAGAATTCTAGGTGTAGCGGTGAAATGCGTAGAGATCTGGAGGAATACCGATGACGAAGGCAGCCATCTGGCCTAATACTGACGCTGAGGTACGAAAGCATGGGGAGCAAACAGG	ASV1176
TACAGAGGGTGCAAGCGTTAATCGGAATTACTGGGCGTAAAGCGCGCGTAGGTGGCCATTTAAGTCAAATGTGAAATCCCCGAGCTTAACTTGGGAATTGCATTCGATACTGGGTGGCTAGAGTATAGGAGAGGAAGGTAGAATTCCAGGTGTAGCGGTGAAATGCGTAGAGATCTGGAGGAATACCGATGGCGAAGGCAGCCTTCTGGCCTAATACTGACACTGAGGTGCGAAAGCATGGGGAGCAAACAGG	ASV1177
TACGTAGGGTCCGAGCGTTGTCCGGAATTATTGGGCGTAAAGAGCTCGTAGGCGGTTTGTCGCGTCTGCTGTGAAAACTAGAGGCTCAACCTCTAGCCTGCAGTGGGTACGGGCAGACTTGAGTGGTGTAGGGGAGACTGGAATTCCTGGTGTAGCGGTGGAATGCGCAGATATCAGGAGGAACACCGATGGCGAAGGCAGGTCTCTGGGCACTTACTGACGCTGAGGAGCGAAAGCGTGGGGAGCGAACAGG	ASV1178
TACGGAGGGTCCGAGCGTTAATCGGAATTACTGGGCGTAAAGCGCGCGTAGGCGGTTATTTAAGTCAGATGTGAAAGCCCCGGGCTCAACCTGGGAACTGCACCTGATACTGGGTAACTAGAGTACAGAAGAGGGTGGTGGAATTTCCTGTGTAGCGGTGAAATGCGTAGATATAGGAAGGAACACCAGTGGCGAAGGCGACCACCTGGTCTGATACTGACGCTGAGGTGCGAAAGCGTGGGGAGCAAACAGG	ASV1179
TACGGAGGGTGCAAGCGTTATCCGGAATCATTGGGTTTAAAGGGTCCGCAGGCGGTCAATTAAGTCAGAGGTGAAATCCTGCAGCTTAACTGTAGAACTGCCTTTGATACTGGTTGACTTGAGTTATACGGAAGTAGATAGAATGTGTAGTGTAGCGGTGAAATGCATAGATATTACACAGAATACCGATTGCGAAGGCAGTCTACTACGTATATACTGACGCTCATGGACGAAAGCGTGGGGAGCGAACAGG	ASV118
TACGTAGGTGGCGAGCGTTATTCGGAATTACTGGGCGTAAAGGGTCCGCAGGGGGTTCTCTAAGTCTGACGTGAAATGCCACGGCTCAACCGTGGACCTGCGTTGGATACTGGTGAACTTGAGGGCCGGAGAGGAAAGCGGAATTCCTGGTGTAGCGGTGGAATGCGTAGATATCAGGAGGAACGCCAACGGCGAAGGCAGCTTTCTGGACGGTACCTGACCCTCATGGACGAAAGCCGGGGGAGCGAACAGG	ASV1180
TACGGAGGGTCCAAGCGTTGTCCGGAATCACTGGGTGTAAAGGGTGCGCAGGCGGGCGTGTAAGTCAGAGGTGAAAGCCCCCGGCCTAACCGGGGAATTGCCTTTGATACTGCACGTCTTGAGTCTTGGAGAGGTTGCCAGAATTCGTGGTGTAGCGGTGAAATGCGTAGATATCACGAGGAATACCGGAAGCGTAGGCGGGCAACTGGACAAGTACTGACGCTGAGGCACGAAAGCGTGGGGAGCGAACAGG	ASV1181
TACGGAGGGTCCGAGCGTTATCCGGAATCATTGGGTTTAAAGGGTCCGTAGGCGGGCCTGTAAGTCAGGGGTGAAAGTTTGTGGCCCAACCATAAAATTGCCTTTGATACTGCAGGTCTTGAGTCATGGTGGGGTTGCCGGAACATGTGGTGTAGCGGTGAAATGCATAGATATCACATAGAACACCGATCGCGAAGGCAGGTGACCAACCATGTACTGACGCTGATGGACGAAAGCGTGGGTAGCGAACGGG	ASV1182
TACGGATGGTGCAAGCGTTACTCGGAATTACTGGGCGTAAAGCGTCCGCAGGCGTTTTCCCAAGTCTGACATTAAAGTTCGGAGCTCAACTCCGTGATGTGTCGGAAACTAGGAGAATAGAGTCATACAGAGGCAACTGGAATTACGTGTGTAGGGGTAAAATCCGTTGATCCACGTAGGAACGCCAAAAGTGAAGACAGGTTGCTGGGTATGTACTGACGCTCAGGGACGAAAGCGTGGGGAGCGAAGGGG	ASV1183
TACGGAGGGTGCAAGCGTTACTCGGAATTACTGGGCGTAAAGAGTGCGTAGGCGTCTTATTAAGTCAGATGTGAAATCTTGTGGCTCAACCATATAAATTGCATTTGAAACTGATAAGATAGAGTTCAGAAGAGGCAAGTGGAATTAGTAGTGTAGGGGTAAAATCCGTAGATATTACTAGGATTACCGAAAGCGAAGGCGACTTGCTAGGATGATACTGACGCTGAGGCACGAAAGCGTGGGGAGCAAACAGG	ASV1184
TACGGAGGGGGTTAGCGTTGTTCGGAATTACTGGGCGTAAAGCGTACGTAGGCGGATTAGTCAGTCAGAGGTGAAATCCCAGGGCTCAACCCTGGAACTGCCTTTAATACTGCTAGTCTTGAGTTCGAGAGAGGTAAGTGGAATTCCGAGTGTAGAGGTGAAATTCGTAGATATTCGGAGGAACACCAGTGGCGAAGGCGGCTTACTGGCTCGATACTGACGCTGAGGTACGAAAGTGTGGGGAGCAAACAGG	ASV1185
TACGAAGGGGGCTAGCGTTGTTCGGAATTACTGGGCGTAAAGCGCGCGTAGGCGGATCGGTCAGTTAGGGGTGAAATCCCGGGGCTCAACCCCGGAACTGCCTCTAATACTGCCGATCTAGAGTTCGAGAGAGGTGAATGGAATTCCGAGTGTAGAGGTGAAATTCGTAGATATTCGGAGGAACACCAGTGGCGAAGGCGGCTCACTGGCTCGATACTGACGCTGAGGTGCGAAAGCGTGGGGAGCAAACAGG	ASV1186
TACGTATGTCGCAAGCGTTATCCGGATTTATTGGGCGTAAAGCGCGTCTAGGCGGAAAAATAAGTCTGATGTTAAAATGCGGGGCTCAACTCCGTATTGCGTTGGAAACTGTTTTTCTAGAGTACTGGAGAGGTGGGCGGAACTACAAGTGTAGAGGTGAAATTCGTAGATATTTGTAGGAATGCCGATGGAGAAGTCAGCTCACTGGACAGATACTGACGCTAAAGCGCGAAAGCGTGGGGGGCAAACAGG	ASV1187
CACGGAGGGTGCAAGCGTTACTCGGAATTACTGGGCGTAAAGAGTGCGTAGGCGTCTTATTAAGTCAGATGTGAAATCTTGTGGCTCAACCATATAAATTGCATTTGAAACTGATAAGATAGAGTTCAGAAGAGGCAAGTGGAATTAGTAGTGTAGGGGTAAAATCCGTAGATATTACTAGGAATACCGAAAGCGAAGGCGACTTGCTAGGATGATACTGACGCTGAGGCACGAAAGCGTGGGGAGCAAACAGG	ASV1188
TACGGAGGGGGTTAGCGTTGTTCGGAATTACTGGGCGTAAAGCGCGCGTAGGCGGATTGGAAAGTTGGGGGTGAAATCCCGGGGCTCAACCCCGGAACTGCCTCCAAAACTCCCAGTCTTGAGTTCGAGAGAAGTGAGTGGAATTCCGAGTGTAGAGGTGAAATTCGTAGATATTCGGAGGAACACCAGTGGCGAAGGCGGCTCACTGGCTCGATACTGACGCTGAGGTGCGAAAGTGTGGGGAGCAAACAGG	ASV1189
TACGTAGGGTGCGAGCGTTGTCCGGAATTACTGGGCGTAAAGAGCTCGTAGGTGGTTTGTCGCGTCGTTTGTGGAATACCGCAGCTTAACTGCGGGGTTGCAGGCGATACGGGCATAACTTGAGTGCTGTAGGGGAGACTGGAATTCCTGGTGTAGCGGTGGAATGCGCAGATATCAGGAGGAACACCGATGGCGAAGGCAGGTCTCTGGGCAGTAACTGACGCTGAGGAGCGAAAGCATGGGGAGCGAACAGG	ASV119
TACGTAGGGTGCAAGCGTTATCCGGAATTATTGGGCGTAAAGGGCTTGTAGGCGGTTCGTCGCGTCCGGTGTGAAAGTCCATCGCTTAACGGTGGATCTGCGCCGGGTACGGGCGGGCTGGAGTGCGGTAGGGGAGACTGGAATTCCCGGTGTAACGGTGGAATGTGTAGATATCGGGAAGAACACCAATGGCGAAGGCAGGTCTCTGGGCCGTTACTGACGCTGAGGAGCGAAAGCGTGGGGAGCGAACAGG	ASV1190
TACGGAGGGTGCGAGCGTTAATCGGAATTACTGGGCGTAAAGCGCACGCAGGCGGTCTGTTAAGCTAGATGTGAAAGCCCCGGGCTCAACCTGGGATGGTCATTTAGAACTGGCAGACTAGAGTCTTGGAGAGGGGAGTGGAATTCCAGGTGTAGCGGTGAAATGCGTAGATATCTGGAGGAACATCAGTGGCGAAGGCGACTCCCTGGCCAAAGACTGACGCTCATGTGCGAAAGTGTGGGTAGCGAACAGG	ASV1191
TACGGAGGGTGCAAGCGTTATCCGAATTTACTGGGTTTAAAGAGTGCGTAGGCGGCTTTTTAAGTCAGTGGTGAAAGCCTGGTGCTCAACATCAGAATAGCCATTGATACTGAGAAGCTTGAGTTAAGAAGAGGTAGGCAGAATTTATGGTTTAGCGGTGAAATGCATAGATACCATAAGGAATTCCAACAGCGAAGGCAGCTTACTGGTCTTTAACTGACGCTGAGGCACGAAAGCGTGGGGAGCAAACAGG	ASV1192
TACGGGGGGTGCAAGCGTTATTCGGAATCACTGGGCGTAAAGCGTGCGTAGGCGTTTTGGTAAGTCTTTTGTGAAATCCTATGGCTTAACCATAGCACTGCAAGGGAAACTACTAAAATAGAGTACAGAAGAGGTAGCTGGAATTTCTAGTGTAGGGGTAAAATCCGTTAATATTAGAAGGAATACCAATGGCGAAGGCAAGCTACTGGGATGTTACTGACGCTGAGGTGCGAAAGCGTGGGGAGCAAACAGG	ASV1193
TACGGAGGGTGCAAGCGTTATCCGGAATCACTGGGTTTAAAGGGTGCGTAGGCGGCTTTGTAAGTCAGATGTGAAAGCCCACCGCTTAACGGTGGAACTGCATTTGATACTGCAAGGCTTGAATCAGGCTGAGGTCAGCGGAATGTGTCATGTAGCGGTGAAATGCATAGATATGACATAGAACACCAATTGCGAAGGCAGCTGGCTAGACCTGTATTGACGCTGAGGCACGAAAGCGTGGGGAGCGAACAGG	ASV1194
TACGAAGGGGGCTAGCGTTGTTCGGAATTACTGGGCGTAAAGCGCGCGTAGGCGGACTGACAAGTTGGATGTGAAATCCCGGGGCTCAACTCCGGAACTGCATTCAAAACTGTTAGTCTAGAGGCCAGGAGAGGTCAGTGGAATACCGAGTGTAGAGGTGAAATTCGTAGATATTCGGTGGAACACCAGTGGCGAAGGCGACTGACTGGACTGGTACTGACGCTGAGGTGCGAAAGTGTGGGGAGCAAACAGG	ASV1195
TACGTAGGGTGCAAGCGTTAATCGGAATTACTGGGCGTAAAGCGTGCGCAGGCGGTTTTGTAAGTCTGTCGTGAAATCCCCGGGCTCAACCTGGGAATGGCGATGGAGACTGCAAGGCTAGAGTTTGGCAGAGGGGGGTAGAATTCCACGTGTAGCAGTGAAATGCGTAGATATGTGGAGGAACACCGATGGCGAAGGCAGCCCCCTGGGTCAAAACTGACGCTCATGCACGAAAGCGTGGGGAGCAAACAGG	ASV1196
TACGAAGGGGACTAGCGTTGTTCGGAATTACTGGGCGTAAAGCGCACGTAGGCGGACTTTTAAGTCAGATGTGAAATCCCGAGGCTCAACCTCGGAACTGCATTTGAAACTGGGAGTCTAGAGATCAGGAGAGGTTAGCGGAATACCGAGTGTAGAGGTGAAATTCGTAGATATTCGGTGGAACACCAGTGGCGAAGGCGGCTAACTGGACTGATACTGACGCTGAGGTGCGAAAGTGTGGGGAGCAAACAGG	ASV1197
TACGGAGGGGGCTAGCGTTGTTCGGAATTACTGGGCGTAAAGCGCACGTAGGCGGCTTTGTAAGTCAGAGGTGAAAGCCCGGAGCTCAACTCCGGAATTGCCTTTGAGACTGCATCGCTTGAATCCGGGAGAGGTGAGTGGAATTCCGAGTGTAGAGGTGAAATTCGTAGATATTCGGAAGAACACCAGTGGCGAAGGCGGCTCACTGGACTGGTATTGACGCTGAGGTGCGAAAGCGTGGGGAGCAAACAGG	ASV1198
TACGGAGGGTGCAAGCGTTATCCGGAATCACTGGGTTTAAAGGGTGCGTAGGCGGCCTATCAAGTCAGAGGTGAAAGCCCATCGCTTAACGATGGAACTGCCTTTGAAACTGATAAGCTTGAATAGCGTTGAGGTCAGCGGAATGTGACATGTAGCGGTGAAATGCATAGATATGTCATAGAACACCAATTGCGAAGGCAGCTGACTGGGCGTTTATTGACGCTGAGGCACGAAAGCGTGGGGAGCGAACAGG	ASV1199
TACGAAGGGGGCTAGCGTTGTTCGGAATTACTGGGCGTAAAGCGCACGTAGGCGGATTAACAAGTTGGAGGTGAAATCCCGATGCTCAACATCGGAACTGCCTTCAAAACTGTTAGTCTAGAGTTCAGGAGAGGTAAGTGGAATACCGAGTGTAGAGGTGAAATTCGTAGATATTCGGTGGAACACCAGTGGCGAAGGCGACTTACTGGACTGATACTGACGCTGAGGTGCGAAAGTGTGGGGAGCAAACAGG	ASV12
TACGGAGGGAGCTAGCGTTGTTCGGAATTACTGGGCGTAAAGCGCGCGTAGGCGGCTTTGTAAGTAGAGGGTGAAATCCCAGAGCTCAACTCTGGAACTGCCCCCTAAACTGCAGAGCTAGAATCCTGGAGAGGTGAGTGGAATTCCTAGTGTAGAGGTGAAATTCGTAGATATTAGGAAGAACACCAGTGGCGAAGGCGACTCACTGGACAGGTATTGACGCTGAGGTGCGAAAGCGTGGGGAGCGAACAGG	ASV120
TACGGAGGGTGCGAGCGTTAATCGGAATTACTGGGCGTAAAGCGCACGCAGGCGGTTTGTTAAGCTAGATGTGAAAGCCCCGGGCTCAACCTGGGATGGTCATTTAGAACTGGCAGACTAGAGTCTTGGAGAGGGGAGTGGAATTCCAGGTGTAGCGGTGAAATGCGTAGATATCTGGAGGGACATCAGTGGCGAAGGCGACTCCCTGGCCAAAGACTGACGCTCATGTGCGAAAGTGTGGGTAGCGAACAGG	ASV1200
TACGGAGGGAGCTAGCGTTGTTCGGAATTACTGGGCGTAAAGCGCGCGTAGGCGGCTATCCAAGTCAGGGGTGAAATCCCGGAGCTCAACTCCGGAACTGCCCTTGAAACTAGGTAGCTAGAATATTGGAGAGGTAAGTGGAATTCCGAGTGTAGGGGTGAAATTCGTAGATATTCGGAAGAACACCAGTGGCGAAGGCGACTTACTGGACAATTATTGACGCTGAGGTGCGAAAGCGTGGGGAGCAAACAGG	ASV1201
TACGAAAGGGGCTAGCGTTGTTCGGAATTACTGGGCGTAAAGCGCGCGTAGGCGGCCTGGTAAGTTGGGGGTGAAATCCCGGGGCTTAACCCCGGAACTGCCTTCAAAACTACCAAGCTTGAGGCTGCGAGAGGTGAGCGGAATTCCGAGTGTAGAGGTGAAATTCGTAGATATTCGGAAGAACACCAGTGGCGAAGGCGGCTCACTGGAGCAGATCTGACGCTGAGGCGCGAAAGCGTGGGGAGCAAACAGG	ASV1202
TACGGAGGGTGCAAGCGTTAATCGGAATTACTGGGCGTAAAGCGTACGTAGGCGGCTTGTTAAGCAAGATGTGAAAGCTCCGGGCTCAACCTGGGAATGGCATTTTGAACTGGCAGGCTCGAGTTCTGAAGAGGGTGGTAGAATTTCCTGTGTAGCGGTGAAATGCGTAGATATAGGAAGGAATACCGGTGGCGAAGGCGGCCACCTGGTCAGAAACTGACGCTGAGGTACGAAAGCGTGGGGAGCAAACAGG	ASV1203
TACGGAGGGTGCAAGCGTTAATCGGAATTACTGGGCGTAAAGCGCGCGTAGGTTGTTTGTTAAGCGAGATGTGAAAGCCCCGGGCTTAACCTGGGAACTGCATTTCGAACTGGCAGACTAGAGTACAGTAGGGGGTGGCGGAATTTCCTGTGTAGCGGTGAAATGCGTAGAGATGGGAAGGAACATCAGTGGCGAAGGCGGCCACCTGGACTGATACTGACACTGAGGTGCGAAAGCGTGGGGAGCAAACAGG	ASV1204
TACGGAGGGGGTTAGCGTTGTTCGGAATTACTGGGCGTAAAGCGCACGTAGGCGGATCAGAAAGTTGGGGGTGAAATCCCGGGGCTCAACCCCGGAACTGCCTCCAAAACTCCTGGTCTAGAGTTCGAGAGAGGTGAGTGGAATTCCGAGTGTAGAGGTGAAATTCGTAGATATTCGGAGGAACACCAGTGGCGAAGGCGGCTCACTGGCTCGATACTGACGCTGAGGTGCGAAAGTGTGGGGAGCAAACAGG	ASV1205
TACGGAGGGTGCAAGCGTTGTCCGGATTTATTGGGTTTAAAGGGTGCGTAGGTGGGACCTCAAGTCTGGTTTGAAAGCAGGCGGCTCAACCGTGTGATGTGGCTGGAAACTGGGGTTCTTGAATGGGTTGGCGGCTGCCGGAACGGGTCATGTAGCGGTGAAATGCATAGATATGACCCAGAACACCGATTGCGAAGGCAGGCAGCTACGACCTGATTGACACTGAGGCACGAGAGCATGGGTAGCGAACAGG	ASV1206
TACGGAGGGAGCAAACGTTGTTCGGATTTACTGGGTGTAAAGGGTGCGCAGGCGGCTACGTGTGTCAGAGGTGAAATCCCACGGCTCAACCGTGGAATTGCCTTTGAAACTGCGTAGCTTGAGTCCGAGAGAGGATGGTGGAATTCCTGGTGTAACGGTGAAATGTGCAGATATCAGGAAGAACACCGGTGGCGAAGGCGGCCATCTGGCTCGGTACTGACGCTCAGGCACGAAAGCTAGGGTATCGAACGGG	ASV1207
TACGGAGGGTGCGAGCGTTAATCGGAATTACTGGGCGTAAAGGGTTCGTAGGTGGTTAGATCAGTCAGATGTGAAAGCCCTGGGCTTAACCTAGGAATTGCATTTGATACTGTTTAACTAGAGTTCACTAGAGGATTGGGGAATTTCCGGTGTAGCGGTGAAATGCGTAGAGATCGGAAGGAACATCAATGGCGAAGGCAACAATCTGGGGCTGAACTGACACTGAGGGACGAAAGCGTGGGTAGCAAACAGG	ASV1208
TACGAAGGGGGCTAGCGTTGTTCGGAATCACTGGGCGTAAAGCGTACGTAGGCGGACTGATCAGTCAGGGGTGAAATCCCGGGGCTCAACCCCGGAACTGCCTTTGATACTGTCAGTCTTGAGATCGAGAGAGGTGAGTGGAACTCCGAGTGTAGAGGTGAAATTCGTAGATATTCGGAAGAACACCAGTGGCGAAGGCGGCTCACAGGCTCGATACTGACGCTGAGGTACGAAAGCGTGGGGAGCAAACAGG	ASV1209
TACGGAGGGTGCGAGCGTTAATCGGAATTACTGGGCGTAAAGCGTACGCAGGCGGTCATTTAAGTCAGATGTGAAAGCCCCGGGCTCAACCTGGGAACTGCATTTGAAACTGGATGACTAGAGTGCGGCAGAGGGTGGTAGAATTTCAGGTGTAGCGGTGAAATGCGTAGAGATCTGAAGGAATACCGATGGCGAAGGCAGCCACCTGGGCCGACACTGACGCTCATGTACGAAAGCGTGGGTAGCAAACAGG	ASV121
TACGGAGGGTCCAAGCGTTATCCGGATTCATTGGGTTTAAAGGGTCCGTAGGTGGGAAAATAAGTCAGTGGTGAAATCCTATCGCTTAACGATAGAACTGCCATTGAAACTGTTTTTCTTGAGTATAGATGAAGTGGGCGGAATGTGTCATGTAGCGGTGAAATGCATAGATATGACACAGAACACCGATTGCGAAGGCAGCTCACTAAACTATTACTGACACTGAGGGACGAAAGCGTGGGGAGCGAACAGG	ASV1210
TACGGAGGGCGCGAGCGTTACCCGGATTCACTGGGCGTAAAGGGCGTGTAGGCGGCCTGGGGCGTCCCATGTGAAAGACCACGGCTCAACCGTGGGGGAGCGTGGGATACGCTCAGGCTAGACGGTGGGAGAGGGTGGTGGAATTCCCGGGGTAGCGGTGAAATGCGCAGATACCGGGAGGAACGCCGATGGCGAAGGCAGCCACCTGGTCCACCCGTGACGCTGAGGCGCGAAAGCGTGGGGAGCAAACCGG	ASV1211
TACGGAGGGTGCAAGCGTTAATCGGAATTACTGGGCGTAAAGCGCGCGTAGGCGGTTTGTTAAGTTGGCTGTGAAAGCCCCGGGCTCAACCTGGGATGGTCAGTCAAAACTAATGAACTAGAGTACAGTAGAGGGGTGTGGAATTTCCGGTGTAGCGGTGAAATGCGTAGAGATCGGAAGGAACACCAGTGGCGAAGGCGGCACCCTGGACTGATACTGACGCTGAGGTGCGAAAGCGTGGGGAGCAAACAGG	ASV1212
TACGTAGGGGGCAAGCGTTATCCGGATTTACTGGGTGTAAAGGGAGCGTAGACGGCACGGCAAGCCAGATGTGAAAGCCCGGGGCTCAACCCCGGGACTGCATTTGGAACTGCTGAGCTGGAGTGTCGGAGAGGCAAGTGGAATTCCTAGTGTAGCGGTGAAATGCGTAGATATTAGGAGGAACACCAGTGGCGGAGGCGGCTTGCTGGACGATGACTGACGTTGAGGCTCGAAAGCGTGGGGAGCAAACAGG	ASV1213
CACGGGGGGCGCAAACGTTGTTCGGAATCACTGGGCGTAAAGGGCGCGTAGGCGGCTAGGTAGGTGAGATGTGAAAGCCACCGGCTCAACCGGTGAAGTGCATCTCAAACTGCCTGACTTGAGGGCAGCAGAGGAGACGGGAATTCCCGGTGTAGCGGTGAAATGCGTAGATATCGGGAGGAACACCTGTGGCGAAGGCGCGTCTCTGGGCTGCATCTGACGCTAATGCGCGAAAGCTGGGGGAGCGAACAGG	ASV1214
TACGGAGGGTGCGAGCGTTGCTCGGAATCACTGGGCGTAAAGCGTACGCAGGCGGCGCAGTAGGTCGGGTGTGAAAGCCCGGGGCTCAACCCCGGAACTGCATTCGAAACCCCTGTGCTTGAATACGGGAGAGGAGAGCGGAATTCCTGGTGTAGAGGTGAAATTCGTAGATATCAGGAGGAACACCAGTGGCGAAAGCGGCTCTCTGGCCCGATATTGACGCTCATGTACGAAAGCGTGGGGAGCAAACAGG	ASV1215
TACGGAGGGGGTTAGCGTTGTTCGGAATTACTGGGCGTAAAGCGCGCGTAGGCGGATCAGTCAGTCAGAGGTGAAATCCCGGGGCTCAACCCCGGAACTGCCTTTGATACTGCTGGTCTTGAGTTCGAGAGAGGTGAGTGGAATTCCGAGTGTAGAGGTGAAATTCGTAGATATTCGGAGGAACACCAGTGGCGAAGGCGGCTCACTGGCTCGATACTGACGCTGAGGTGCGAAAGCGTGGGGAGCAAACAGG	ASV1216
TACGTACTGGGCGAACGTTATTCGGAATCACTGGGCTTAAAGGGTGCGTAGGCGGCCATTCAGGTCTGATGTGAAATCTCACGGCTCAACCGTGGAACTGCGTTGGAAACCGGATGGCTTGAGTAGACTAGGGGTGTGTGGAACTTCCAGTGGAGCGGTGAAATGTGTTGATATTGGAAGGAACGCCGGTGGCGAAAGCGACACACTGGGGTCTGTCTGACGCTGAGGCACGAAAGCTAGGGTAGCGAACGGG	ASV1217
TACGGAAGGTCCGGGCGTTATCCGGATTTATTGGGTTTAAAGGGAGCGTAGGCCGCTTTGTAAGCGTGTTGTGAAATTTGCCGGCTCAACCGGTAACTTGCAGCGCGAACTGCAGAGCTTGAGTGTGCGCAACGTTGGCGGAATTCGTCGTGTAGCGGTGAAATGCTTAGATATGACGAAGAACTCCGATTGCGAAGGCAGCTGACGGGAGCACTACTGACGCTGAAGCTCGAAAGTGCGGGTATCGAACAGG	ASV1218
TACGTAGGTGGCAAGCGTTGTCCGGATTTATTGGGCGTAAAGCGAGCGCAGGCGGTGATTTAAGTCTGATGTGAAAGCCCCCAGCTCAACTGGGGAGGGTCATTGGAAACTGGATCACTTGAGTGCAGAAGAGGAGAGTGGAATTCCATGTGTAGCGGTGAAATGCGTAGATATATGGAGGAACACCAGTGGCGAAGGCGGCTCTCTGATCTGTAACTGACGCTGAGGCTCGAAAGCGTGGGTAGCAAACAGG	ASV1219
CACGAACTGCGCGAACGTTATTCGGAATCACTGGGCTTAAAGCGTGCGTAGGCGGCCTAGTAAGTTGGGTGTGAAAGCCCTCGGCTCAACCGAGGAACTGCGCTCAATACTGCTAGGCTTGAGGGAGACAGAGGTGAGCGGAACTAATGGTGGAGCGGTGAAATGCGTTGATATCATTAGGAACACCGGTGGCGAAAGCGGCTCACTGGGTCTCTTCTGACGCTGAGGCACGAAAGCTAGGGGAGCGAACGGG	ASV122
TACGTAGGGCGCAAGCGTTGTCCGGAATTATTGGGCGTAAAGAGCTCGTAGGCGGTTTGTCGCGTCTGCTGTGAAAGCCCGGGGCTTAACCCCGGGTGTGCAGTGGGTACGGGCAGACTTGAGTGCAGTAGGGGAGACTGGAATTCCTGGTGTAGCGGTGAAATGCGTAGATATCAGGAGGAACACCGATGGCGAAGGCAGGTCTCTGGGCTGTTACTGACGCTGAGGAGCGAAAGCATGGGGAGCGAACAGG	ASV1220
TACGTACTGGGCGAACGTTATTCGGAATCACTGGGCTTAAAGGGTGCGTAGGCGGCTTTCCAGGTCTGATGTGAAATCTTACGGCTCAACCGTGAAATTGCGTTGGAAACCGGAAGGCTTGAGTAGACTAGGGGTGTGTGGAACTTCCTGTGGAGCGGTGAAATGTGTTGATATGGGAAGGAACGCCGGTGGCGAAAGCGACACACTGGGGTCTAACTGACGCTGAGGCACGAAAGCTAAGGTAGCGAACGGG	ASV1221
TACAGAGGGTGCGAGCGTTAATCGGAATTACTGGGCGTAAAGGGCGCGTAGGCGGCTACGTAAGTCGGATGTGAAAGCCCCGGGCTTAACCTGGGAATTGCATACGATACTGCGTGGCTAGAGTATGGTAGAGGAAAGCGGAATTCCGGGTGTAGCGGTGAAATGCGTAGATATCCGGAGGAACATCAGTGGCGAAGGCGGCTTTCTGGACCAATACTGACGCTGAGGCGCGAAAGCGTGGGGAGCAAACAGG	ASV1222
TACGGAGGGTGCGAGCGTTAATCGGAATTACTGGGCGTAAAGGGTTCGTAGGTGGTTAGATAAGTCAGATGTGAAAGCCCTGGGCTCAACCTGGGAACTGCATTTGATACTGTTTAACTAGAGTTTACTAGAGGATTGGGGAATTTCCGGTGTAGCGGTGAAATGCGTAGAGATCGGAAGGAGCATCAATGGCGAAGGCAACAATCTGGGGTTAAACTGACACTGAGGGACGAAAGCGTGGGTAGCAAACAGG	ASV1223
TACGGAGGGGGCAAGCGTTGCTCGGAATTACTGGGCGTAAAGGGTCCGCAGGTGGCTTTGTAAGTTAGATGTGAAATCTCAGGGCTCAACCCTGAAACTGCATCTAATACTGCATAGCTTGAGTACAGGAGAGGTTGGCAGAATTCCCGGTGTAGCGGTGAAATGCGTAGATATCGGGAGGAATACCAGTGGCGAAGGCGGCCAACTGGCCTGTTACTGACACTCAGGGACGAAAGCGTGGGTAGCGAACGGG	ASV1224
TACGTAGGGGGCGAGCGTTGTCCGAAGTTACTGGGCGTAAAGGGCGCGTAGGCGGCCATTTAAGTTTGGGGTGAAAGGTTCAACGCTCAACGTGAACAGTGCCTTGAATACTGGATGGCTTGAATTTGGGAGAGGATGACGGAATTCCTGGTGTAGCGGTGAAATGCGTAGATATCAGGAGGAACCCCGGTGGCGAAGGCGGTCATCTGGCCTAAAATTGACGCTGAGGCGCGAAAGCGTGGGGAGCGAACGGG	ASV1225
TACGAAGGGGGCTAGCGTTGTTCGGAATTACTGGGCGTAAAGCGCGCGTAGGCGGACTAACAAGTTGGATGTGAAATCCCAGGGCTCAACCCTGGAACTGCATTCAAAACTGTTAGTCTAGAGGCCAGGAGAGGTCAGTGGAATACCGAGTGTAGAGGTGAAATTCGTAGATATTCGGTGGAACACCAGTGGCGAAGGCGACTGACTGGACTGGTACTGACGCTGAGGTGCGAAAGTGTGGGGAGCAAACAGG	ASV1226
TACGAAGGGGGCTAGCGTTGTTCGGAATCACTGGGCGTAAAGCGCACGTAGGCGGATTGATAAGTTAGGGGTGAAATCCCGAGGCTCAACCTCGGAACTGCCTTTGATACTGTCAGTCTAGAGTCCGAGAGAGGTGAGTGGAACTCCGAGTGTAGAGGTGAAATTCGTAGATATTCGGAAGAACACCAGTGGCGAAGGCGGCTCACTGGCTCGGTACTGACGCTGAGGTGCGAAAGCGTGGGGAGCAAACAGG	ASV1227
TACGGAGGGTGCAAGCGTTAATCGGAATTACTGGGCGTAAAGCGCGCGTAGGCGGCTTTGTAAGTCGGATGTGAAAGCCCTGGGCTTAACCTGGGAATTGCATTCGATACTGCAGAGCTAGAGTACGGTAGAGGGAAGTGGAATTCCGGGTGTAGCGGTGAAATGCGTAGATATCCGGAGGAACACCAGTGGCGAAGGCGACTTCCTGGGCCAGTACTGACGCTGAGGTGCGAAAGCGTGGGGAGCAAACAGG	ASV1228
TACGGAGGGGGTTAGCGTTGTTCGGAATTACTGGGCGTAAAGCGCGCGTAGGCGGATTAGTCAGTTAGAGGTGAAATCCCAGGGCTCAACCCTGGAACTGCCTTTAATACTGCTAGTCTTGAGTTCGAGAGAGGTGAGTGGAATTCCGAGTGTAGAGGTGAAATTCGTAGATGTTCGGAGGAACACCAGTGGCGAAGGCGGCTCACTGGCTCGATACTGACGCTGAGGTGCGAAAGTGTGGGGAGCAAACAGG	ASV1229
TACGAAGGGGGCTAGCGTTGTTCGGAATTACTGGGCGTAAAGCGCGCGTAGGCGGACCAAAAAGTTGGATGTGAAATCCCGGTGCTCAACATCGGAACTGCATTCAAAACTGTTGGTCTAGAGGATAGGAGAGGTCAGTGGAATACCGAGTGTAGAGGTGAAATTCGCAGATATTCGGTGGAACACCAGTGGCGAAGGCGACTGACTGGACTATTTCTGACGCTGAGGTGCGAAAGTGTGGGGAGCAAACAGG	ASV123
TACGGAGGGTGCAAGCGTTGTCCGGAATCACTGGGTGTAAAGGGTGTGTAGGCGGAACGGTCAGTCGGAGGTGAAAGCCTGCAGCTTAACTGCAGAACTGCCCCCGATACTGCCGATCTTGAGTCCCGGAGGGGTGGCTGGAATTCGTGGTGTAGCGGTGAAATGCGTAGATATCACGAGGAACACCTAAGGCGTAGGCAGGTCACTGGACGGGTACTGACGCTGAGGCACGAAAGTGTGGGGAGCAAACAGG	ASV1230
TACGAAGGGCCCGAGCGTTGCGCGGAATCACTGGGCTTAAAGCGTGCGCAGGCGGATATGCAAGTATCTTGTGAAATCCCACGGCTCAACCGTGGAACTGCTTGGTATACTGCATATCTTGAGGTCGGTAGGGGCCATCGGAACGATAGGTGGAGCGGTGAAATGCGTAGATATCTATCGGAACGCCTAAGGCGAAGGCAGATGGCTGGGCCGATTCTGACGCTCATGCACGAAAGCGTGGGGAGCGAACGGG	ASV1231
TACGAGTGCCTCGAGCGTTATCCGGAATTATTGGGCGTAAAGGGTGCGTAGGCGGATTTATTAGTCTTTTGTTAAAGACCCGGGCACAACTCGGGAAAAGCAAAGGAAACGGTAAATCTTGAGAATATGAGGGGTAAGCGGAACTAATGGTGTAGGGGTGAAATCCGTTGATATCATTAGGAACACCAAAAGCGAAGGCAGCTTACTGGCATATTTCTGACGCTGAGGCACGAAAGCGTGGGTAGCGAATGGG	ASV1232
CACGTACTGTGCGAACGTTATTCGGAATCACTGGGCTTAAAGGGTACGTAGGCGGTTAGTCAAGTCAGGTGTGAAATGCCTGAGCTCAACTGAGGCACTGCGCTTGAAACTGACTAGCTAGAGTATTCCAGGGGTGTGCGGAACTGCCAGTGGAGCGGTGAAATGCGTTGATATTGGCAGGAACACCGGAGGCGAAGGCGGCACACTGGGGGATAACTGACGCTGAGGTACGAAAGCCAGGGTAGCGAACGGG	ASV1233
TACGTAGGATGCAAGCGTTACTCGGAATCACTGGGCGTAAAGCGTCTGTAGGCGGATAAGTCAGTCTGCGGTAAAAGGTGGGAGCTCAACTCCCATTACGTCGCGGAAACTGCTTATCTTGAGCAACTCAGAGGCACCTGGAATGCTGTGAGTAGGGGTAAAATCCGTTGATACACAGTGGAACGCTAAAAGCGAAAGCAGGGTGCTGGGGGTTTGCTGACGCTCAGAGACGAAAGCGTGGGTAGCGAACGGG	ASV1234
TACGTAGGGTGCGAGCGTTAATCGGAATTACTGGGCGTAAAGCGAGCGCAGACGGTTACTTAAGCAGGATGTGAAATCCCCGGGCTCAACCTGGGAACTGCGTTCTGAACTGGGTAGCTAGAGTATGTCAGAGGGGGGTAGAATTCCACGTGTAGCAGTGAAATGCGTAGAGACGTGGAGGAATACCGATGGCGAAGGCAGCCCCCTGGGATAATACTGACGTTCATGCTCGAAAGCGTGGGTAGCAAACAGG	ASV1235
TACGTAGGGGGCGAGCGTTGTCCGAAGTTACTGGGCGTAAAGCGCGCGTAGGCGGCCATTTAAGTCTGGGGTGAAAGGTTCAGCGCTCAACGCGAACAGTGCCTCGGATACTGGGTGGCTTGAGTCTGGGAGAGGGCAGTGGAATTCCTGGTGTAGCGGTGAAATGCACAGATATCAGGAGGAACACCGATGGCGAAGGCAGCTGCCTGGCCTAAGACTGACGCTGAGGTGCGAAAGCGTGGGGAGCAAACGGG	ASV1236
TACGGAGGGTGCGAGCGTTAATCGGAATTACTGGGCGTAAAGCGCACGCAGGCGGATTGTTAAGCTAGAGGTGAAAGCCCCGCGCTCAACGTGGGAATTGCCTTTAGAACTGGCAGTCTAGAGTTTTGGAGAGGGGAGTGGAATTCCAGGTGTAGCGGTGAAATGCGTAGAGATCTGGAGGAACATCAGTGGCGAAGGCGACTCTCTGGCCAAAAACTGACGCTCATGTGCGAAAGTGTGGGTAGCGAACAGG	ASV1237
TACAGAGGGTGCAAACGTTGCTCGGAATGACTGGGCGTAAAGCGCGCGTAGGCGGTGGGTTAAGTCGAATGTGAAAGCCCATGGCTCAACCATGGAAGCGCATTCGAAACTGGCTCACTGGAGTCCCGGAGAGGGTGGTGGAATTCCTAGTGTAAAGGTGAAATTCGTAGAGATTAGGAGGAACACCGGTGGCGAAGGCGACCATCTGGACGGGTACTGACGCTGAGGCGCGAAAGCGTGGGGAGCAAACAGG	ASV1238
TACGGAGGGTGCGAGCGTTAATCGGAATTACTGGGCGTAAAGCGCGCGTAGGCGGTTTGGTAAGTCGGATGTGAAAGCCCAGGGCTTAACCTTGGAATTGCATTCGATACTGCTTAACTAGAGTATGGTAGAGGGAAGTGGAATTTCCGGTGTAGCGGTGAAATGCGTAGATATCGGAAGGAACACCAGTGGCGAAGGCGACTTCCTGGGCCAATACTGACGCTGAGGTGCGAAAGCGTGGGGAGCAAACAGG	ASV1239
TACGGAGGGTGCAAGCGTTAATCGGAATTACTGGGCGTAAAGCGCACGCAGGCGGTCTGTCAAGTCGGATGTGAAATCCCCGGGCTCAACCTGGGAACTGCATTCGAAACTGGCAGGCTGGAGTCTTGTAGAGGGGGGTAGAATTCCAGGTGTAGCGGTGAAATGCGTAGAGATCTGGAGGAATACCGGTGGCGAAGGCGGCCCCCTGGACAAAGACTGACGCTCAGGTGCGAAAGCGTGGGGAGCAAACAGG	ASV124
TACGGAGGGTGCAAGCGTTGTTCGGAATCACTGGGCGTAAAGCGCGTGTAGGCGGCCCGGTAAGTCGGATGTGAAATCCCGAGGCTCAACCTCGGAACTGCATCCGATACTGCCGAGCTCGAGTCCCGGAGAGGGTGGCGGAATTTCCGGTGTAGAGGTGAAATTCGTAGATATCGGAAGGAACACCAGTGGCGAAGGCGGCCACCTGGACGGTGACTGACGCTGAGACGCGAAAGCGTGGGGAGCAAACAGG	ASV1240
TACGGAGGGGGTTAGCGTTGTTCGGAATTACTGGGCGTAAAGCGCACGTAGGCGGATCAGAAAGTATGAGGTGAAATCCCAGGGCTCAACCCTGGAACTGCCTTGTAAACTCCTGGTCTTGAGTTCGAGAGAGGTGAGTGGAATTCCGAGTGTAGAGGTGAAATTCGTAGATATTCGGAGGAACACCAGTGGCGAAGGCGGCTCACTGGCTCGATACTGACGCTGAGGTGCGAAAGTGTGGGGAGCAAACAGG	ASV1241
TACGGAGGGTGCGAGCGTTAATCGGAATTACTGGGCGTAAAGCGCGCGTAGGCGGTTTGTTAAGTCGGATGTGAAAGCCCCGGGCTCAACCTGGGAATTGCACCCGATACTGGCCGACTAGAGTACGAGAGAGGGAGGTAGAATTCCACGTGTAGCGGTGAAATGCGTAGATATGTGGAGGAATACCGGTGGCGAAGGCGGCCTCCTGGCTCGATACTGACGCTGAGGTGCGAAAGCGTGGGGAGCAAACAGG	ASV1242
TACGGAGGATGCAAGCGTTATCCGGAATCATTGGGTTTAAAGGGTCCGCAGGCGGGCAATTAAGTCAGAGGTGAAAGTTTGCGGCTCAACCGTAAAATTGCCTTTGATACTGGTTGTCTTGAATCATTGTGAAGTGGTTAGAATATGTAGTGTAGCGGTGAAATGCATAGAGATTACATAGAATACCAATTGCGAAGGCAGATCACTAACAATGTATTGACGCTGAGGGACGAAAGCGTGGGGAGCGAACAGG	ASV1243
TACGGAGGGTCCGAGCGTTATCCGGAATCATTGGGTTTAAAGGGTCCGTAGGCGGGCCCATAAGTCAGGGGTGAAAGGCCACGGCTCAACCGTGGGACTGCCTTTGATACTGTGGGCCTTGAGTCGTTGTGGGGTCGCCGGAACATGTGGTGTAGCGGTGAAATGCATAGATATCACATAGAACACCGATCGCGAAGGCAGGTGACCAACGACGTACTGACGCTGATGGACGAAAGCGTGGGTAGCGAACGGG	ASV1244
TACGGAGGGTCCGAGCGTTATCCGGAATCATTGGGTTTAAAGGGTCCGCAGGCGGACGTGTAAGTCAGTGGTGAAATTTCCCGGCTCAACCGGGAGACTGCCATTGATACTGCTCGTCTTGAATCAGTTCGAGGATGCCGGAATGTGCGGTGTAGCGGTGAAATGCATAGATATCGCACAGAACACCTATTGCGAAGGCAGGTGTCCAGGACTGTATTGACGCTGATGGACGAAAGCGTGGGTAGCGAACGGG	ASV1245
TACGTAGGGCGCAAGCGTTGTCCGGATTTATTGGGCGTAAAGAGCTCGTAGGCGGTTTGTCGCGTCTGCTGTGAAAACCCGAGGCTCAACCTCGGGCCTGCAGTGGGTACGGGCAGACTAGAGTGCGGTAGGGGAGACTGGAATTCCTGGTGTAGCGGTGGAATGCGCAGATATCAGGAGGAACACCGATGGCGAAGGCAGGTCTCTGGGCCGCAACTGACGCTGAGGAGCGAAAGCATGGGGAGCGAACAGG	ASV1246
TACGGAGGGTGCAAGCGTTAATCGGAATTACTGGGCGTAAAGCGCGCGTAGGTGGTTAGATAAGTTGTCTGTGAAAGCCCTGGGCTCAACCTGGGAAAGCCAGGCAAAACTATTTAACTAGAGTACAAGAGAGGGTAGTGGAATTTCCAGTGTAGCGGTGAAATGCGTAGAGATTGGAAGGAACACCAGTGGCGAAGGCGGCTACCTGGCTTGATACTGACACTGAGGTGCGAAAGCGTGGGGAGCAAACAGG	ASV1247
TACGGAGGGTGCAAGCGTTACCCGGAATCACTGGGCGTAAAGGGCGTGTAGGCGGAAGGTTAAGTCCGACTTTAAAGACCGGGGCTCAACCCCGGGCCTGGGTTGGAGACTGGCTTTCTGGACCTCTGGAGAGGCAACTGGAATTCCTGGCGTAGCGGTGGAATGCGTAGATACCAGGAGGAACACCGATGGCGAAGGCAGGTTGCTGGACAGAAGGTGACGCTGAGGCGCGAAAGTGTGGGGAGCGAACCGG	ASV1248
GACGAGCTCTCCAAACGTTATTCGGTATCACTGGGCTTAAAGAGTTCGTAGGCGGTCTGGTAGGTGAGGTGTGAAATCCCCCGGCTCAACCGGGGAACTGCGCTTCAAACCACCGGACTTGAGGGAGACAGAGGTGGGCGGAACAGATGGTGGAGCGGTGAAATGCGTTGATATCATCTGGAACACCGGTGGCGAAAGCGGCCCACTGGGTCTTTTCTGACGCTGAGGAACGAAAGCTAGGGTAGCGAACGGG	ASV1249
TACGAAGGGGGCTAGCGTTGTTCGGAATTACTGGGCGTAAAGGGCGTGTAGGCGGATTGATCAGTCAGGGGTGAAATCCCGGGGCTCAACCTCGGAACTGCCTTTGATACTGTCAATCTAGAGATTGTGAGAGGATAGCGGAATACCCAGTGTAGAGGTGAAATTCGTAGATATTGGGTAGAACACCAGTGGCGAAGGCGGCTATCTGGCGCAATACTGACGCTGATGCGCGAAAGCGTGGGGAGCAAACAGG	ASV125
TACGTAGGTGGCAAGCGTTGTCCGGATTTATTGGGCGTAAAGCGAGCGCAGGCGGTCTTTTAAGTCTGATGTGAAAGCCCCCGGCTTAACCGGGGAGGGTCATTGGAAACTGGGAGACTTGAGTGCAGAAGAGGAAAGCGGAATTCCATGTGTAGCGATGAAATGCGTAGATATATGGAGGAACACCAGTGGCGAAGGCGGCTTTCTGGTCTGTAACTGACGCTGAGGCTCGAAAGCGTGGGGAGCAAACAGG	ASV1250
TACGTAGGTGGCAAGCGTTGTCCGGATTTATTGGGCGTAAAGCGAGCGCAGGCGGTGATTTAAGTCTGATGTGAAAGCCCCCAGCTCAACTGGGGAGGGTCATTGGAAACTGGATCACTTGAGTGCAGAAGAGGAGAGCGGAATTCCATGTGTAGCGGTGAAATGCGTAGATATATGGAGGAACACCAGTGGCGAAGGCGGCTCTCTGGTCTGTAACTGACGCTGAGGCTCGAAAGCGTGGGTAGCAAACAGG	ASV1251
TACGGAGGGTGCGAGCGTTAATCGGAATTACTGGGCGTAAAGCGCACGCAGGCGGTTTGTTAAGCTAGATGTGAAAGCCCCGGGCTCAACCTGGGATGGTCATTTAGAACTGGCAGACTAGAGTCTTGGAGAGGGGAGTGGAATTCCAGGTGTAGCGGTGAAATGCGTAGATATCTGGAGGAGCATCAGTGGCGAAGGCGACTCCCTGGCCAAAGACTGACGCTCATGTGCGAAAGTGTGGGTAGCGAACAGG	ASV1252
TACGTAGGGGGCAAGCGTTGTCCGGAATCACTGGGCGTAAAGCGCGCGCAGGCGGCCATTTGCGTCTGGGGTGAAAGCCCGAGGCTCAACCTTGGGATTGCCTTGGATACGGGATGGCTTGAGGATCGGAGAGGCAAGGGGAATTCCACGTGTAGCGGTGAAATGCGTAGAGATGTGGAGGAACACCTGTGGCGAAGGCGCCTTGCTGGCCGATTTCTGACGCTGAGGCGCGAAAGCGTGGGGAGCAAACAGG	ASV1253
TACGTAGGTGGCAAGCGTTATCCGGATTTATTGGGCGTAAAGCGAGCGCAGGCGGTCTTTTAAGTCTGATGTGAAAGCCCCCGGCTTAACCGGGGAGGGTCATTGGAAACTGGGAGACTTGAGTGCAGAAGAGGAAAGCGGAATTCCATGTGTAGCGGTGAAATGCGTAGATATATGGAGGAACACCAGTGGCGAAGGCGGCTTTCTGGTCTGTAACTGACGCTGAGGCTCGAAAGCGTGGGGAGCAAACAGG	ASV1254
TACGAAGGGGGCTAGCGTTGTTCGGAATTACTGGGCGTAAAGCGCGCGTAGGCGGACCAAAAAGTTGGGTGTGAAATCCCGGTGCTCAACATCGGAACTGCATTCAAAACTGTTGGTCTAGAGGATAGGAGAGGTCAGTGGAATACCGAGTGTAGAGGTGAAATTCGCAGATATTCGGTGGAACACCAGTGGCGAAGGCGACTGACTGGACTATTTCTGACGCTGAGGTGCGAAAGTGTGGGGAGCAAACAGG	ASV1255
TACGGAGGGTGCAAGCGTTACTCGGAATTACTGGGCGTAAAGAGTGCGTAGGCGTCTTATTAAGTCAGATGTGAAATCTTGTGGCTCAACCATATAAATTGCATTTGAAACTGATAAGATAGAGTTCAGAAGAGGCAAGTGGAATTAGTAGTGTAGGGGTAAAATCCGTAGATATTACTAGGAATACCGAAAGCGAAGGCGACTTGCTAAGATGATACTGACGCTGAGGCACGAAAGCGTGGGGAGCAAACAGG	ASV1256
TACGTACCGGACAAACGTTATTCGGAATCACTGGGCTTAAAGAGTACGTAGGCTGCCTTGAAGGTGAGATGTGAAATCCCACGGCCTAACCGTGGAACTGCATTTCAAACCACAAGGCTTGAGGGAGACAGGGGTGAGCGGAACTGATGGTGGAGCGGTGAAATGCGTTGATATCATCAGGAACACCGGTGGCGAAGGCGGCTCACTGGGTCTCTTCTGACGCTGAGGTACGAAAGCTAGGGTAGCGAACGGG	ASV1257
TACGAAGGTGGCAAGCGTTACTCGGAATGACTAGGCGTAAAGGGCAGGTAGGTGGTTTGGTAAGTCTGCTGTGAAAGCTCCCGGCTTAACTGGGAGAGGCCAGCGGATACTGCCAGGCTTGAGTATAGGAGAGGTTACTGGAATTCCTGGTGTAGCGGTGAAATGCGCAGAGATCAGGAGGAACACCGATGGCGAAAGCAAGTAACTGGACTATTACTGACACTCAGCTGCGAAAGCCAGGGGAGCAAACAGG	ASV1258
TACAGAAGGCCCGAGCGTTAATCAGAATCACTGGGCTTAAAGCGTGCGCAGGCTGTCCAGCAAGCATCCCGTGAAATCCCTCGGCTCAACCGGGGAACTGCGGGGTGAACTGCTGGACTTGAGAAAGGTAGGGGCTGATGGAACCATGAGTGGAGCGGTGAAATGCGTAGATATTCATGGGAACGCCGATGGGGAAGCCGATCAGCTGGGCCTTTTCTGACGCTCATGCACGAAAGCGTGGGGAGCAAACAGG	ASV1259
CACGTACTGTGCGAACGTTATTCGGAATCACTGGGCTTAAAGGGTACGTAGGCGGTTAATCAAGTCAGGTGTGAAATGCCTGAGCTCAACTGAGGCACTGCGCTTGAAACTGATTAGCTAGAGTATTCCAGGGGTGTGCGGAACTGCCAGTGGAGCGGTGAAATGCGTTGATATTGGCAGGAACACCGGAGGCGAAGGCGGCACACTGGGGGATAACTGACGCTGAGGTACGAAAGCCAGGGTAGCGAACGGG	ASV126
TACGTAGGTGGCGAGCGTTGTCCGGATTTACTGGGCGTAAAGGGAGCGTAGGCGGACTTTTAAGTGAGATGTGAAATACCCGGGCTCAACTTGGGTGCTGCATTTCAAACTGGAAGTCTAGAGTGCAGGAGAGGAGAATGGAATTCCTAGTGTAGCGGTGAAATGCGTAGAGATTAGGAAGAACACCAGTGGCGAAGGCGATTCTCTGTACTGTAACTGACGCTGAGGCTCGAAAGCGTGGGGAGCAAACAGG	ASV1260
TACGGAGGGTGCAAGCGTTGTTCGGAATTACTGGGCGTAAAGCGCGCGTAGGTGGTTTGTTAAGTCAGATGTGAAAGTCCACGGCTCAACCGTGGAAGTGCATTTGAAACTGGCAGACTTGAGTATTGGAGGGGGTAGTGGAATTCCCGGTGTAGAGGTGAAATTCGTAGATATCGGGAGGAATACCGGTGGCGAAGGCGACTACCTGGCCAAATACTGACACTGAGGTGCGAAAGCGTGGGGAGCAAACAGG	ASV1261
TACGTAGGGTCCAAGCGTTAATCGGAATTACTGGGCGTAAAGCGTGCGCAGGCGGTTGTGCAAGACCGATGTGAAATCCCCGGGCTTAACCTGGGAACTGCATTGGTGACTGCACGGCTAGAGTGTGTCAGAGGGGGGTAGAATTCCACGTGTAGCAGTGAAATGCGTAGAGATGTGGAGGAATACCGATGGCGAAGGCAGCCCCCTGGGATAACACTGACGCTCATGCACGAAAGCGTGGGGAGCAAACAGG	ASV1262
TACGGAGGGGGCTAGCGTTGTTCGGATTTACTGGGCGTAAAGCGCACGTAGGCGGCGTAGCAAGTCAGAGGTGAAAGGCCCGGGCTCAACCTGGGAACGGCCTTTGATACTGTTATGCTTGAGTTCGGAAGAGGGTAGTGGAATTCCAAGTGTAGAGGTGAAATTCGTAGATATTTGGAAGAGCACCGGTGGCGAAGGCGGCTACCTGGTCCGATACTGACGCTGAGGTGCGAAAGCGTGGGGAGCGAACAGG	ASV1263
GACGAACCGTCCAAACGTTATTCGGAATCACTGGGCTTAAAGAGTGCGTAGGCGGCTTCGAAAGTTGGGTGTGAAATCCCACGGCTCAACCGTGGAACTGCGCTCAAAACTTCGAGGCTAGAGGGAGATAGGGGTGAGCGGAACTCATGGTGGAGCGGTGAAATGCGTTGATATCATGAGGAACACCGGTGGCGAAAGCGGCTCACTGGGTCTCTTCTGACGCTGAGGCACGAAAGCTAGGGGAGCGAACGGG	ASV1264
TACGAAGGTGGCGAGCGTTGTTCGGATTTACTGGGCGTAAAGAGCACGTAGGCGGTTAGATAAGCCTCTTGGGAAAGCTCCTGGCTTAACCGGGAAAGGTCGAGGGGAACTGTCTAGCTAGAGGGCGGGAGAGGAGCGTGGAATTCCCGGTGTAGCGGTGAAATGCGTAGATATCGGGAAGAAGGCCGGTGGCGAAGGCGACGCTCTGGAACGATCCTGACGCTGAGGTGCGAAAGCGTGGGGAGCAAACAGG	ASV1265
TACGGAGGGTGCAAGCGTTACCCGGAATCACTGGGCGTAAAGGGCGTGTAGGCGGATCAGTCAGTCTGGCTTTAAAGACCGGGGCTCAACCTCGGAAGTGGGCTGGATACTGCTGGTCTGGACCTCTGGAGAGAGAACCGGAATTCCTGGTGTAGCGGTGGAATGCGTAGATACCAGGAGGAACACCGATGGCGAAGGCAGGTTCTTGGACAGAAGGTGACGCTGAGGCGCGAAAGTGTGGGGAGCGAACCGG	ASV1266
TACGGAGGGTGCGAGCGTTAATCGGAATTACTGGGCGTAAAGCGTGCGTAGGCGGATAGTTAAGCGAGATGTGAAATCCCGGGGCTCAACCTCGGAACTGCATTTCGAACTGGTTGTCTAGAGTCTTGTAGAGGGTGGTGGAATTTCCAGTGTAGCGGTGAAATGCGTAGAGATTGGAAGGAACATCAGTGGCGAAGGCGGCCACCTGGACAAAGACTGACGCTGAGGCACGAAAGCGTGGGGAGCGAACAGG	ASV1267
TACGGAAGGTCCGGGCGTTATCCGGATTTATTGGGTTTAAAGGGAGCGTAGGCCGCGTTTTAAGCGTGTTGTGAAATGTAGACGCCCAACGTCTGCATCGCAGCGCGAACTGGGACGCTTGAGTACGCGCAACGTTGGCGGAATTCGTCGTGTAGCGGTGAAATGCTTAGATATGACGAGGAACTCCGATTGCGAAGGCAGCTGACGGGAGCGGCACTGACGCTTAAGCTCGAAGGTGCGGGTATCAAACAGG	ASV1268
TACAGAGGGTGCAAACGTTGCTCGGAATGACTGGGCGTAAAGCGCGCGTAGGCGGTGGGTTAAGTCGAATGTGAAAGCCCATGGCTCAACCATGGAAGCGCATTCGAAACTGGCTCACTGGAGTCCCGGAGAGGGTGGTGGAATTTCTAGTGTAGAGGTGAAATTCGTAGAGATTAGGAGGAACACCGGTGGCGAAGGCGACCATCTGGACGGGTACTGACGCTGAGGCGCGAAAGCGTGGGGAGCAAACAGG	ASV1269
TACGTAGGTGGCAAGCGTTGTCCGGATTTATTGGGCGTAAAGCGAGTGCAGGCGGTGATTTAAGTCTGATGTGAAAGCCCCCAGCTCAACTGGGGAGGGTCATTGGAAACTGGATCACTTGAGTGCAGAAGAGGAGAGTGGAATTCCATGTGTAGCGGTGAAATGCGTAGATATATGGAGGAACACCAGTGGCGAAGGCGGCTCTCTGGTCTGTAACTGACGCTGAGGCTCGAAAGCGTGGGTAGCAAACAGG	ASV127
TACAGAGGGTGCGAGCGTTAATCGGATTTACTGGGCGTAAAGCGTGCGTAGGCGGCTTTTTAAGTCGGATGTGAAATCCCTGAGCTTAACTTAGGAATTGCATCCGATACTGGAAAGCTAGAGTATGGGAGAGGATGGTAGAATTCCAGGTGTAGCGGTGAAGTGCGTAGAGATCTGGAGGAATACCGATGGCGAAGGCAGCCATCTGGCCTAATACTGACGCTGAGGTACGAAAGCATGGGGAGCAAACAGG	ASV1270
TACGTATGGTGCAAGCGTTATCCGGATTTACTGGGTGTAAAGGGAGCGCAGGCAGTGCGGCAAGTCTGATGTGAAAGCCCGGGGCTCAACCCCGGTACTGCATTGGAAACTGTCGTACTAGAGTGTCGGAGGGGTAAGCGGAATTCCTAGTGTAGCGGTGAAATGCGTAGATATTAGGAGGAACACCAGTGGCGAAGGCGGCTTACTGGACGATAACTGACGCTGAGGCTCGAAAGCGTGGGGAGCAAACAGG	ASV1271
TACGAAGGGGGCTAGCGTTGCTCGGAATCACTGGGCGTAAAGGGCGCGTAGGCGGACATTTAAGTCGGGGGTGAAAGCCCAGGGCTCAACCCTGGAATTGCCTCCGATACTGGGTGTCTCGAGACCGGAAGAGGTGAGTGGAACTGCGAGTGTAGAGGTGAAATTCGTAGATATTCGCAAGAACACCAGTGGCGAAGGCGGCTCACTGGTCCGGTTCTGACGCTGAGGCGCGAAAGCGTGGGGAGCAAACAGG	ASV1272
TACGAAGGGGGCTAGCGTTGTTCGGAATTACTGGGCGTAAAGCGCACGTAGGCGGATTAACAAGTTGGAGGTGAAATCCTGATGCTCAACATCGGAACTGCCTTCAAAACTGTTAGTCTAGAGTTCAGGAGAGGTAAGTGGAATACCGAGTGTAGAGGTGAAATTCGTAGATATTCGGTGGAACACCAGTGGCGAAGGCGACTTACTGGACTGATACTGACGCTGAGGTGCGAAAGTGTGGGGAGCAAACAGG	ASV1273
TACGGAAGGTCCGGGCGTTATCCGGATTTATTGGGTTTAAAGGGAGCGTAGGCCGGAGATTAAGCGTGTTGTGAAATGTAGATGCTCAACATCTGAACTGCAGCGCGAACTGGTTTCCTTGAGTACGCACAAAGTGGGCGGAATTCGTGGTGTAGCGGTGAAATGCTTAGATATCACGAAGAACTCCGATTGCGAAGGCAGCTCACTGGAGCGCAACTGACGCTGAAGCTCGAAAGTGCGGGTATCGAACAGG	ASV1274
TACGGAGGATCCGAGCGTTATCCGGAATCATTGGGTTTAAAGGGTCCGTAGGTGGACGATTAAGTCAGAGGTGAAATCCTGCAGCTCAACTGTAGAATTGCCTTTGATACTGGCCGTCTTGAATTACTGTGAAGTGGTTAGAATATGTAGTGTAGCGGTGAAATGCATAGATATTACATAGAATACCAATTGCGAAGGCAGATCACTAACAGTATATTGACACTGATGGACGAAAGCGTGGGGAGCGAACGGG	ASV1275
TACGGAGGGTGCAAGCGTTGTCCGGATTTATTGGGTTTAAAGGGTGCGTAGGCGGGCCTTTAAGTCAGTGGTGAAAGCCTGCAGCTTAACTGTAGAACTGCCATTGATACTGGAGGCCTTGAGTACAGATAAGGTAGGCGGAATTGATGATGTAGCGGTGAAATGCATAGATATCATCAGGAACTCCGATTGCGAAGGCAGCTTACTGGTCTGTAACTGACGCTGAGGCACGAAAGCGTGGGGAGCGAACAGG	ASV1276
TACGGAGACTGCAAGCGTTACTCGGATTCACTGGGCGTAAAGGGTGCGTAGGCCGCCAAGCGTGTCGGGTGTGAAATCTCGGGGCTCAACCTCGAAACTGCGCCCGAAACTGTTTGGCTAGAGTATTGGAGAGGTAAGCGGAATTCCAGGTGTAGCGGTGAAATGCGTAGATATCTGGAGGAACACCAATGGCGAAGGCAGCTTACTGGACAATAACTGACGCTGAGGCACGAAAGCATGGGTAGCGAAAGGG	ASV1277
TACGGAGGGTGCGAGCGTTAATCGGAATTACTGGGCGTAAAGCGTACGCAGGCGGTTTGTTAAGCGAGATGTGAAAGCCCCGGGCTCAACCTGGGAACTGCATTTCGAACTGGCAAACTAGAGTGTGATAGAGGGTGGTAGAATTTCAGGTGTAGCGGTGAAATGCGTAGAGATCTGAAGGAATACCGATGGCGAAGGCAGCCACCTGGGTCAACACTGACGCTGATGTACGAAAGCGTGGGGAGCAAACAGG	ASV1278
TACGTAGGATGCAAGCGTTGTCCGGAATCACTGGGCGTAAAGGGTCCGTAGGCGGTTTGTTAAGTCTCCTGTGAAATTTCAGGGCTCAACCCTGAAAGGTCGGGGGATACTGGCAAACTCGAGACTGTCAGAGGCAAGTGGAATTCCCGGTGTAGTGGTGAAATGCGTAGATATCGGGAGGAACACCAGTGGCGAAAGCGGCTTGCTGGGACAGTTCTGACGCTGAGGGACGAAAGCGTGGGTAGCAAACCGG	ASV1279
TACGGAGGGTGCGAGCGTTAATCGGAATTACTGGGCGTAAAGCGCATGCAGGTGGTTTGTTAAGTCAGATGTGAAAGCCCGGGGCTCAACCTCGGAACTGCATTTGAAACTGGCAAACTAGAGTACTGTAGAGGGGGGTAGAATTTCAGGTGTAGCGGTGAAATGCGTAGAGATCTGAAGGAATACCAGTGGCGAAGGCGGCCCCCTGGACAGATACTGACACTCAGATGCGAAAGCGTGGGGAGCAAACAGG	ASV128
TACGGGGGGTGCAAGCGTTATTCGGAATCACTGGGCGTAAAGCGTGCGTAGGCGTTTTAGTAAGTCCTTTGTGAAATCCTATGGCTTAACCATAGCACTGCAAGGGAAACTACTAAAATAGAGTACAGAAGAGGTAGCTGGAATTTCTAGTGTAGGGGTAAAATCCGTTAATATTAGAAGGAATACCAATGGCGAAGGCAAGCTACTGGGATGTTACTGACGCTGAGGTGCGAAAGCGTGGGGAGCAAACAGG	ASV1280
TACGGAGGATGCAAGCGTTATCCGGAATCATTGGGCGTAAAGCGTCCGCAGGTGGCCTGTCAAGTCTGCTGTCAAAGACTAGAGCTCAACTCTGGAAAGGCAGTGGAAACTGGGAGGCTAGAGTACGGTAGGGGTAGAGGGAATTCCCAGTGTAGCGGTGAAATGCGTAGATATTGGGAAGAACACCAGTGGCGAAGGCGCTCTACTGGGCCGTAACTGACACTCAGGGACGAAAGCTAGGGTAGCGAAAGGG	ASV1281
TACGAAGGGTGCAAGCGTTACTCGGAATTACTGGGCGTAAAGCGTGCGTAGGTGGTGGCTTAAGTCCGTTGTGAAAGCCCTGGGCTCAACCTGGGAATTGCAGTGGATACTGGGTCACTAGAGTGTGGTAGAGGGTGGCGGAATTCCCGGTGTAGCAGTGAAATGCGTAGAGATCGGGAGGAACACCCGTGGCGAAGGCGGCCACCTGGGCCAACACTGACACTGAGGCACGAAAGCGTGGGGAGCAAACAGG	ASV1282
TACGAAGGGGGCTAGCGTTGTTCGGATTTACTGGGCGTAAAGCGCACGTAGGCGGATTTTTAAGTCAGGGGTGAAATCCCGGGGCTCAACCCCGGAACTGCCTTTGATACTGGAAGTCTTGAGTGTGGAAGAGGTGAGTGGAATTCCGAGTGTAGAGGTGAAATTCGTAGATATTCGGAGGAACACCAGTGGCGAAGGCGGCTCACTGGTCCATTACTGACGCTGAGGTGCGAAAGCGTGGGGAGCAAACAGG	ASV1283
TACGGAGGGGGCAAGCGTTGTTCGGAATTACTGGGCGTAAAGGGCACGTAGGCGGCGATGCGGGTCAGGTGTGAAAGCCCCGGGCTCAACCTGGGAACTGCACTTGAAACTGCATTGCTTGAGGACGGAAGAGGAGAATGGAATTCCCAGTGTAGAGGTGAAATTCGTAGATATTGGGAAGAACACCAGTGGCGAAGGCGATTCTCTGGTCCGTATCTGACGCTGAGGTGCGAAAGCGTGGGGAGCAAACAGG	ASV1284
TACGGAGGGTGCAAGCGTTAATCGGAATTACTGGGCGTAAAGCGCACGCAGGCGGTCCGTCAAGTCGGATGTGAAATCCCCGGGCTCAACCTGGGAACTGCATTCGAAACTGGCAGGCTAGAGTCTTGTAGAGGGGGGTAGAATTCCAGGTGTAGCGGTGAAATGCGTAGAGATCTGGAGGAATACCGGTGGCGAAGGCGGCCCCCTGGACAAAGACTGACGCTCAGGTGCGAAAGCGTGGGGAGCAAACAGG	ASV1285
TACGGAGGGTGCGAGCGTTAATCGGAATTACTGGGCGTAAAGCGCACGCAGGCGGCTTGTTAAGCTAGAGGTGAAAGCCCCGCGCCCAACGTGGGAACTGCCTTTAGAACTGGCAGGCTAGAGTCTTGGAGAGGGGAGTGGAATTCCAGGTGTAGCGGTGAAATGCGTAGATATCTGGAGGAACATCAGTGGCGAAGGCGGCTCCCTGGCCAAAGACTGACGCTCATGTGCGAAAGTGTGGGTAGCGAACAGG	ASV1286
TACGGAGGGAGCTAGCGTTGTTCGGAATTACTGGGCGTAAAGCGCGCGTAGGCGGTTACTCAAGTCAGAGGTGAAAGCCCGGGGCTCAACCCCGGAACTGCCTTTGAAACTAGGTAACTAGAATCTTGGAGAGGTCAGTGGAATTCCGAGTGTAGAGGTGAAATTCGTAGATATTCGGAAGAACACCAGTGGCGAAGGCGACTGACTGGACAAGTATTGACGCTGAGGTGCGAAAGCGTGGGGAGCAAACAGG	ASV1287
TACGGAGGGTGCAAGCGTTACCCGGAATCACTGGGCGTAAAGGGCGTGTAGGCGGAAGGTTAAGTCCGACTTTAAAGGCCGGGGCTCAACCCCGGGCCTGGGTTGGAGACTGGCTTTCTGGACCTCTGGAGAGGCAACTGGAATTCCTGGTGTAGCGGTGGAATGCGTAGATACCAGGAGGAACACCGATGGCGAAGGCAGGTTGCTGGACAGAAGGTGACGCTGAGGCGCGAAAGTGTGGGGAGCGAACCGG	ASV1288
TACGGAGGGTGCAAGCGTTATCCGGATTTATTGGGTTTAAAGGGTCCGTAGGCGGACTTATAAGTCAGTGGTGAAATCCTGTCGCTTAACGATAGAACTGCCATTGATACTGTAAGTCTTGAGTATATTTGAGGTAGCTGGAATAAGTAGTGTAGCGGTGAAATGCATAGATATTACTTAGAACACCAATTGCGAAGGCAGGTTACCAAGATATAACTGACGCTGAGGGACGAAAGCGTGGGGAGCGAACAGG	ASV1289
TACGGAGGATGCAAGCGTTATCCGGAATCATTGGGTTTAAAGGGTCCGTAGGTGGATTGGTCAGTCAGAGGTGAAATCCTGCAGCTCAACTGTAGAACTGCCTTTGATACTGCCGGTCTTGAATTATTGTGAAGTGGTTAGAATATGTAGTGTAGCGGTGAAATGCATAGATATTACATAGAATACCGATTGCGAAGGCAGATCACTAACAATATATTGACACTGATGGACGAAAGCGTGGGGAGCGAACGGG	ASV129
TACGGAGGGTGCAAGCGTTATCCGGAATCACTGGGTTTAAAGGGTGCGTAGGCGGCCTGATAAGTCAGAGGTGAAAGCCCACAGCTCAACTGTGGAACTGCCTTTGATACTGTTGGGCTTGAATTAGGTTGAGGTTAGCGGAATGTGGCATGTAGCGGTGAAATGCATAGATATGCCATAGAACACCAATTGCGAAGGCAGCTGGCTAGACCTTAATTGACGCTGAGGCACGAAAGCGTGGGGAGCGAACAGG	ASV1290
TACGGAGGGTGCGAGCGTTAATCGGAATTACTGGGCGTAAAGCGTGCGTAGGCGGCATGGTCAGTCGGATGTGAAAGCCCCGGGCTTAACCTGGGAATTGCATTCGATACTGCCAAGCTAGAGTATGTTAGAGGAAAGTGGAATTCCCGGTGTAGCGGTGAAATGCGTAGATATCGGGAGGAACATCAGTGGCGAAGGCGACTTTCTGGATCAATACTGACGCTGAGGTACGAAAGCGTGGGGAGCAAACAGG	ASV1291
TACGGAGGATGCAAGCGTTATCCGGAATCATTGGGTTTAAAGGGTCCGTAGGTGGATTAGTCAGTCAGAGGTGAAATCCTGCAGCTCAACTGTAGAACTGCCTTTGATACTGCTAGTCTTGAATTATTGTGAAGTGGTTAGAATATGCAGTGTAGCGGTGAAATGCATAGATATTACATAGAATACCGATTGCGAAGGCAGATCACTAACAATATATTGACACTGATGGACGAAAGCGTGGGGAGCGAACGGG	ASV1292
CACGGGGGGAACGAGCGTTGTTCGGATTTACTGGGCGTAAAGGGTGCGTAGGCGGGCCGATAAGTCGGATGTGAAATCTCACAGCTTAACTGTGAGTCGCCATTCGAAACTGTCGGTCTTGAGTGCAGGAGAGGAAAGTGGAATTCCTGGTGTAGCGGTGAAATGCGTAGATATCAGGAGGAACACCGGTGGCGAAGGCGGCTTTCTGGACTGACACTGACGCTGAGGCACGAAGGCCGGGGGAGCAAACAGG	ASV1293
TACGAAGGGGGCTAGCGTTGTTCGGAATTACTGGGCGTAAAGCGCACGTAGGCGGACTTTTAAGTCAGGTGTGAAATCCCGAGGCTCAACCTCGGAACTGCACTTGAAACTGGGAGTCTAGAGATCAGGAGAGGTTAGCGGAATACCGAGTGTAGAGGTGAAATTCGTAGATATTCGGTGGAACACCAGTGGCGAAGGCGGCTAACTGGACTGATACTGACGCTGAGGTGCGAAAGTGTGGGGAGCAAACAGG	ASV1294
GACGAACCGTCCGAACGTTATTCGGTATCACTGGGCTTAAAGAGTCCGTAGGCGGCCATGTAGGTCAGATGTGAAATCCCACAGCTCAACTGTGGAACTGCGTTTGAAACCACATGGCTTGAGGGAGATAGAGGTGAGCGGAACAGATGGTGGAGCGGTGAAATGCGTTGATATCATCTGGAACACCGGTGGCGAAAGCGGCTCACTGGATCTCTTCTGACGCTGAGGGACGAAAGCTAGGGTAGCGAACGGG	ASV1295
TACGGAGGGAGCTAGCGTTGTTCGGAATTACTGGGCGTAAAGCGCGCGTAGGCGGCTTAGCAAGTTGGGGGTGAAATCCCGGGGCTTAACCTCGGAACTGCCCTCAAAACTGCTGAGCTAGAATCCTGGAGAGGTGAGCGGAATTCCTAGTGTAGAGGTGAAATTCGTAGATATTAGGAAGAACACCAGTGGCGAAGGCGGCTCACTGGACAGGTATTGACGCTGAGGTGCGAAAGCGTGGGGAGCGAACAGG	ASV1296
TACGGAGGGTGCGAGCGTTAATCGGAATTACTGGGCGTAAAGCGCACGCAGGCGGTTTGTTAAGCTAGATGTGAAAGCCCCGCGCTTAACGTGGGATGGTCATTTAGAACTGGCAGACTAGAGTCTTGGAGAGGGGAGTGGAATTTCTGGTGTAGCGGTGAAATGCGTAGAGATCAGAAGGAACACCAATGGCGAAGGCAGCTCTCTGGCCAAAGACTGACGCTCATGTGCGAAAGTGTGGGTAGCGAACAGG	ASV1297
TACGGAGGGGGCAAGCGTTGTTCGGAATTATTGGGCGTAAAGGGCGCGTAGGCGGCCTGGTAAGTCAGTTGTGAAAGCCCTCGGCTCAACCGAGGAATTGCGACTGATACTGCCGGGCTTGAGTCCCGGAGAGGGTAGCGGAATTCCCAGTGTAGCGGTGAAATGCGTAGATATTGGGAGGAACATCGGTGGCGAAGGCGGCTACCTGGACGGGTACTGACGCTGAGGCGCGAAAGCTAGGGGAGCAAACAGG	ASV1298
TACGGAGGGTGCAAGCGTTAATCGGAATTACTGGGCGTAAAGCGAGTGCAGGCGGTCGCGTGTGTCGGGTGTGAAAGCCCCGGGCTCAACCTGGGAATTGCATCCGAAACTGCGTGACTAGAATATGGTAGAGGAAGACGGAATTCCACGTGTAGCGGTGAAATGCGTAGATATGTGGAGGAACACCAATGGCGAAGGCAGTCTTCTGGGCCAATATTGACGCTGAGGCTCGAAAGCGTGGGTAGCAAACAGG	ASV1299
TACGGAGGGTGCAAGCGTTAATCGGAATTACTGGGCGTAAAGCGCACGCAGGCGGTCTGTCAAGTCGGATGTGAAATCCCCGGGCTCAACCTGGGAACTGCATTCGAAACTGGCAGGCTAGAGTCTTGTAGAGGGGGGTAGAATTCCAGGTGTAGCGGTGAAATGCGTAGAGATCTGGAGGAATACCGGTGGCGAAGGCGGCCCCCTGGACAAAGACTGACGCTCAGGTGCGAAAGCGTGGGGAGCAAACAGG	ASV13
TACAGAGGGCTCAAGCGTTAATCGGAATCACTGGGCTTAAAGGGTCCGCAGGCGGATCGGTAAGTATCTTGTGAAATACCATGGCTCAACCATGGAATTGCTCGGTAAACTGCCAATCTTGAACACGGTAGGGGCCATCGGAACTCTAGGTGGAGCGGTGAAATGCGTAGATATCTAGAGGAACGCCAAAGGCGAAGGCAGATGGCTGGGCCGTTGTTGACGCTCAGGGACGAAAGCATGGGTAGCGAACGGG	ASV130
TACGGAGGGTGCAAGCGTTATCCGGAATCATTGGGTTTAAAGGGTCCGCAGGCGGTCAATTAAGTCAGAGGTGAAATCCCATAGCTTAACTATGGAACTGCCTTTGATACTGGTTGACTTGAGTTATACGGAAGTAGATAGAATAGGTAGTGTAGCGGTGAAATGCATAGATATTACTTAGAATACCGATTGCGAAGGCAGTCTACTACGTATATACTGACGCTCATGGACGAAAGCGTGGGGAGCGAACAGG	ASV1300
TACGGAGGGGGTTAGCGTTGTTCGGAATTACTGGGCGTAAAGCGCGCGTAGGCGGATTAGTCAGTTAGAGGTGAAACCCCAGGGCTCAACCCTGGAACTGCCTTTAATACTGCTAGTCTTGAGTTCGAGAGAGGTGAGTGGAATTCCGAGTGTAGAGGTGAAATTCGTAGATATTCGGAGGAACACCAGTGGCGAAGGCGGCTCACTGGCTCGATACTGACGCTGAGGTGCGAAAGTGTGGGGAGCAAACAGG	ASV1301
GACGGAGGGCGCAAGCGTTGTTCGGAATCACTGGGCGTAAAGCGCGCGCAGGCGGAGCGGTAAGTCGGGGGTGAAAGACCGGGGCTCAACCCCGGGGCGGCCTCCGAGACTGTCGTTCTGGGGACCGGTAGGGGCGGGTGGAATTCCCGGTGTAGCGGTGGAATGCGTAGAGATCGGGAAGAACACCGGTGGCGAAGGCGGCCCGCTGGGCCGGATCCGACGCTGAGGCGCGAAAGCGTGGGGAGCAAACAGG	ASV1302
TACGAAGGGGGCTAGCGTTGTTCGGAATTACTGGGCGTAAAGCGCGCGTAGGCGGATTATTAAGCCAGATGTGAAATCCCGAGGCTCAACCTCGGAACTGCATTTGGAACTGGTAGTCTAGAGTTCAGGAGAGGTTCGTGGAATGCCGAGTGTAGAGGTGAAATTCGTAGATATTCGGTGGAACACCAGTGGCGAAGGCGACGAACTGGACTGATACTGACGCTGAGGTGCGAAAGTGTGGGGAGCAAACAGG	ASV1303
TACGTAGGTGGCAAGCGTTATCCGGAATTATTGGGCGTAAAGCGCGCGTAGGCGGTTTCTTAAGTCTGATGTGAAAGCCCACGGCTCAACCGTGGAGGGTCATTGGAGACTGGGAAACTTGAGTGCAGAAGAGGAAAGTGGAATTCCATGTGTAGCGATGAAATGCGCAGAGATATGGAGGAACACCAGTGGCGAAGGCGACTTTCTGGTCTGTAACTGACGCTGATGTGCGAAAGCGTGGGGATCAAACAGG	ASV1304
TACGGAGGGAGCTAGCGTTGTTCGGAATTACTGGGCGTAAAGCGCGCGTAGGCGGATAGATAAGTTGGGGGTGAAAGCCCGGGGCTCAACCTCGGAACTGCCCTCAAAACTATCTATCTAGAATCCTGGAGAGGTGAGTGGAATTCCTAGTGTAGAGGTGAAATTCGTAGATATTAGGAAGAACACCAGTGGCGAAGGCGGCTCACTGGACAGGTATTGACGCTGAGGTGCGAAAGCGTGGGGAGCAAACAGG	ASV1305
TACGGAGGGGGCGAGCGTTGTTCGGATTTACTGGGCGTAAAGGGTCCGTAGGTGGTTTTGTAAGTTAGATGTGAAAGCCCGGAGCTCAACTCCGGAATTGCATTTAAAACTGCAAGACTAGAGTCATAGAGAGGATAGTGGAATTTCCAGTGTAGAGGTGAAATTCGTAGATATTGGAAGGAACACCAGAGGCGAAGGCGACTATCTGGCTATGTATTGACACTGAGGGACGAAAGCGTGGGGAGCAAACAGG	ASV1306
TACGGAGGGTGCAAGCGTTAATCGGAATTACTGGGCGTAAAGCGTGCGTAGGCGGCTCATTAAGTCGGATGTGAAAGCCCTGGGCTCAACCTGGGAATTGCATACGATACTGGTGGGCTAGAGTGTGGCAGAGGCAAGTGGAATTCCCGGTGTAGCGGTGAAATGCGTAGAGATCGGGAGGAACATCAGTGGCGAAGGCGACTTGCTGGGTCAACACTGACGCTGAGGTACGAAAGCGTGGGGAGCAAACAGG	ASV1307
TACAGAGAGTGCAAACGTTGTTCGGAATTACTGGGCTTAAAGCGCGCGTAGGCGGCATTGTAAGTGTCGGGTGAAAGCCCACGGCTCACCCGTGGAATTGCCTGGCATACTGCAGTGCTAGAGTGTGGTAGGGGAGAGCAGAACTCCTGGTGGAGCGGTGAAATGCGTAGATATCAGGAGGAATACCGGTGGCGAAGGCGGCTCTCTGGTCCATGACTGACGCTGAGGTGCGAAAGCTAGGGTAGCGAACGGG	ASV1308
TACGAAGGGAGCTAGCGTTGTTCGGAATTACTGGGCGTAAAGCGCACGTAGGCGGATTGGAAAGTTAGAGGTGAAATCCCGGGGCTCAACCCCGGAACTGCCTTTAAAACTCCCAGTCTAGAGGATAGGAGAGGTCAGTGGAATACCGAGTGTAGGGGTGAAATTCGTAGATATTCGGTGGAACACCAGTGGCGAAGGCGACTGACTGGACTATTTCTGACGCTGAGGTGCGAAAGTGTGGGGAGCAAACAGG	ASV1309
TACGGAGGGGGCTAGCGTTGTTCGGAATTACTGGGCGTAAAGCGCACGTAGGCGGCTATTCAAGTCAGAGGTGAAAGCCCGGAGCTCAACTCCGGAACTGCCTTTGAAACTAGATAGCTTGAACATCGGAGAGGTGAGTGGAATTCCGAGTGTAGAGGTGAAATTCGTAGATATTCGGAAGAACACCAGTGGCGAAGGCGGCTCACTGGACGATTGTTGACGCTGAGGTGCGAAAGCGTGGGGAGCAAACAGG	ASV131
TACGGAGGGTGCAAGCGTTAATCGGAATTACTGGGCGTAAAGCGCACGTAGGTGGTTTATTAAGTCAGATGTGAAATCCCTGGGCTCAACCTAGGCAGGTCATCTGATACTGGTAGACTAGAATGTGGGAGAGGGAAGTGGAATTTCCGGTGTAGCGGTGAAATGCATAGAGATCGGAAGGAACATCAGTGGCGAAGGCGACTTCCTGGACCAACATTGACACTGAGGTGCGAAAGCGTGGGTAGCAAACAGG	ASV1310
TACGTACCGGACGAACGTTATTCGGAATCACTGGGCTTAAAGAGTGCGTAGGCGGTCTAACAGGTGGGGTGTGAAATCCCGCGGCTCAACCGCGGAACTGCGCTCCAAACCGTTAGGCTTGAGGGAGACAGGGGTGAGCGGAACTGATGGTGGAGCGGTGAAATGCGTTGATATCATCAGGAACACCGGTGGCGAAGGCGGCTCACTGGGTCTCTTCTGACGCTGAGGCACGAAAGCTAGGGTAGCGAACGGG	ASV1311
TACAGAGGGTGCAAGCGTTAATCGGAATTACTGGGCGTAAAGCGCGCGTAGGTTGTTTTTTAAGTCGGATGTGAAATCCCCGGGCTCAACCTGGGAACTGCATACGATACTGAGAGGCTAGAGTATAGTAGAGGGAAGTGGAATTTCCGGTGTAGCGGTGAAATGCGTAGATATCGGAAGGAACACCAGTGGCGAAGGCGGCTTCCTGGACTAATACTGACACTGAGGTGCGAAAGCGTGGGTAGCGAACAGG	ASV1312
TACGGAGGGTGCAAGCGTTACTCGGAATTACTGGGCGTAAAGAGTGCGTAGGCGTCTTATTAAGTCAGATGTGAAATCTTGTGGCTCAACCATATAAATTGCATTTGAAACTGATAAGATAGAGTTCAGAAGAGGCAAGTGGAATTAGTAGTGTAGGGGTAAAATCCGTAGATATTACTAGGAATACCGAAAGCGAAGGCGACTTGCTAGGATGATATTGACGCTGAGGCACGAAAGCGTGGGGAGCAAACAGG	ASV1313
TACGTAGGTGGCAAGCGTTATCCGGAATTATTGGGCGTAAAGCGCGCGTAGGCGGTTTTTTAAGTCTGATGTGAAAGCCCACGGCTCAACCGTGGAGGGTCATTGGAAACTGGAAAACTTGAGTGCAGAAGAGGAAAGTGGAATTCCATGTGTAGCGGTGAAATGCGCAGAGATATGGAGGAACACCAGTGGCGAAGGCGACTTTCTGGTCTGTAACTGACGCTGATGTGCGAAAGTGTGGGGATCAAACAGG	ASV1314
TACGTAGGGCGCAAGCGTTGTCCGGAATTATTGGGCGTAAAGAGCTCGTAGGCGGCTGGTCGCGTCTGTCGTGAAAACTTCCGGCTCAACCGGGGGCTTGCGGTGGGTACGGGCCGGCTAGAGTGCGGTAGGGGTAACTGGAACTCCTGGTGTAGCGGTGGAATGCGCAGATATCAGGAAGAACACCGATGGCGAAGGCAGGTTACTGGGCCGTTACTGACGCTGAGGAGCGAAAGCGTGGGGAGCGAACAGG	ASV1315
TACGTAGGGTGCGAGCGTTAATCGGAATTACTGGGCGTAAAGCGTGCGCAGGCGGTTTTGTAAGACAGATGTGAAATCCCCGGGCTTAACCTGGGAACTGCGTTTGTGACTGCAAGGCTAGAGTACGGCAGAGGGGGGTGGAATTCCTGGTGTAGCAGTGAAATGCGTAGAGATCAGGAGGAACACCGATGGCGAAGGCAGCCCCCTGGGCCTGTACTGACGCTCATGCACGAAAGCGTGGGGAGCAAACAGG	ASV1316
CACGAACTGCGCGAACGTTATTCGGAATCACTGGGCTTAAAGAGTCCGTAAGCGGCTCGGTAGGTGGGGTGTGAAAGCCCACGGCTCAACCGTGGAACTGCGCTCCAAACCATCGAGCTTGAGGGAGATAGAGGAGAGCGGAACTGATGGTGGAGCGGTGAAATGCGTTGATATCATCAGGAACACCGGTGGCGAAAGCGGCTCTCTGGGTCTCTTCTGACGCTGAGGGACGAAAGCTAGGGGAGCGAACGGG	ASV1317
TACAGAGGGTGCAAGCGTTAATCGGAATTACTGGGCGTAAAGCGCGCGTAGGTGGTTTGTTAAGTTGAATGTGAAATCCCCGGGCTCAACCCGGGAACTGCATCCAAAACTGGCAAGCTAGAGTAGGGCAGAGGGTGGTGGAATTTCCTGTGTAGCGGTGAAATGCGTAGATATAGGAAGGAACACCAGTGGCGAAGGCGACCACCTGGGCTCATACTGACACTGAGGTGCGAAAGCGTGGGGAGCAAACAGG	ASV1318
TACGAAGGGGGCTAGCGTTGCTCGGAATCACTGGGCGTAAAGGGCGCGTAGGCGGCCATTCAAGTCGGGGGTGAAAGCCTGTGGCTCAACCACAGAATTGCCTTCGATACTGTTTGGCTTGAGACCGGAAGAGGTAAGTGGAACTGCGAGTGTAGAGGTGAAATTCGTAGATATTCGCAAGAACACCAGTGGCGAAGGCGGCTTACTGGTCCGGTTCTGACGCTGAGGCGCGAAAGCGTGGGGAGCAAACAGG	ASV1319
TACGTAGGGTGCGAGCGTTATCCGGAATTATTGGGCGTAAAGAGCTCGTAGGCGGTTTGTCGCGTCTGTCGTGAAAGTCCGGGGCTTAACCCCGGATCTGCGGTGGGTACGGGCAGACTAGAGTGCAGTAGGGGAGACTGGAATTCCTGGTGTAGCGGTGGAATGCGCAGATATCAGGAGGAACACCGATGGCGAAGGCAGGTCTCTGGGCTGTAACTGACGCTGAGGAGCGAAAGCATGGGGAGCGAACAGG	ASV132
TACGAAAGGGGCTAGCGTTGTTCGGAATTACTGGGCGTAAAGCGCGCGTAGGCGGGCTGGAAAGTTGGGGGTGAAATCCCGGGGCTCAACCCCGGAACTGCCTCCAAAACTCCCAGCCTAGAGGATGTGAGAGGATAGTGGAATTCCGAGTGTAGAGGTGAAATTCGTAGATATTCGGAAGAACACCAGTGGCGAAGGCGACTGTCTGGCACATTTCTGACGCTGAGGTGCGAAAGCGTGGGGAGCAAACAGG	ASV1320
TACGGAGGGTCCAAGCGTTATCCGGATTTATTGGGTTTAAAGGGTCCGTAGGCGGGAGAATAAGTCAGTGGTGAAAGCCTACAGCTTAACTGTAGAACTGCCATTGATACTGTTTTTCTTGAGTATAGATGAAGTGGGCGGAATGTGTCATGTAGCGGTGAAATGCATAGATATGACACAGAACACCGATTGCGAAGGCAGCTCACTAAACTATTACTGACGCTGAGGGACGAAAGCGTGGGGAGCGAACAGG	ASV1321
TACGGGGGGTGCAAGCGTTATTCGGAATCACTGGGCGTAAAGCGTGCGTAGGCGTTTTAGTAAGTCTTTTGTGAAATCCTATGGCTTAACCATAGCACTGCAAGGGAAACTACTAAAATAGAGTACAGAAGAGGTAGCTGGGATTTCTAGTGTAGGGGTAAAATCCGTTAATATTAGAAGGAATACCAATGGCGAAGGCAAGCTACTGGGATGTTACTGACGCTGAGGTGCGAAAGCGTGGGGAGCAAACAGG	ASV1322
GACGAACCGTCCAAACGTTATTCGGTATCACTGGGCTTAAAGCGTGCGTAGGCGGCCTGGTAGGTGAGATGTGAAAGCCCACGGCTCAACCGTGGAATTGCGTTTCAAACCACCAGGCTGGAGGATGGCAGGGGTGATGGGAACTGATGGTGGAGCGGTGAAATGCGTTGATATCATCAGGAACACCGGTGGCGAAGGCGCATCACTGGGCCATTTCTGACGCTGAGGCACGAAAGCTAGGGTAGCGAACGGG	ASV1323
TACAGAGAGTGCGAACGTTGTTCGGAATTACTGGGCTTAAAGCGTACGTAGGCGGCGTAACAAGTGTCGGGTGAAAGCCCACGGCTCACCCGTGGAATTGCCTGGCAAACTGTTATGCTAGAGTGTGGTAGGGGAGAACAGAACTCATGGTGGAGCGGTGAAATGCGTAGATATCATGAGGAATACCGGTGGCGAAGGCGGTTCTCTGGTCCACAACTGACGCTGAGGTACGAAAGCTAGGGTAGCGAACGGG	ASV1324
TACGGAGGATCCGAGCGTTATCCGGATTTATTGGGTTTAAAGGGTGCGCAGGCGGCATGTTAAGTCGGCGGTGAAATTTTGCAGCTCAACTGTAAAAGAGCCTTCGAAACTGGCAAGCTTGAGTGTGGATGAAGTAGGCGGAATTTGTGGTGTAGCGGTGAAATGCATAGATATCACAAAGAACACCGATTGCGCAGGCAGCTTACTAAACCATAACTGACGCTCATGCACGAAGGCGTGGGGATCAAACAGG	ASV1325
TACGGAGGGTGCAAGCGTTGTCCGGATTTATTGGGTTTAAAGGGTACGTAGGCGGATTTTTAAGTCCGTGGTGAAAGCCTACAGCTTAACTGTAGAACTGCCATGGATACTGGAAATCTTGAGTTCAGTTGAGGTAAGCGGAATTTATGATGTAGCGGTGAAATGCATAGATATCATAAAGAACACCTATTGCGAAGGCAGCTTGCTGGACTTGGACTGACGCTAAGGTACGAAAGCGTGGGGAGCGAACAGG	ASV1326
TACGGAGGGTGCAAGCGTTACTCGGAATTACTGGGCGTAAAGAGTGCGTAGGCGTCTTATTAAGTCAGATGTGAAATCTTGTGGCTCAACCATATAAATTGCATTTGAATCTGATAAGATAGAGTTCAGAAGAGGCAAGTGGAATTAGTAGTGTAGGGGTAAAATCCGTAGATATTACTAGGAATACCGAAAGCGAAGGCGACTTGCTAGGATGATACTGACGCTGAGGCACGAAAGCGTGGGGAGCAAACAGG	ASV1327
TACGGAGGGAGCTAGCGTTGTTCGGAATTACTGGGCGTAAAGCGCACGTAGGCGGCTTTGTAAGTTAGAGGTGAAAGCCTGGAGCTCAACTCCAGAATTGCCTTTAAGACTGCATCGCTTGAATCCAGGAGAGGTGAGTGGAATTCCGAGTGTAGAGGTGAAATTCGTAGATATTCGGAAGAACACCAGTGGCGAAGGCGGCTCACTGGACTGGTATTGACGCTGAGGTGCGAAAGCGTGGGGAGCAAACAGG	ASV1328
TACGAAGGGGGCTAGCGTTGCTCGGAATTACTGGGCGTAAAGGGCGCGTAGGCGGACAGTTAAGTCGGGGGTGAAAGCCCGGGGCTCAACCTCGGAATTGCCTTCGATACTGGCTGTCTTGAGTACGGGAGAGGTGTGTGGAACTCCGAGTGTAGAGGTGAAATTCGTAGATATTCGGAAGAACACCAGTGGCGAAGGCGACACACCGGCCCGTTACTGACGCTGAGGCGCGAAAGCGTGGGGAGCAAACAGG	ASV1329
TACAGAGGGTGCGAGCGTTAATCGGAATTACTGGGCGTAAAGAGTGTGTAGGTTGTTATGTAAGTTAGAGGTGAAAGCCCTGGGCTTAACCTGGGAAAGTCCTTTAAGACTGCATAACTAGAGTGCTGTAGAGGGTGGCGGAATTTCCGGTGTAGCGGTGAAATGCGTAGATATCGGAAGGAACACCAGTGGCGAAGGCGACCACCTGGCCAGACACTGACACTGAGACACGAAAGCGTGGGGAGCAAACAGG	ASV133
TACGTAGGGGGCAAGCGTTATCCGGATTTACTGGGTGTAAAGGGAGCGTAGACGGCGCAGCAAGTCTGATGTGAAAACCCGGGGCTCAACCCCGGGACTGCATTGGAAACTGTCAATCTAGAGTACCGGAGAGGTAAGCGGAATTCCTAGTGTAGCGGTGAAATGCGTAGACATTAGGAGGAACACCAGTGGCGAAGGCGGCTTGCTGGACGACAACTGACGCTGAGGCGCGAAAGCGTGGGGAGCAAACAGG	ASV1330
TACGGAGGGGGCTAGCGTTGTTCGGAATTACTGGGCGTAAAGCGCACGTAGGCGGCTTTTTAAGTCAGAGGTGAAAGCCCGGAGCTCAACTCCGGAATTGCCTTTGAGACTGGATCGCTTGAACGTCGGAGAGGTGAGTGGAATTCCGAGTGTAGAGGTGAAATTCGTAGATATTCGGAAGAACACCAGTGGCGAAGGCGGCTCACTGGACGACTGTTGACGCTGAGGTGCGAAAGCGTGGGGAGCAAACAGG	ASV1331
TACGGAGGGTGCAAGCGTTGTTCGGAATCACTGGGCGTAAAGCGCGTGTAGGTGGCTAGGTAAGTCAGATGTGAAAGCCCATGGCTCAACCATGGAAGTGCATTTGAAACTATCTAGCTTGAGTTCGGGAGAGGAAAGTGGAATTCCTGGTGTAGAGGTGAAATTCGTAGATATCAGGAAGAACACCGGTGGCGAAGGCGGCTTTCTGGACCGATACTGACGCTAAGACGCGAAAGCGTGGGGAGCAAACAGG	ASV1332
TACAGAGGTGCCGAGCGTTAGGCGGAATCACCGGGCTTAAAGCGCGTGTAGGCGGGTCGTTAAGTGTCCGCGTGAAATCCCACGGCTCAACCGTGGAACTGCCGGGCATACTGGCGACCTTGAGGCACTTAGGGGCGAGCGGAACAAATGGTGGAGCGGTGAAATGCGTAGATATCATTTGGAACGCCGACGGTGAAAACAGCTCGCTGGGAGTGTCCTGACGCTGAGACGCGAAAGCCAGGGGAGCGAACGGG	ASV1333
TACAGAGGGTGCGAGCGTTAATCGGATTTACTGGGCGTAAAGCGTGCGTAGGCGGCTTTTTAAGTCGGATGTGAAATCCCTGAGCTTAACTTAGGAATTGCATTCGATACTGGGAAGCTAGAGTATGGGAGAGGATGGTAGAATTCCAGGTGTAGCGGTGAAATGCGTAGAGATCTGGAGGAATACCGATGGCGAAGGCAGCCATCTGGCCTAATACTGACGCTGAGGTACAAAAGCATGGGGAGCAAACAGG	ASV1334
CACGTACTGTGCGAACGTTATTCGGAATCACTGGGCTTAAAGGGTCCGTAGGCGGCGTGGCAAGTCAGGTGTGAAATTTCACGGCTCAACCGTGAAACTGCGCTTGAAACTGCCATGCTTGAGTATCTTAGGGGTGTGCGGAACTGCCAGTGGAGCGGTGAAATGTGTTGATATTGGCAGGAACACCGGAGGCGAAAGCGGCACACTGGGAGATAACTGACGCTGAGGGACGAAAGCCAGGGGAGCGAACGGG	ASV1335
TACGGAGGGCGCGAGCGTTACCTGGATTCACTGGGCGTAAAGGGCGTGTAGGCGGCCTGGGGCGTCCCATGTGAAAGACCACGGCTCAACCGTGGGGGAGCGTGGGATACGCTCAGGCTAGACGGTGGGAGAGGGTGGTGGAATTCCCGGAGTAGCGGTGAAATGCGCAGATACCGGGAGGAACGCCGATGGCGAAGGCAGCCACCTGGTCCACCCGTGACGCTGAGGCGCGAAAGCGTGGGGAGCAAACCGG	ASV1336
TACGAAGGGACCTAGCGTAGTTCGGAATTACTGGGCTTAAAGAGTTCGTAGGTGGTTGAAAAAGTTGGTGGTGAAATCCCAGAGCTTAACTCTGGAACTGCCATCAAAACTTTTCAGCTAGAGTATGATAGAGGAAAGCAGAATTTCTAGTGTAGAGGTGAAATTCGTAGATATTAGAAAGAATACCAATTGCGAAGGCAGCTTTCTGGATCATTACTGACACTGAGGAACGAAAGCATGGGTAGCGAAGAGG	ASV1337
TACGGAGGGTGCGAGCGTTAATCGGAATTACTGGGCGTAAAGCGCACGCAGGCGGTTTGTCAAGCTAGAGGTGAAAGCCCCGCGCTCAACGTGGGAATTGCCTTTAGAACTGGCAGGCTAGAGTCTTGGAGAGGGGAGTGGAATTCCAGGTGTAGCGGTGAAATGCGTAGAGATCTGGAGGAACATCAGTGGCGAAGGCGACTCCCTGGCCAAAGACTGACGCTCATGTGCGAAAGTGTGGGTAGCGAACAGG	ASV1338
TACGGAGGGTGCGAGCGTTAATCGGAATTACTGGGCGTAAAGCGCACGCAGGCGGTTTGTTAAGCTAGATGTGAAAGCCCCGGGCTCAACCTGGGATGGTCATTTAGAACTGGCAGACTAGAGTCTTGGAGAGGGGAGTGGAATTCCAGGTGTAGCGGTGGAATGCGTAGATATCTGGAGGAACATCAGTGGCGAAGGCGACTCCCTGGCCAAAGACTGACGCTCATGTGCGAAAGTGTGGGTAGCGAACAGG	ASV1339
TACGGAGGGTCCGAGCGTTAATCGGAATTACTGGGCGTAAAGCGCGCGTAGGCGGCTTCGTCAGTCAGATGTGAAAGCCCCGGGCTCAACCTGGGAACTGCATTTGATACTGCGGAGCTAGAGTATGGTAGAGGATAGTGGAATTCCAGGTGTAGCGGTGAAATGCGTAGATATCTGGAGGAACATCAGTGGCGAAGGCGACTGTCTGGACCAATACTGACGCTGAGGTGCGAAAGCGTGGGGAGCAAACAGG	ASV134
TACGTAGGGGGCAAGCGTTATCCGGATTTACTGGGTGTAAAGGGAGCGTAGACGGCACAGCAAGTCTGAAGTGAAATCCCCGGGCTCAACCCGGGAACTGCTTTGGAAACTGTTGGGCTAGAGTGCTGGAGAGGCAAGCGGAATTCCTAGTGTAGCGGTGAAATGCGTAGATATTAGGAGGAACACCAGTGGCGAAGGCGGCTTGCTGGACAGTAACTGACGTTGAGGCTCGAAAGCGTGGGGAGCAAACAGG	ASV1340
TACAGAGGGTGCAAACGTTGCTCGGAGTGACTGGGCGTAAAGCGCGCGTAGGCGGTGGGTTAAGTCGAATGTGAAAGCCCATGGCTCAACCATGGAAGCGCATTCGAAACTGGCTCACTGGAGTCCCGGAGAGGGTGGTGGAATTCCTAGTGTAGAGGTGAAATTCGTAGAGATTAGGAGGAACACCGGTGGCGAAGGCGACCATCTGGACGGGTACTGACGCTGAGGCGCGAAAGCGTGGGGAGCAAACAGG	ASV1341
GACGAAGGTGGCAAGCGTTGCTCGGAATTACTGGGCATAAAGCGCGCGTAGGTGGCGTGTTAAGCGGGGAATGAAAGCCCATGGCTCACCCATGGAATTGTTTTCCGAACTGGCATGCTTGAGGACGGGAGGGGAAGGTGGAATTCCTGGTGTAGCGGTGAAATGCGTAGATATCAGGAGGAACACCGGTGGCGAAAGCGACCTTCTGGCCCGTTCCTGACACTGAGGCGCGAAAGCTAGGGGAGCAAACAGG	ASV1342
TACGGAGACCTCGAGCGTTACTCGGATTCACTGGGCGTAAAGGGTGCGCAGGCGGAAGAGTGTGTTAGATGTGAAATCCCAGGGCTCAACTCTGGAACTGCGTCTAAAACTGCTTTTCTTGAGTCTCGGAGAGGTAAGCGGAATTTGTGGTGTAGCGGTGAAATGCGTAGATATCACAAGGAACACCCATGGCGAAGGCAGCTTACTGGACGAGAACTGACGCTCATGCACGAAAGCGTGGGTAGCGAAAGGG	ASV1343
TACGGAGGGTGCAAGCGTTACTCGGAATTACTGGGCGTAAAGAGTGCGTAGGCGTCTTATTAAGTCAGATGTGAAATCTTGTGGCTCAACCATATAAATTGCATTTGAAACTGATAAGATAGAGTTCAGAAGAGGCAAGTGGAATTAGTAGTGTAGGGGTAAAATCCGTAGATATTACTAGGAATACCGAAAGCGAAGGCGACTTGCTAGGATGATACTGACGCTGAGGCACGAAAGCGTGGGGAGCAAGCAGG	ASV1344
TACGGAGGGTGCAAGCGTTGTCCGGATTCATTGGGTGTAAAGGGTGTGTAGGCGGAACGGTAAGTCAGAGGTGAAATCCCACAGCTTAACTGTGGAACTGCCTTTGATACTGCCGATCTTGAGTCCCGGAGGGGTGGCTGGAATTCGTGGTGTAGCGGTGAAATGCGTAGATATCACGAGGAACACCAAAGGCGTAGGCAGGTCACTGGACGGGAACTGACGCTGAGGCACGAAAGTGTGGGGAGCGAACAGG	ASV1345
TACGAAGGGCCCGAGCGTTAAGCGGAATCACTGGGCTTAAAGCGTACGTAGGCGGGAACATAAGCATCTTGTGAAATCCCACCGCTCAACGGTGGAACTGCAGGGTGAACTGTGTTTCTTGAGGTCGGTAGGGGCTGTCGGAACGCACGGTGGAGCGGTGAAATGCGTAGATATCGTGCGGAACGCCGAAGGTGAAGACAGGCAGCTGGGCCGATTCTGACGCTGAGGTACGAAAGCGTGGGTAGCGAACGGG	ASV1346
TACGGAGGGGGCTAGCGTTGTTCGGAATTACTGGGCGTAAAGCGCACGTAGGCGGCTATTCAAGTCAGAGGTGAAAGCCCGGAGCTCAACTCCGGAACTGCCTTTGAAACTAGATAGCTTGAACATCGGAGAGGTAAGTGGAATTCCGAGTGTAGAGGTGAAATTCGTAGATATTCGGAAGAACACCAGTGGCGAAGGCGGCTTACTGGACGATTGTTGACGCTGAGGTGCGAAAGCGTGGGGAGCAAACAGG	ASV1347
TACGAATGGAGCGAGCGTTGTTCGGAATCACTGGGCGTAAAGCGTATGTAGGCGGACATGAAAGTCAGAAGTGAAATCCCGAGGCTCAACCTCGGAATTGCTTTTGAAACTCCATGTCTCGAGTCCCGGAGGGGCCAGCGGAATTCCGAGTGTAGAGGTGAAATTCGCAGATATTCGGAGGAACACCAGTGGCGTAGGCGGCTGGCTGGACGGGAACTGACGCTGAGATACGAAAGCGTGGGGAGCAAACAGG	ASV1348
TACGGAGGGTGCAAGCGTTGTTCGGAATCATTGGGCGTAAAGCGGGTGCAGGCGGTGAAGTGTGTCTGATGTGAAAGCCCGGGGCTCAACCCCGGAAGTGCATTGGAAACTGCTTCACTTGAGTCCTGGAGAGGATAGCGGAATTCCTGGTGTAGAGGTGAAATTCGTAGATATCAGGAGGAACACCGGTGGCGAAGGCGGCTATCTGGACAGTGACTGACGCTCATACCCGAAAGCGTGGGGAGCAAACAGG	ASV1349
TACGAAGGGGGCTAGCGTTGCTCGGAATGACTGGGCGTAAAGGGCGCGCAGGCGGTTTGGACAGTCAGATGTGAAATTCCCGGGCTTAACCTGGGGGCTGCATTTGATACGTTCAGACTAGAGTGTGAAAGAGAGTTGTGGAACTCCAAGTGTAGAGGTGAAATTCGTAGATATTTGGAAGAACACCGGTGGCGAAGGCGGCGACCTGGTTCACAACTGACGCTGAGGCGCGAAAGCGTGGGGAGCGAACAGG	ASV135
TACGAAGGGCCCGAGCGTTAAGCGGAATCACTGGGCTTAAAGCGTACGTAGGCGGAAACATAAGCATCTTGTGAAATCCCACCGCTCAACGGTGGAACTGCAGGGTGAACTGTGTTTCTTGAGGTCGGTAGGGGCTGTCGGAACGCACGGTGGAGCGGTGAAATGCGTAGATATCGTGCGGAACGCCGAAGGTGAAGACAGGCAGCTGGGCCGATTCTGACGCTGAGGTACGAATGCGTGGGTAGCGAACGGG	ASV1350
TACGTAGGGTGCAAGCGTTAATCGGAATTACTGGGCGTAAAGCGTGCGCAGGCGGTTTTGTAAGTCGGACGTGAAATCCCCGGGCTCAACCTGGGAATTGCGTTGGAGACTGCAAGGCTGGAGTCTGGCAGAGGGGGGTAGAATTCCACGTGTAGCAGTGAAATGCGTAGAGATGTGGAGGAACACCGATGGCGAAGGCAGCCCCCTGGGTCAAGACTGACGCTCATGCACGAAAGCGTGGGGAGCAAACAGG	ASV1351
TACAGAGGGTGCAAGCGTTGTCTGGATTTATTGGGCGTAAAGCGTCTGTAGGCTGTTTGTCAAGTCTGAAGTGAAAGAATGGGGCTCAACTCCATCCCCGCTTTGGAAACTGACAAACTAGAGACAGCTAGAGGTGAGTGGAATTTCCAGTGTAGCGGTGAAATGCGTAGATATTGGAAGGAACACCAGAGGCGAAGGCGACTCACTGGGGTTTGTCTGACGCTGAGAGACGAAAGCCAGGGTAGCGAAAGGG	ASV1352
TACGTAGGGGGCAAGCGTTGTCCGGAATTATTGGGCGTAAAGGGCACGCAGGCGGTCTTCTAAGTCTGATGTGAAATCCCACGGCTTAACCGTGGTAGGTCATTGGAAACTGGAGGACTTGAGTACAGAAGAGGAGAGTGGAATTCCACGTGGAGCGGTGAAATGCGTAGAGATGTGGAGGAACACCAGTGGCGAAGGCGACTCTCTGGTCTGTAACTGACGCTGAGGTGCGAAAGCGTGGGTAGCGAACAGG	ASV1353
TACGAAGGGGGCTAGCGTTGTTCGGAATTACTGGGCGTAAAGCGCACGTAGGCGGATTTTTAAGTCAGATGTGAAATCCCGAGGCTCAACCTCGGAACTGCATTTGAAACTGGGAATCTAGAGATCAGGAGAGGTTAGTGGAATACCGAGTGTAGAGGTGAAATTCGTAGATATTCGGTGGAACACCAGTGGCGAAGGCGACTAACTGGACTGATACTGACGCTGAGGTGCGAAAGTGTGGGGAGCAAACAGG	ASV1354
TACGGAGGGTGCGAGCGTTAATCGGAATTACTGGGCGTAAAGCGCACGCAGGCGGTTAGGTCAGTCAGATGTGAAAGCCCCGGGCTTAACCTGGGAATAGCATTTGATACTACCTGACTAGAGTTTTGAAGAGGGGAGTGGAATTCCAGGTGTAGCGGTGAAATGCGTAGATATCTGGAGGAACATCAGTGGCGAAGGCGACTCCCTGGTCAAAGACTGACGCTCATGTGCGAAAGTGTGGGTAGCGAACAGG	ASV1355
TACGAAAGGGGCTAGCGTTGTTCGGAATTACTGGGCGTAAAGCGCGCGTAGGCGGCCTTGTAAGTTGGGGGTGAAATCCCGGGGCTCAACCCCGGAACTGCCTCCAAAACTATAAAGCTAGAGGATGTGAGAGGATAGTGGAATTCCGAGTGTAGAGGTGAAATTCGTAGATATTCGGAAGAACACCAGTGGCGAAGGCGACTGTCTGGCACATTTCTGACGCTGAGGTGCGAAAGCGTGGGGAGCAAACAGG	ASV1356
TACGGAGGGGGCTAGCGTTGTTCGGAATTACTGGGCGTAAAGCGCACGTAGGCGGACCAGAAAGTTGGGGGTGAAATCCCGGGGCTCAACCTCGGAACTGCCTTCAAAACTATTGGTCTTGAGTTCGAGAGAGGTGAGTGGAATTCCGAGTGTAGAGGTGAAATTCGTAGATATTCGGAGGAACACCAGTGGCGAAGGCGGCTCACTGGCTCGATACTGACGCTGAGGTGCGAAAGCGTGGGGAGCAAACAGG	ASV1357
TACGGAGGGTGCAAGCGTTAATCGGAATTACTGGGCGTAAAGCGCGCGTAGGCGGCTTGGTCAGTCAGATGTGAAATCCCAGGGCTCAACCTTGGAACTGCATTTGATACTGCCAGGCTAGAGTATGTTAGAGGAAAGCGGAATTCAGGGTGTAGCGGTGAAATGCGTAGATATCCTGAGGAACATCAGTGGCGAAGGCGGCTTTCTGGAACAATACTGACGCTGAGGTGCGAAAGCGTGGGGAGCAAACAGG	ASV1358
TACGGAGGGGGTTAGCGTTGTTCGGAATTACTGGGCGTAAAGCGCGCGTAGGCGGATTAGTCAGTTAGAGGTGAAATCCCAGGGCTCAACCCTGGAACTGCCTTTAATACTGCTAGTCTTGAGTTCGAGAGAGGTGAGTGGAATTCCGAGTGTAGAGGTGAAACTCGTAGATATTCGGAGGAACACCAGTGGCGAAGGCGGCTCACTGGCTCGATACTGACGCTGAGGTGCGAAAGTGTGGGGAGCAAACAGG	ASV1359
TACGGAGGGTGCGAGCGTTAATCGGAATTACTGGGCGTAAAGCGCGCGTAGGCGGTTTGTTAAGTCGGATGTGAAAGCCCCGGGCTCAACCTGGGAACTGCACCCGATACTGGCCGACTAGAGTACGAGAGAGGGAGGTAGAATTCCACGTGTAGCGGTGAAATGCGTAGATATGTGGAGGAATACCGGTGGCGAAGGCGGCCTCCTGGCTCGATACTGACGCTGAGGTGCGAAAGCGTGGGGAGCAAACAGG	ASV136
TACGGAGGGTGCAAGCGTTATCCGGAATCATTGGGTTTAAAGGGTCCGTAGGCGGGCCGGTAAGTCAGGGGTGAAATCCCATAGCTCAACTATGGGACTGCCCTTGATACTGCCGGCCTTGAATTTGCAGGAAGTGGCTGGAATGAGTGGTGTAGCGGTGAAATGCATAGATATTACTCAGAACACCTATTGCGAAGGCAGGTCACTACTGCACGATTGACGCTGATGGACGAAAGCGTGGGGAGCGAACAGG	ASV1360
TACGGGGGGTGCAAGCGTTATTCGGAATCACTGGGCGTGAAGCGTGCGTAGGCGTTTTAGTAAGTCTTTTGTGAAATCCTATGGCTTAACCATAGCACTGCAAGGGAAACTACTAAAATAGAGTACAGAAGAGGTAGCTGGAATTTCTAGTGTAGGGGTAAAATCCGTTAATATTAGAAGGAATACCAATGGCGAAGGCAAGCTACTGGGATGTTACTGACGCTGAGGTGCGAAAGCGTGGGGAGCAAACAGG	ASV1361
TACGGAGGGTCCAAGCGTTATCCGGATTCATTGGGTTTAAAGGGTACGTAGGCGGATAAATAAGTCAGTGGTGAAAGCCCGAAGCTCAACTTCGGAACTGCCATTGATACTGTTTATCTTGAATTTGGTTGAAGTGGGCGGAATATGACATGTAGCGGTGAAATGCATAGATATGTCATGGAACACCAATAGTGAAGACAGCTCACTAAGCCAATATTGACGCTGAGGTACGTAAGCATGGGTAGCGAACAGG	ASV1362
TACGTAGGGTGCGAGCGTTAATCGGAATTATTGGGCGTAAAGCGAGTGTAGACGGTTATTTAAGCCAGATGTGAAATACCCGAGCCTAACTTGGGAGGTGCATATGGAACTGGGTAGCTAGAGTGTGTCAGAGGGAGGTAGAACTCCACGTGTAGCAGTGAAATGCGTAGAGATGTGGAAGAATACCGATGGCGAAGGCAGCCTCCTGGGATAACACTGACGTTGAGGCTCGAAAGCGTGGGGAGCAAACAGG	ASV1363
TACGGAGGGTGCGAGCGTTAATCGGAATTACTGGGCGTAAAGCGCACGCAGGCGGTTTGTTAAGCTAGATGTGAAAGCCCCGGGCTCAACCTGGGATGGTCATTTAGAACTGGCAGACTAGAGTCTTGGAGAGGGGAGTGGAATTCCAGGTGTAGCGGTGAAATGCGTAGATATCTGGAGGAACATCAGTGGCGAAGGCGACTCCCAGGCCAAAGACTGACGCTCATGTGCGAAAGTGTGGGTAGCGAACAGG	ASV1364
TACGGAGGGTGCAAGCGTTAATCGGAATTACTGGGCGTAAAGCGCACGCAGGCGGTTTGTTAAGCTAGATGTGAAAGCCCCGGGCTCAACCTGGGATGGTCATTTAGAACTGGCAGACTAGAGTCTTGGAGAGGGGAGTGGAATTCCAGGTGTAGCGGTGAAATGCGTAGATATCTGGAGGAACATCAGTGGCGAAGGCGGCTCCCTGGCCAAGGACTGACGCTCATGTGCGAAAGTGTGGGTAGCGAACAGG	ASV1365
TACGGAGGGTCCAAGCGTTATCCGGAATCATTGGGTTTAAAGGGTCCGTAGGCGGCCCGATAAGTCAGCGGTGAAATCTCCCGGCTCAACCGGGAAATGGCCATTGATACTGTCGGGCTTGAATTATTGGGAAGTAACTAGAATATGTAGTGTAGCGGTGAAATGCTTAGAGATTACATGGAATACCAATTGCGAAGGCAGGTTACTATCAATATATTGACGCTGATGGACGAAAGCGTGGGTAGCGAACAGG	ASV1366
TACGTACTGGGCGAACGTTATTCGGAATCACTGGGCTTAAAGGGTGCGTAGGCGGCTTACCAGGTCTGATGTGAAATCTCACGGCTCAACCGTGGAACGGCGTTGGAAACCGGTAAGCTTGAGTAGACTAGGGGTGTGTGGAACTTCCAGTGGAGCGGTGAAATGTGTTGATATTGGAAGGAACGCCGGTGGCGAAAGCGACACACTGGGGTCTGTCTGACGCTGAGGCACGAAAGCTAGGGTAGCGAACGGG	ASV1367
TACGGAGGGGGTTAGCGTTGTTCGGAATTACTGGGCGTAAAGCGCGCGCAGGCGGATTAGTCAGTTAGAGGTGAAATCCCAGGGCTCAACCCTGGAACTGCCTTTAATACTGCTAGTCTTGAGTTCGAGAGAGGTGAGTGGAATTCCGAGTGTAGAGGTGAAATTCGTAGATATTCGGAGGAACACCAGTGGCGAAGGCGGCTCACTGGCTCGATACTGACGCTGAGGTGCGAAAGTGTGGGGAGCAAACAGG	ASV1368
TACGAAGGGAGCGAGCGTTGTTCGGAATTACTGGGCGTAAAGGGCGTCTAGGTGGTTATGTTAGTTGAATGTGAAAGCCCTCGGCTCAACCGAGGAATTGCATTCAAAACTGCATGACTTGAGTGTGAAAGGGGAAGGCGGAATTCCAAGTGTAGCGGTGAAATGCGTAGATATTTGGAGGAACACCAGCGGCGAAGGCGGCCTTCTGGTTCAACACTGACACTAAAGCGCGAAGGCTAGGGGAGCGAACAGG	ASV1369
AACCAGCACCTCAAGTGGTCAGGATGATTATTGGGCCTAAAGCATCCGTAGCCGGCTCTGTAAGTTTTCGGTTAAATCTGTACGCTCAACGTACAGGCTGCCGGGAATACTGCAGAGCTAGGGAGTGGGAGAGGTAGACGGTACTCGGTAGGAAGGGGTAAAATCCTTTGATCTATTGATGACCACCTGTGGCGAAGGCGGTCTACCAGAACACGTCCGACGGTGAGGGATGAAAGCTGGGGGAGCAAACCGG	ASV137
TACGGAGGGTGCAAGCGTTACTCGGAATCACTGGGCGTAAAGGACGCGTAGGCGGATTATCAAGTCTCTTGTGAAATCTAACGGCTTAACCGTTAAACTGCTTGGGAAACTGATAATCTAGAGTAAGGGAGAGGCAGATGGAATTCTTGGTGTAGGGGTAAAATCCGTAGAGATCAAGAAGAATACCCATTGCGAAAGCGATCTGCTGGAACTTAACTGACGCTAATGCGTGAAAGCGTGGGGAGCAAACAGG	ASV1370
TACGAAGGGAGCTAGCGTTGTTCGGAATTACTGGGCGTAAAGCGCACGTAGGCGGATTAGCAAGTCAGAGGTGAAATCCCGGGGCTCAACCCCGGAACTGCCTTTGAAACTGTTAGTCTAGAGGATAGGAGAGGCAAGTGGAATACCGAGTGTAGAGGTGAAATTCGTAGATATTCGGTGGAACACCAGTGGCGAAGGCGACTTGCTGGACTATTTCTGACGCTGAGGTGCGAAAGTGTGGGGAGCAAACAGG	ASV1371
TACGGAGGGGGCAAGCGTTGTTCGGAATTACTGGGCGTAAAGCGCACGTAGGCGGTTAGCATAGTCAGGCGTGAAATCCCGGGGCTCAACCCCGGAACTGCGCTTGATACTGGCTAACTAGAGGTCGGGAGAGGGTAGTGGAATTCCCAGTGTAGAGGTGAAATTCGTAGATATTGGGAAGAACACCAGTGGCGAAGGCGGCTACCTGGACCGATACTGACGCTGAGGTGCGAAAGCGTGGGGAGCAAACAGG	ASV1372
TACGGAGGGAGCTAGCGTTGTTCGGAATTACTGGGCGTAAAGCGTGCGTAGGCGGCTTAGCAAGTTGGGGGTGAAATCCCGGGGCTTAACCCCGGAACTGCCTCCAAAACTGCTAAGCTAGAATCCTGGAGAGGTGAGCGGAATTCCTAGTGTAGAGGTGAAATTCGTAGATATTAGGAAGAACACCAGTGGCGAAGGCGGCTCACTGGACAGGTATTGACGCTGAGGTACGAAAGCGTGGGGAGCGAACAGG	ASV1373
TACGTAGGTTGCAAGCGTTGTCCGGATTTACTGGGTGTAAAGGGCGTGTAGGCGGAGATGCAAGTTGGGAGTGAAATCCATGGGCTCAACCCATGAACTGCTCTCAAAACTGTATCCCTTGAGTATCGGAGAGGCAAGCGGAATTCCTAGTGTAGCGGTGAAATGCGTAGATATTAGGAGGAACACCAGTGGCGAAGGCGGCTTGCTGGACGACAACTGACGCTGAGGCGCGAAAGCGTGGGGAGCAAACAGG	ASV1374
TACGGAGGGTGCGAGCGTTAATCGGAATTACTGGGCGTAAAGCGCGCGTAGGCGGTTTGCTAAGTCAGATGTGAAATCCCCGGGCTTAACCTGGGAACTGCATTTGAGACTGGTAGGCTAGAGTGTGGTAGAGGTGAGTGGAATTTCAGGTGTAGCGGTGAAATGCGTAGAGATCTGAAGGAACATCAGTGGCGAAGGCGACTCACTGGGCCATTACTGACGCTGAGGTGCGAAAGCGTGGGTAGCAAACAGG	ASV1375
TACGGAGGGTGCGAGCGTTAATCGGAATTACTGGGCGTAAAGCGCGCGTAGGCGGTCTGGTCAGTCGGATGTGAAAGCCCCGGGCTTAACCTGGGAACTGCATTCGATACTGCCAAACTAGAATGTTGGAGAGGGAAGTGGAATTTCCGGTGTAGCGGTGAAATGCGTAGAGATCGGAAGGAACACCAGTGGCGAAGGCGGCTTCCTGGCCAAACATTGACGCTGAGGTGCGAAAGCGTGGGTAGCGAACAGG	ASV1376
TACGAAGGTCCCGAGCGTTATTCGGAATCACTGGGCGTAAAGGGAGCGTAGGCTGCGCGGTAAGTCAGATGTGAAATCTCAGGGCTCAACCCTGAAACTGCATCCGATACTGCCGTGCTAGAGTAATGGAGGGGTAACTGGAATTCTCAGTGTAGCAGTGAAATGCGTAGATATTGAGAGGAAGACCAACGGCGAAGGCAGGTTACTGGACATTTACTGACGCTGAGGCTCGAAGGCTAGGGTAGCGAAAGGG	ASV1377
TACGTAGGGCGCAAGCGTTATCCGGAATTATTGGGCGTAAAGAGCTCGTAGGCGGTTTGTCGCGTCTGCCGTGAAAGTCCGGGGCTTAACCCCGGATCTGCGGTGGGTACGGGCAGACTAGAGTGCAGTAGGGGAGACTGGAATTCCTGGTGTAGCGGTGAAATGCGCAGATATCAGGAGGAACACCGATGGCGAAGGCAGGTCTCTGGGCTGTAACTGACGCTGAGGAGCGAAAGCATGGGGAGCAAACAGG	ASV1378
TACAGAGGGTGCGAGCGTTAATCGGAATTACTGGGCGTAAAGCGCGCGTAGGTGGTTTGTTAAGTCTGATGTGAAATCCCAGGGCTCAACCTTGGAATGGCACCGGATACTGGCAGGCTAGAGTACGGTAGAGGGGTGTGGAATTTCCTGTGTAGCGGTGAAATGCGTAGATATAGGAAGGAACATCAGTGGCGAAGGCGGCACCCTGGACTGATACTGACACTGAGGTGCGAAAGCGTGGGGAGCAAACAGG	ASV1379
TACGTAGGTGGCAAGCGTTGTCCGGAATTATTGGGCGTAAAGGGCTCGCAGGCGGTTTCTTAAGTCTGATGTGAAAGCCCCCGGCTCAACCGGGGAGGGTCATTGGAAACTGGGGAACTTGAGTGCAGAAGAGGAGAGTGGAATTCCACGTGTAGCGGTGAAATGCGTAGAGATGTGGAGGAACACCAGTGGCGAAGGCGACTCTCTGGTCTGTAACTGACGCTGAGGAGCGAAAGCGTGGGGAGCGAACAGG	ASV138
TACGAACTGCGCGAACGTTATTCGGAATCACTGGGCTTAAAGGGTGCGTAGGCGGCTGTAAGGGTCAGATGTGAAATCCCACGGCTCAACCGTGGAACTGCGTTTGAAACCGTACAGCTTGAGGAAGTCAGAGGTAAGCGGAACTGATGGTGGAGCGGTGAAATGCGTTGATATCATCAGGAACACCGGTGGCGAAAGCGGCTTACTGGGACTTTTCTGACGCTGAGGCACGAAAGCCAGGGGAGCGAACGGG	ASV1380
TACGGAGGGTGCAAGCGTTATCCCGATTTATTGGGTTTAAAGGGTCCGTAGGCGGACTTATAAGTCAGTGGTGAAAGCCTGTCGCTTAACGATAGAACTGCCATTGATACTGTAAGTCTTGAGTATATTTGAGGTAGCTGGAATAAGTAGTGTAGCGGTGAAATGCATAGATATTACTTAGAACACCAATTGCGAAGGCAGGTTACCAAGATATAACTGACGCTGAGGGACGAAAGCGTGGGGAGCGAACAGG	ASV1381
TACGTAGGTGGCAAGCGTTGTCCGGATTTATCGGGCGTAAAGCGAGCGCAGGCGGTGATTTAAGTCTGATGTGAAAGCCCCCAGCTCAACTGGGGAGGGTCATTGGAAACTGGATCACTTGAGTGCAGAAGAGGAGAGTGGAATTCCATGTGTAGCGGTGAAATGCGTAGATATATGGAGGAACACCAGTGGCGAAGGCGGCTCTCTGGTCTGTAACTGACGCTGAGGCTCGAAAGCGTGGGTAGCAAACAGG	ASV1382
TACGGAGGGTCCGAGCGTTATCCGGAATCATTGGGTTTAAAGGGTCCGTAGGCGGGCCTATAAGTCAGGGGTGAAAGGCCACGGCTCAACCGTGGGACTGCCTTTGATACTGTAGGTCTTGAGTCGTTGTGGGGTTGCCGGAACATGTGGTGTAGCGGTGAAATGCATAGATATCACATAGAACACCGATCGCGAAGGCAGGTGACCAACAACGTACTGACGCTGATGGACGAAAGCGTGGGTAGCGAACGGG	ASV1383
TACAGAGGGTGCAAACGTTGCTCGGAATGACTGGGCGTAAAGCGCGCGTAGGCGGTGGGTTAAGTCGAATGTGAAAGCCCATGGCTCAACCATGGAAGCGCATTCGAAACTGGCTCACTGGAGTCCCGGAGAGGGTGGTGGGATTCCTAGTGTAGAGGTGAAATTCGTAGAGATTAGGAGGAACACCGGTGGCGAAGGCGACCATCTGGACGGGTACTGACGCTGAGGCGCGAAAGCGTGGGGAGCAAACAGG	ASV1384
TACAGAGGGTGCAAGCGTTAATCGGATTTACTGGGCGTAAAGCGTGCGTAGGCGGCTTTTTAAGTCGGATGTGAAATCCCTGAGCTTAACTTAGGAATTGCATTCGATACTGGGAAGCTAGAGTATGGGAGAGGATGGTAGAATTCCAGGTGTAGCGGTGAAATGCGTAGAGATCTGGAGGAATACCGATGGCGAAGGCAGCCATCTGGCCTAATACTGACGCTGAGGTACGAAAGCATGGGGAGCAAACAGG	ASV1385
TACGTAGGTGGCAAGCGTTGTCCGGAATTATTGAGCGTAAAGCGCGCGCAGGCGGCCTATCCAGTCTGTCTTAAAAGTTCGGGGCTCAACCCCGTGATGGGATGGAAACTAGTAGGCTAGAGTATCGGAGAGGAAAGCGGAATTCCTAGTGTAGCGGTGAAATGCGTAGATATTAGGAAGAACACCAGTGGCGAAGGCGGCTTTCTGGACGAAAACTGACGCTGAGGCGCGAAAGCCAGGGGAGCGAACGGG	ASV1386
TACGGAGGGTCCGAGCGTTATCCGGAATCATTGGGTTTAAAGGGTCCGTAGGCGGGCCTGTAAGTCAGGGGTGAAAGTTTGTGGCTCAACCATAAAATTGCCTTTGATACTGCAGGTCTTGAGTCATGGTGGGGTTGCCGGAACATGTGATGTAGCGGTGAAATGCATAGATATCACATAGAACACCGATCGCGAAGGCAGGTGACCAACCATGTACTGACGCTGATGGACGAAAGCGTGGGTAGCGAACGGG	ASV1387
TACGGAGGGAGCTAGCGTTGTTCGGAATTACTGGGCGTAAAGCGCGCGTAGGCGGCCTGTCAAGTCAGGGGTGAAATCCCGGGGCTCAACCCCGGAACTGCCCTTGAAACTGGTAAGCTAGAATCCTGGAGAGGCGAGTGGAATTCCGAGTGTAGAGGTGAAATTCGTAGATATTCGGAAGAACACCAGTGGCGAAGGCGACTCGCTGGACAGGTATTGACGCTGAGGTGCGAAAGCGTGGGGAGCAAACAGG	ASV1388
TACGTAGGTCCCGAGCGTTGTCCGGATTTATTGGGCGTAAAGCGAGCGCAGGCGGTTAGATAAGTCTGAAGTTAAAGGCTGTGGCCTAACCATAGTACGCTTTGGAAACTGTTTAACTTGAGTGCAAGAGGGGAGAGTGGAATTCCATGTGTAGCGGTGAAATGCGTAGATATATGGAGGAACACCGGTGGCGAAAGCGGCTCTCTGGCTTGTAACTGACGCTGAGGCTCGAAAGCGTGGGGAGCAAACAGG	ASV1389
TACGGAGGGTGCAAGCGTTAATCGGAATTACTGGGCGTAAAGCGCACGCAGGCGGTTTGTTAAGTCAGATGTGAAATCCCCGGGCTCAACCTGGGAACTGCATCTGATACTGGCAAGCTTGAGTCTCGTAGAGGGGGGTAGAATTCCAGGTGTAGCGGTGAAATGCGTAGAGATCTGGAGGAATACCGGTGGCGAAGGCGGCCCCCTGGACGAAGACTGACGCTCAGGTGCGAAAGCGTGGGGAGCAAACAGG	ASV139
TACGGAGGGTGCGAGCGTTAATCGGAATTACTGGGCGTAAAGCGCGCGTAGGCGGTCTGGTCAGTCGGATGTGAAAGCCCCGGGCTTAACCTGGGAATTGCATTCGATACTGCCAAACTAGAATGTTGGAGAGGGAAGTGGAATTTCCGGTGTAGCGGTGAAATGCGTAGATATCGGAAGGAACACCAGTGGCGAAGGCGGCTTCCTGGCCAAACATTGACGCTGAGGTGCGAAAGCGTGGGTAGCGAACAGG	ASV1390
TACGGAGGGTGCGAGCGTTAATCGGAATTACTGGGCGTAAAGCGCATGCAGGTGGTTAGTTAAGTCAGATGTGAAAGCCCGGGGCTCAACCTCGGAATTGCATTTGAAACTGGCTGACTAGAGTACTGTAGAGGGGGGTAGAATTTCAGGTGTAGCGGTGAAATGCGTAGAGATCTGAAGGAATACCGGTGGCGAAGGCGGCCCCCTGGACAGATACTGACACTCAGATGCGAAAGCGTGGGGAGCAAACAGG	ASV1391
TACGAACTGTCCGAACGTTATTCGGAATCACTGGGCTTAAAGGGTACGTAGGCGGCTTGTCTAGTAGGGTGTGAAATCTCTCGGCCCAACCGAGAAACTGCGCCCTAAACTGGCTCGCTTGAGTAAGATAGGGGTGAGCGGAACTGCTGGTGGAGCGGTGAAATGTGTTGAGATCAGCAGGAACGCCGGTGGCGAAAGCGGCTCACTGGGTCTTTACTGACGCTCATGTACGAAAGCTAGGGTAGCGAACGGG	ASV1392
TACGGAGGTTCCTAGCGTTGTTCGGAATTACTGGGCGTAAAGGGAGCGCAGGCGGATAGGTCAGTTCAAAGTGGAATCCCGGGGCTCAACCTCGGACGTGCTTTGGATACTGCCTATCTTGAGTTCGTGAGAGGAAAGTGGAATTCAGGGTGTAGCGGTGAAATGCTTAGATATCCTGAGGAACACCAGTGGCGAAAGCGACTTTCTGGCACGAAACTGACGCTGAGGCTCGAAAGCGTGGGTAGCGAACGGG	ASV1393
TACGGAGGGACCAAGCGTTGTTCGGAATCACTGGGCGTAAAGCGAGTGTAGGCGGCTCGGCAAGTCGGATGTGAAATCCCAAGGCCCAACCTTGGAACTGCACCCGATACTGCCGGGCTAGAGTCTCGGAGAGGGTGGCGGAATTTCCGGTGTAGAGGTGAAATTCGTAGATATCGGAAGGAACACCAGTGGCGAAGGCGGCCACCTGGACGATGACTGACGCTGAGACTCGAAAGCGTGGGGAGCAAACAGG	ASV1394
TACGGAGGGTGCGAGCGTTAATCGGAATTACTGGGCGTAAAGCGCGCGTAGGTGGTTGTGTAAGTCGGATGTGAAAGCCCAGGGCTTAACCTTGGAATTGCATCCGATACTGCATAACTAGAGTATGGTAGAGGGAAGTGGAATTTCCGGTGTAGCGGTGAAATGCGTAGATATCGGAAGGAACACCAGTGGCGAAGGCGACTTCCTGGGCCAATACTGACACTGAGGTGCGAAAGCGTGGGGAGCAAACAGG	ASV1395
TACGGAGGGTGCAAGCGTTACTCGGAATTACTGGGCGTAAAGAGTGCGCAGGCGTCTTATTAAGTCAGATGTGAAATCTTGTGGCTCAACCATATAAATTGCATTTGAAACTGATAAGATAGAGTTCAGAAGAGGCAAGTGGAATTAGTAGTGTAGGGGTAAAATCCGTAGATATTACTAGGAATACCGAAAGCGAAGGCGACTTGCTAGGATGATACTGACGCTGAGGCACGAAAGCGTGGGGAGCAAACAGG	ASV1396
TACAGAGGGTGCAAACGTTGCTCGGAATGACTGGGCGTAAAGCGCGCGTAGGCGGTGGGTTAAGTCGAATGTGAAAGCCCATGGCTCAACCATGGAAGCGCATTCGAAACTGGCTCACTGGAGTCCCGGAGAGGGTGGTGGAATTCCTAGTGTAGAGGTGAAATTCGTAGAGATTAGGAGGAACACCGGTGGCGAAGGCGACCATCTGGACGGGTACTGACGCTGAGGGGCGAAAGCGTGGGGAGCAAACAGG	ASV1397
TACGGAGGGTGCAAGCGTTGTCCGGATTTATTGGGTTTAAAGGGTGCGTAGGCGGACCTGTAAGTCAGTGGTGAAATACTTCGGCTCAACCGGAGAGGTGCCATTGATACTGTGGGTCTTGAGTGAACTCGAAGTAGGCGGAATTGATGGTGTAGCGGTGAAATGCATAGATATCATCAAGAACACCGATAGCGAAGGCAGCTTACTTGGTTTCAACTGACGCTGATGCACGAAAGCGTGGGGAGCGAACAGG	ASV1398
TACGGAGGATGCAAGCGTTATCCGGAATTATTGGGCGTAAAGGGTCCGCAGGTGGCTTATCAAGTCAGCTGTTAAAGACTGGGGCTTAACCCTGGGAGAGCAGTTGAAACTGGTAGGCTAGAGTACGGTAGGGGTAGAGGGAATTCCTAGTGTAGCGGTGAAATGCGTAGATATTAGGAAGAACACCAGTGGCGAAGGCGCTCTACTGGGCCTGTACTGACACTGAGGGACGAAAGCTAGGGGAGCGAAAGGG	ASV1399
TACGTAGGTCGCGAGCATTAACCGGAATCATTGGGCGTAAAGGGTCCGCAGCCGGAAAAATAAGTCTGATGTTAAAACACGGAGCTCAACTCCGTGCCCGTATTGGAAACTATTTTTCTAGAGTAATTTAGAGGTATACGGAATTTCTAGTGTAGGGGTAAAATCCGTAGATACTAGAAGGAACACCAAAAGCGAAGGCAGTGTACTGGAAATTTACTGACGGTCAGGGACTAAAGCGTGGGGAGCGAAAAGG	ASV14
TACGGAGGGTGCAAGCGTTACTCGGAATCACTGGGCGTAAAGAGCGTGTAGGCGGATATATAAGTCAGAAGTGAAATCCAATAGCTTAACTATTGAACTGCTTTTGAAACTGTATATCTAGAATGTGGGAGAGGTAGATGGAATTTCTGGTGTAGGGGTAAAATCCGTAGAGATCAGAAGGAATACCGATTGCGAAGGCGATCTACTGGAACATTATTGACGCTGAGACGCGAAAGCGTGGGGAGCAAACAGG	ASV140
TACGGAGGGAGCTAGCGTTATTCGGAATTACTGGGCGTAAAGCGCACGTAGGCGGCTTTGTAAGTAAGAGGTGAAAGCCTGGAGCTCAACTCCAGAATTGCCTTTTAGACTGCATCGCTTGAATCATGGAGAGGTGAGTGGAATTCCGAGTGTAGAGGTGAAATTCGTAGATATTCGGAAGAACACCAGTGGCGAAGGCGGCTCACTGGACATGTATTGACGCTGAGGTGCGAAAGCGTGGGGAGCAAACAGG	ASV1400
TACGGAGGGTGCAAGCGTTACTCGGAATTACTGGGCGTAAAGAGTGCGTAGGCGTCTTATTAAGTCAGATGTGAAATCTTGTGGCTCAACCATATAAATTGCATTTGAAACTGATAAGATAGAGTTCAGAAGAGGCAAGTAGAATTAGTAGTGTAGGGGTAAAATCCGTAGATATTACTAGGAATACCGAAAGCGAAGGCGACTTGCTAGGATGATACTGACGCTGAGGCACGAAAGCGTGGGGAGCAAACAGG	ASV1401
TACGGAGGGTGCGAGCGTTAATCGGAATCACTGGGCGTAAAGCGCACGCAGGCGGTTTGTTAAGCTAGATGTGAAAGCCCCGGGCTCAACCTGGGATGGTCATTTAGAACTGGCAGACTAGAGTCTTGGAGAGGGGAGTGGAATTCCAGGTGTAGCGGTGAAATGCGTAGATATCTGGAGGAACATCAGTGGCGAAGGCGACTCCCTGGCCAAAGACTGACGCTCATGTGCGAAAGTGTGGGTAGCGAACAGG	ASV1402
TACGGAGGGAGCTAGCGTTGTTCGGAATTACTGGGCGTAAAGCGCGCGTAGGCGGCCATTTAAGTCAGGGGTGAAATCCCGGGGCTCAACCCCGGAACTGCCCTTGAAACTGGATAGCTAGAATACTGGAGAGGTGAGTGGAATTCCGAGTGTAGAGGTGAAATTCGTAGATATTCGGAAGAACACCAGTGGCGAAGGCGACTCACTGGACAGTTATTGACGCTGAGGTGCGAAAGCGTGGGGAGCAAACAGG	ASV1403
TACGAAGGGGGCTAGCGTTGCTCGGAATTACTGGGCGTAAAGGGCGCGTAGGCGGACATTTAAGTCAGGGGTGAAATCCCAGAGCTCAACTCTGGAACTGCCTTTGATACTGGATGTCTTGAGTGTGAGAGAGGTATGTGGAACTCCGAGTGTAGAGGTGAAATTCGTAGATATTCGGAAGAACACCAGTGGCGAAGGCGACATACTGGCTCATTACTGACGCTGAGGCGCGAAAGCGCGGGGAGCAAACAGG	ASV1404
TACGGAGGGTGCGAGCGTTACCCGGATTTACTGGGCGTAAAGGGCGTGTAGGCGGTTTTCTAAGTCCGGGGCTAAAGACCAGGGCTCAACCCTGGGTTTGCCTTGGATACTGGAAAGCTCGACGGCTGGAGGGGGCAGCGGGATTTCCGGAGTAGCGGTGAAATGCGCAGATACCGGAAGGAACGCCAATAGCGAAGGCAGCTGCCTGGACAGTACGTGACGCTGAGGCGCGAAAGCGTGGGGAGCAAACCGG	ASV1405
TACGGAGACCTCGAGCGTTACTCGGATTCACTGGGCGTAAAGGGTGCGCAGGCTGAAGAGTGTGTTAGATGTGAAATCCCAGGGCTCAACTCTGGAACTGCGTCTAAAACTGCTTTTCTTGAGACTCGGAGAGGTAAGCGGAATTTGTGGTGTAGCGGTGAAATGCGTAGATATCACAAGGAACACCGATGGCGAAGGCAGCTTACTGGACGAGAACTGACGCTCATGCACGAAAGCGTGGGTAGCGAAAGGG	ASV1406
TACGGAGGGGGCTAGCGTTGTTCGGAATTACTGGGCGTAAAGCGCACGTAGGCGGCGTATCAAGTTAGGGGTGAAAGGCCTGGGCTCAACCTAGGAACTGCCTTTAAGACTGATATGCTTGAGTCCGAGAGAGGATAGCGGAATTCCCAGTGTAGAGGTGAAATTCGTAGATATTGGGAAGAACACCGGTTGCGAAGGCGGCTATCTGGCTCGGTACTGACGCTGAGGTGCGAAAGCGTGGGGAGCAAACAGG	ASV1407
TACGGAGGGTGCAAGCGTTACCCGGAATCACTGGGCGTAAAGGGCGTGTAGGCGGAAGGTTAAGTCCGACTTTAAAGACCGGGGCTCAACCCCAGGCCTGGGTTGGAGACTGGCTTTCTGGACCTCTGGAGAGGCAACTGGAATTCCTGGTGTAGCGGTGGAATGCGTAGATACCAGGAGGAACACCGATGGCGAAGGCAGGTTGCTGGACAGAAGGTGACGCTGAGGCGCGAAAGTGTGGGGAGCGAACCGG	ASV1408
TACGGAGGGTCCAAGCGTTATCCGGAATCATTGGGTTTAAAGGGTTCGCAGGCGGTTTAATAAGTCAGTGGTGAAATCTCGGGGCTCAACCTCGAAACTGCCATTGATACTGTTAGACTTGAATACAGTTGGAGTAGGCGGAATGTGTAGTGTAGCGGTGAAATGCTTAGATATTACACAGAACACCGATAGCGAAGGCAGCTTACTAAACTGTTATTGACGCTCATGAACGAAAGCGTGGGGAGCGAACAGG	ASV1409
TACCGGCGCCACAAGTGGAAATCATGTTTATTGGGTCTAAAGTGTTCGTAGCTGGTTGTGTGTGTCTTTTGTGAAAGTTCCTTTGCTTAACTGGGAATTTGCCAAAGAAACTGCACAACTTGAGACCGGATGGGGTAAGAAGTATTAATTGGGTAGCGGTAAAATGCTATAATCCTTTTAAGACTAACTAAGGCGAAGGCATCTTACTAATACGGATCTGACAGTGAGGAACGAGAGCTGGGGGAGCGAACCGG	ASV141
TACGGAGGGCGCGAGCGTTACCCGGATTCACTGGGCGTAAAGGGCGTGTAGGCGGCCTGGGGCGTCCCATGTGAAAGACCACGGCTCAACCGTGGGGGAGCGTGGGATACGCTCAGGCTAGACGGTGGGAGAGGGTGGTGGAATTCCCGGAGTAGCGGTGAAATGCGCAGATACCGGGAGGAACGCCGATGGCGAAGGCAGCTACCTGGTCCACCCGTGACGCTGAGGCGCGAAAGCGTGGGGAGCAAACCGG	ASV1410
TACGGAGGGCGCGAGCGTTACCCGGATTTACTGGGCGTAAAGGGCGTGTAGGCGGCCTGGGGCGTCCCATGTGAAAGGCCACGGCTCAACCGTGGAGGAGCGTGGGATACGCTCAGGCTAGAGGGTGGGAGAGGGTGGTGGAATTCCCGGAGTAGCGGTGAAATGCGCAGATACCGGGAGGAACGCCGATGGCGAAGGCAGCCACCTGGTCCACTTCCGACGCTGAGGCGCGAAAGCGTGGGGAGCAAACCGG	ASV1411
TACGGAGGGGGCTAGCGTTGTTCGGAATTACTGGGCGTAAAGCGCGCGTAGGCGGGCTGGTCAGTTGGGGGTGAAATCCCGGGGCTTAACCTCGGAACTGCCCTCAATACTACCAGTCTAGAGATCGAGAGAGGTAAGTGGAATTCCTAGTGTAGAGGTGAAATTCGTAGATATTAGGAAGAACACCAGTGGCGAAGGCGGCTTACTGGCTCGATACTGACGCTGAGGCGCGAAAGCGTGGGGAGCAAACAGG	ASV1412
TACGGAGGGTGCAAGCGTTAATCGGAATTACTGGGCGTAAAGCGCACGCAGGTGGTTGTACAAGCCAGATGTGAAAGCCCCGGGCTTAACCTGGGAGAGTCATTTGGAACTGTACGACTAGAGTCTTGGAGAGGGGAGTGGAATTCCAGGTGTAGCGGTGAAATGCGTAGAGATCTGGAGGAACATCAGTGGCGAAGGCGACCCCCTGGCCAAAGACTGACACTCATGTGCGAAAGTGTGGGTAGCGAACAGG	ASV1413
GACGAACCGTGCGAACGTTGTTCGGAATCATTGGGCTTAAAGGGCGCGTAGGCGGACGGGCAAGTCAGAGGTGAAAGCCCCCAGCTCAACTGGGGAAGTGCCTTTGATACTGCTCGTCTGGAGGAAGGTAGGGGCACGTGGAACTTCCGGTGGAGCGGTGAAATGCGTAGAGATCGGAAGGAACACCGGTGGCGAAGGCGACGTGCTGGACCTTTTCTGACGCTGAGGCGCGAAAGCTAGGGTAGCGAACGGG	ASV1414
TACGTAGGTGGCAAGCGTTGTCCGGAATTATTGGGCGTAAAGGGCTCGCAGGCGGTTTTTTAAGTCTGATGTGAAATCTTGTGGCTTAACCACAAGCGGTCATTGGAAACTGAAAGACTTGAGTACAGAAGAGGAGAGTGGAATTCCACGTGTAGCGGTGAAATGCGTAGATATGTGGAGGAACACCAGTGGCGAAGGCGACTCTCTGGTCTGTAACTGACGCTGAGGAGCGAAAGCGTGGGTAGCAAACAGG	ASV1415
TACGGAGGGTGCGAGCGTTAATCGGAATAACTGGGCGTAAAGCGCACGCAGGCGGTCATATAAGCTAGATGTGAAAGCCCCGGGCTCAACCTGGGATGGTCATTTAGAACTGTATGACTAGAGTTTTGTAGAGGGGGGTGGAATTCCAGGTGTAGCGGTGAAATGCGTAGATATCTGGAGGAACATCAGTGGCGAAGGCGACCCCCTGGACAAAGACTGACGCTCATGTGCGAAAGTGTGGGTAGCGAACAGG	ASV1416
TACGGAGGGGGCTAGCGTTGTTCGGAATGACTGGGCGTAAAGCGCGCGTAGGCGGATCGGTAAGTCAGAGGTGAAAGCCCGGGGCTCAACCCCGGAACGGCCTTTGAGACTCCCGGTCTCGAGTTCGAGAGAGGTGGGTGGAATTCCAAGTGTAGAGGTGAAATTCGTAGATATTCGGAGGAACACCAGTGGCGAAGGCGGCCCACTGGCTCGACACTGACGCTGAGGCGCGAAAGCGCGGGGAGCAAACAGG	ASV1417
TACGAGGGGTCCAAGCGTTGTTCGGAATTACTGGGCGTAAAGCGGGTGTAGGCGGCCATGACAGTCGGATGTGAAAGCCCTGGGCTCAACCCAGGAAGTGCATCCGATACTACATGGCTTGAGTACTAGAGAGGGAAGTGGAATTCCTGGTGTAGCGGTGAAATGCGTAGATATCAGGAGGAACATCGGTGGCGAAGGCGGCTTCCTGGCTATGTACTGACGCTCAGACCCGAAAGCGTGGGGAGCAAACAGG	ASV1418
CACGAACTGTGCGAACGTTATTCGGAATCACTGGGCTTAAAGGGTGCGTAGGCGGTTCTATAGGTCAGATGTGAAAGCCCACGGCTCAACCGTGGAATTGCGTTTGAAACCATAAAACTTGAGTGAGATAGAGGTAAGCGGAACTGATGGTGGAGCGGTGAAATGCGTTGATATCATCAGGAACACCGGTGGCGAAAGCGGCTTACTGGGTCTCTACTGACGCTGAGGCACGAAAGCTAGGGGAGCGAACGGG	ASV1419
TACAGAGGGTGCGAGCGTTAATCGGATTTACTGGGCGTAAAGCGTGCGTAGGCGGCCAATTAAGTCAAATGTGAAATCCCCGAGCTTAACTTGGGAATTGCATTCGATACTGGTTGGCTAGAGTATGGGAGAGGATGGTAGAATTCCAGGTGTAGCGGTGAAATGCGTAGAGATCTGGAGGAATACCGATGGCGAAGGCAGCCATCTGGCCTAATACTGACGCTGAGGTACGAAAGCATGGGGAGCAAACAGG	ASV142
TACGTAGGGTCCGAGCGTTATCCGGAATCATTGGGCGTAAAGAGCTCGTAGGCGGTTCAGCAAGTCGGCTGTGAAAGTTCGAGGCTCAACCTCGAAATTGCAGTCGATACTGCTGTGACTTGAATTCGGTAGAGGAGAATGGAATTCCCGGTGTAGCGGTGAAATGCGCAGATATCGGGAGGAACACCAGTAGCGAAGGCGGTTCTCTGGGCCGATATTGACGCTGAGGAGCGAAAGCGTGGGGAGCAAACAGG	ASV1420
TACGTAGGTGGCAAGCGTTGTCCGGAATTACTGGGTGTAAAGGGAGCGCAGGCGGGTGATCAAGTCAGCTGTGAAAACTACGGGCTTAACCCGTAGACTGCAGTTGAAACTGTTCATCTTGAGTGAAGTAGAGGTTGGCGGAATTCCGAGTGTAGCGGTGAAATGCGTAGATATTCGGAGGAACACCGGTGGCGAAGGCGGCCAACTGGGCTTTAACTGACGCTGAGGCTCGAAAGTGTGGGGAGCAAACAGG	ASV1421
TACGAAGGGGGCTAGCGTTGTTCGGAATTACTGGGCGTAAAGCGCACGTAGGCGGACTATTAAGTCAGGGGTGAAATCCCGGGGCTCAACCCCGGAACTGCCTTTGATACTGGTAGTCTAGAGTTCGAGAGAGGTGAGTGGAATTCCGAGTGTAGAGGTGAAATTCGTAGATATTCGGAGGAACACCAGTGGCGAAGGCGGCTCACTGGCTCGATACTGACGCTGAGGTGCGAAAGCGTGGGGAGCAAACAGG	ASV1422
TACAGAGGGTGCAAGCGTTGTCCGGATTTATTGGGCGTAAAGCGTCTGTAGGCTGTTTGTCAAGTCTGAAGTGAAAGAATGGGGCTCAACTCCATCCCCGCTTTGGAAACTGACAAACTAGAGACAGCTAGAGGTGAGTGGAATTTCCAGTGTAGCGGTGAAATGCGTAGATATTGGAAGGAACACCAGAGGCGAAGGCGACTCACTGGGGTTTGTCTGACGCTGAGAGACGAAAGCCAGGGTAGCGAAAGGG	ASV1423
GACGAACTGTGCGAACGTTATTCGGAATCACTGGGCTTACAGGGTGCGTAGGCGGCTTGAAAAGTAGGGTGTGAAATCCCCCGGCCCAACCGGGGAACTGCGCTCTAAACTATCAGGCTTGAGTAAGCTAGGGGTGCACGGAACTTCCAGTGGAGCGGTGAAATGTGTTGATATTGGAAGGAACACCGGAGGCGAAAGCGGTGCACTGGGGCTTAACTGACGCTGAGGCACGAAAGCCAGGGGAGCGAACGGG	ASV1424
TACGTAGGTGGCAAGCGTTGTCCGGAATTATTGGGCGTAAAGTGCGCGCAGGCGGCTCCTTAAGTCTGATGTGAAAGCCCACGGCTCAACCGTGGAGGGTCATTGGAAACTGGGGGACTTGAGTGCAGAAGAGGAGAGCGGAATTCCACGTGTAGCGGTGAAATGCGTAGAGATGTGGAGGAACACCAGTGGCGAAGGCGGCTCTCTGGTCTGTAACTGACGCTGAGGCGCGAAAGCGTGGGGAGCAAACAGG	ASV1425
TACGGAGGGTGCAAGCGTTAATCGGAATTACTGGGCGTAAAGCGTACGTAGGCGGCTTGTTAAGCAAGATGTGAAAGCCCCGGGCTCAACCTGGGAATGGCATTTTGAACTGGCAGGCTCGAGTTCTGAAGAGGGTGGTAGAATTTCCTGTGTAGCGGTGAAATGCGTAGATATAGGAAGGAATACCGGTGGCGAAGGCGGGCACCTGGTCAGAAACTGACGCTGAGGTACGAAAGCGTGGGGAGCAAACAGG	ASV1426
TACGGAGGGTCCAAGCGTTGTCCGGAATTATTGGGTTTAAAGGGTGCGTAGGCGGTTTTGTAAGTCAGAGGTGAAATCCCACAGCTTAACTGTGGAACTGCCTTTGATACTGCAGAACTTGAGTACAGTAGAGGTAGGCGGAATTGAAGGTGTAGCGGTGAAATGCATAGATATCTTCAAGAACACCGATTGCGAAGGCAGCTTACTGGACTGTAACTGACGCTGAGGCACGAAAGCATGGGTAGCGAACAGG	ASV1427
CACGTAGGGGGCAAGCGTTGTCCGGATTTATTGGGCGTAAAGAGCTCGTAGGTGGCTAAGTAAGTCGGATGTTAAATCCCCAGGCTCAACCTGGGACACCACCCGATACTGCTTTGGCTAGAGTCCGGTAGGGGAGCGTGGAATTCCTGGTGTAGCGGTGAAATGCGCAGATATCAGGAGGAACACCAGCGGCGAAGGCGGCGCTCTGGGCCGGTACTGACACTGAGGAGCGAAAGCGTGGGTAGCAAACAGG	ASV1428
TACGTAGGTGGCAAGCGTTATCCGGAATTATTGGGCGTAAAGCGCGCGTAGGCGGTTTTTTAAGTCTGATGTGAAAGCCCACGGCTCAACCGTGGAGGGTCATTGGAAACTGGAAAACTTGAGTGCAGAAGAGGAAAGTGGAATTCCATGTGTAGCTGTGAAATGCGCAGAGATATGGAGGAACACCAGTGGCGAAGGCGACTTTCTGGTCTGTAACTGACGCTGATGTGCGAAAGCGTGGGGATCAAACAGG	ASV1429
TACGGAGGGGGCTAGCGTTGTTCGGAATTACTGGGCGTAAAGCGCACGTAGGCGGACCAGAAAGTTGGGGGTGAAATCCCGGGGCTCAACCTCGGAACTGCCTTCAAAACTATTGGTCTGGAGTTCGAGAGAGGTGAGTGGAATTCCGAGTGTAGAGGTGAAATTCGTAGATATTCGGAGGAACACCAGTGGCGAAGGCGGCTCACTGGCTCGATACTGACGCTGAGGTGCGAAAGCGTGGGGAGCAAACAGG	ASV143
TACGGAGGGCGCGAGCGTTACCCGGATTCACTGGGCGTAAAGGGCGTGTAGGCGGCCTGGGGCGTCCCATGTGAAAGACCACGGCTCAACCGTGGGGGAGCGTGGGATACGCTCAGGCTAGACGGTGGGAGAGGGTGGTGGAATTCCCGGAGTAGCGGTGAAATGCGCAGATACCGGGAGGAACGCCGATGGCGAAGGCAGCCACCTGGTCCACCCGTGACGCTGAGGCGCGAAAGCGTGGGGAGCAGACCGG	ASV1430
TACGGAGGGTGCAAGCGTTGTCCGGAATCATTGGGTGTAAAGGGTGCGTAGGCGGGCGTTTAAGTCTGGGGTGAAATCTTGCCGCTTAACGGTAAAATGGCCTTGGATACTGGATGTCTTGAGTGCAGAAGAGGCAGGTGGAATTCGTAGTGTAGCGGTGAAATGCATAGATATTACGAAGAACATCAGTGGCGAAGGCGGCCTGCTGGTCTGCAACTGACGCTGAGGCACGAAAGCGTGGGGAGCGAACAGG	ASV1431
TACAGAGGGTGCAAACGTTGTTCGGAATCACTGGGCATAAAGCGCACGTAGGCGGTTCGTCAAGTGTGGAGTGAAAGCCCACGGCTTACCCGTGGAATTGCTCTGCATACTGGCAGACTCGAGGACGGTAGGGGAGAGCGGAACTCTTGGTGGAGCGGTGAAATGCGTAGATATCAAGAGGAACACCAAAGGCGAAGGCAGCTCTCTGGTCCGTTTCTGACGCTGAGGTGCGAAAGCCAGGGTAGCGAACGGG	ASV1432
TACGGAGGGTGCAAGCGTTATCCGGAATCATTGGGTTTAAAGGGTCCGCAGGCGGTCAATTAAGTCAGGGGTGAAATCCTACAGCTTAACTGTAGAACTGCCTTTGATACTGGTTGACTTGAGTTATACGGAAGTAGATAGAATGTGTAGTGTAGCGGTGAAATGCATAGATATTACACAGAATACCGATTGCGAAGGCAGTCTACTACGTATATACTGACGCTCATGGACGAAAGCGTGGGGAGCGAACAGG	ASV1433
TACGGAGGGTGCGAGCGTTAATCGGAATTACTGGGCGTAAAGCGCACGCAGGCGGTTTGTTAAGCTAGATGTGAAAGCCCCGGGCTCAACCTGGGATGGTCATTTAGAACTGGCAGACTAGAGTCTTGGAGAGGGGAGTGGAATTCCAGGTGTAGCGGTGAAATGCGTAGATATCTGGGGGAACATCAGTGGCGAAGGCGACTCCCTGGCCAAAGACTGACGCTCATGTGCGAAAGTGTGGGTAGCGAACAGG	ASV1434
TACGGAGGGTGCGAGCGTTAATCGGAATTACTGGGCGTAAAGCGCATGCAGGTGGATGATTAAGTCAGATGTGAAAGCCCGGAGCTCAACCTCGGAATAGCATTTGAAACTGGTCATCTAGAGTACTGTAGAGGGGGGTAGAATTTCAGGTGTAGCGGTGAAATGCGTAGAGATCTGAAGGAATACCGGTGGCGAAGGCGGCCCCCTGGACAGATACTGACACTCAGATGCGAAAGCGTGGGGAGCAAACAGG	ASV1435
CACGAACCGTCCAAACGTTATTCGGTATCACTGGGCTTAAAGCGTGCGTAGGCGGCTTGGTAGGTGAGATGTGAAAGCCCACGGCTCAACCGTGGAACTGCGTTTCAAACCCCCAAGCTTGAGGAAGATAGGGGTGATGGGAACTTATGGTGGAGCGGTGAAATGCGTTGATATCATAGGGAACACCGGTGGCGAAGGCGCATCACTGGATCTTTTCTGACGCTGAGGCACGAAAGCTAGGGTAGCGAACGGG	ASV1436
TACGGAGGGAGCTAGCGTTGTTCGGAATTACTGGGCGTAAAGCGCGCGTAGGCGGCTTAGCAAGTTGGGGGTGAAATCTCGGGGCTCAACCTCGGAACTGCCCTCAAAACTGCTGAGCTAGAATCCTGGAGAGGTGAGCGGAATTCCTAGTGTAGAGGTGAAATTCGTAGATATTAGGAAGAACACCAGTGGCGAAGGCGGCTCACTGGACAGGTATTGACGCTGAGGTGCGAAGGCGTGGGGAGCGAACAGG	ASV1437
TACGGAGGGTGCGAGCGTTAATCGGAATTACTGGGCGTAAAGGGTTCGTAGGTGGTTAGATAAGTCAGATGTGAAAGCCCTGGGCTCAACCTGGGAACTGCATTTGATACTGTTTAACTAGAGTTTACTAGAGGATTGGGGAACTTCCGGTGTAGCGGTGAAATGCGTAGAGATCGGAAGGAACATCAATGGCGAAGGCAACAATCTGGGGTTAAACTGACACTGAGGGACGAAAGCGTGGGTAGCAAACAGG	ASV1438
TACGGAGGGGGCTAGCGTTGTTCGGAATTACTGGGCGTAAAGCGCGCGTAGGCGGTTTATCAAGTCAGGGGTGAAATCCCGGAGCTCAACTCCGGAACTGCCCTTGAGACTGATAGACTAGAGTTCGAGAGAGGCAAGTGGAATACCTAGTGTAGAGGTGAAATTCGTAGATATTAGGTGGAACACCAGTGGCGAAGGCGACTTGCTGGATCGATACTGACGCTGAGGTGCGAAAGCGTGGGGAGCAAACAGG	ASV1439
TACGGAGGGTGCAAGCGTTATCCGGAATCATTGGGTTTAAAGGGTCCGCAGGCGGTCAATTAAGTCAGAGGTGAAATCCTACAGCTTAACTGTAGAACTGCCTTTGATACTGGTTGACTTGAGTTATACGGAAGTAGATAGAATGTGTAGTGTAGCGGTGAAATGCATAGATATTACACAGAATACCGATTGCGAAGGCAGTCTACTACGTATATACTGACGCTCATGGACGAAAGCGTGGGGAGCGAACAGG	ASV144
TACGGAGATGGCAACCGTTGTTCGGAATCACTGGGCTTAAAGAGCACGTAGGCGGAGATATAAGTTGAATGTGAAATCCCATGGCTTACCCATGGAATGGCGTTCAAAACTGTATTTCTTGAGTTCAGAAGGGGAAAGTGGAACTCCTAGTGGAGCGGTGAAATGCGTTGATATTAGGAGGAACGCCGGTGGCGAAAGCGACTTTCTGGTCTGTAACTGACGCTGAGGTGCGAAAGCTAGGGGAGCAAACGGG	ASV1440
TACGTAGGGTGCAAGCGTTAATCGGAATTACTGGGCGTAAAGCGTGCGCAGGCGGTTTTGTAAGTCTGACGTGAAATCCCCGGGCTCAACCTGGGAATTGCGTTGGAGACTGCAAGGCTAGAATCTGGCAGAGGGGGGTAGAATTCCACGTGTAGCAGTGAAATGCGTAGAGATGTGGAGGAACACCGATGGCGAAGGCAGCCCCCTGGGTCAAGATTGACGCTCATGCACGAAAGCGTGGGGAGCAAACAGG	ASV1441
TACGGAGGGTGCGAGCGTTAATCGGAATTACTGGGCGTAAAGCGCACGCAGGCGGTTTGTTAAGCTAGATGTGAAAGCCCCGGGCTCAACCCGGGATGGTCATTTAGAACTGGCAGACTAGAGTCTTGGAGAGGGGAGTGGAATTCCAGGTGTAGCGGTGAAATGCGTAGATATCTGGAGGAACATCAGTGGCGAAGGCGACTCCCTGGCCAAAGACTGACGCTCATGTGCGAAAGTGTGGGTAGCGAACAGG	ASV1442
TACGTAGGGGGCGAGCGTTGTCCGGAATTACTGGGCGTAAAGAGCACGTAGGCGGCTATATAAGTCAGGTGTGAAAAACCTGGGCTTAACCGAGGGTATGCATCTGAAACTATATAGCTTGAGTCAAGGAGAGGAGAGCGGAATTCCTGGTGTAGCGGTGAAATGCGTAGAGACCAGGAAGAATACCAGTGGCGAAAGCGGCTCTCTGGACTTGAACTGACGCTGAGGTGCGAAAGCGTGGGGAGCAAACAGG	ASV1443
TACGGAGGATCCAAGCGTTATCCGAAATCATTGGGTTTAAAGGGTCCGTAGGCGGATTTGTAAGTCAGTGGTGAAAGTTTGCGGCTCAACCGTAAAATTGCCATTGATACTGCAAGTCTTGAATCATTGTGAAGTGGTTAGAATATGTAGTGTAGCGGTGAAATGCATAGATATTACATAGAATACCGATTGCGAAGGCAGATCACTAACAATGTATTGACGCTAAGGGACGAAAGCGTGGGTAGCGAACAGG	ASV1444
TACGTAGGTGGCAAGCGTTGTCCGGATTTATTGGGCGTAAGGCGAGCGCAGGCGGTGATTTAAGTCTGATGTGAAAGCCCCCAGCTCAACTGGGGAGGGTCATTGGAAACTGGATCACTTGAGTGCAGAAGAGGAGAGTGGAATTCCATGTGTAGCGGTGAAATGCGTAGATATATGGAGGAACACCAGTGGCGAAGGCGGCTCTCTGGTCTGTAACTGACGCTGAGGCTCGAAAGCGTGGGTAGCAAACAGG	ASV1445
TACGTAGGGGGCAAGCGTTATCCGGATTTACTGGGTGTAAAGGGAGCGCAGACGGTTGCGCAAGTCTGAAGTGAAATCCCGAGGCTTAACCACGGGACTGCTTTGGAAACTGTGCGACTTGAGTATCGGAGGGGCAGGCGGAATTCCTAGTGTAGCGGTGAAATGCGTAGATATTAGGAAGAACACCGGTGGCGAAGGCGGCCTGCTGGACGAAAACTGACGTTGAGGCTCGAAGGCGTGGGGAGCAAACAGG	ASV1446
TACGGAGGGTGCGAGCGTTGATCGGAATTACTGGGCGTAAAGCGCACGCAGGCGGTTTGTTAAGCTAGATGTGAAAGCCCCGGGCTCAACCTGGGATGGTCATTTAGAACTGGCAGACTAGAGTCTTGGAGAGGGGAGTGGAATTCCAGGTGTAGCGGTGAAATGCGTAGATATCTGGAGGAACATCAGTGGCGAAGGCGACTCCCTGGCCAAAGACTGACGCTCATGTGCGAAAGTGTGGGTAGCGAACAGG	ASV1447
TACGGAAGGTGCAAGCGTTGTTCGGATTGATTGGGCGTAAAGCGCACGTAGGCGGGTTCATAAGTCGGATGTGAAATCCCAGGGCTTAACCTTGGAACTGCATTCGAAACTGTGGATCTTGAATGCCTGAGGGGTTGGTAGAATTCCTGGTGTAGGAGTGAAATCCGTAGATATCAGGAGGAATACCGGAGGCGAAGGCGGCCAACTGGCAGTGCATTGACGCTGAGGTGCGAAAGCGTGGGGAGCAAACAGG	ASV1448
TACAGAGGGTGCAAGCGTTAATCGGAATTACTGGGCGTAAAGGGCGCGTAGGTGGACTGATAAGTCAGAGGTGAAATCCCTGGGCTCAACCTAGGAATTGCCCCTGATACTGTCAATCTAGAGGCTAGTAGAGGAAAGTGGAATTTCCGGTGTAGCGGTGAAATGCGTAGATATCGGAAGGAACACCAATGGCGAAGGCAACTTTCTGGACTAGACCTGACACTGAGGCGCGAAAGCGTGGGGAGCAAACAGG	ASV1449
TACGGAGGGTGCAAGCGTTGTCCGGAATTATTGGGTTTAAAGGGTGCGTAGGCGGACTAATAAGTCAGAGGTGAAATCCTACAGCTTAACTGTAGAACTGCCTTTGATACTGTTAGTCTTGAGTGAAGTAGAGGTAAGCGGAATTTATTGTGTAGCGGTGAAATGCATAGATACGATAAAGAACTCCAATAGCGTAGGCAGCTTACTGGACTTTAACTGACGCTGAGGCACGAAAGCGTGGGTAGCGAACGGG	ASV145
TACGTAGGTGGCAAGCGTTGTCCGGAATTATTGGGCGTAAAGCGCGCGCAGGCGGTCCTTTAAGTCTGATGTGAAAGCCCACGGCTCAACCGTGGAGGGTCATTGGAAACTGGGGGACTTGAGTGCAGAAGAGGAAAGCGGAATTCCACGTGTAGCGGTGAAATGCGTAGAGATGTGGAGGAACACCAGTGGCGAAGGCGGCTTTCTGGTCTGTAACTGACGCTGAGGCGCGAAAGCGTGGGGAGCAAACAGG	ASV1450
TACGGAGGGGGTTAGCGTTGTTCGGAATTACTGGGCGTAAAGCGCGCGTAGGCGGACTATTAAGTGAGAGGTGAAATCCCGGGGCTCAACCCCGGAACTGCCTTTCATACTGGTAGTCTAGAGTTCGAGAGAGGTGAGTGGAATTCCGAGTGTAGAGGTGAAATTCGTAGATATTCGGAGGAACACCAGTGGCGAAGGCGGCTCACTGGCTCGATACTGACGCTGAGGTGCGAAAGCGTGGGGAGCAAACAGG	ASV1451
TACGGAGGGGGCTAGCGTTGCTCGGAATTACTGGGCGTAAAGAGCACGTAGGCGGGTATTCCAGTCAGGCGTGAAAGCCCCGGGCTCAACCCGGGAACTGCGCTTGATACTGAATACCTAGAGTCCGAGAGAGGGTGGTGGAATTCCCAGTGTAGAGGTGAAATTCGTAGATATTGGGAAGAACACCAGTGGCGAAGGCGGCCACCTGGCTCGGTACTGACGCTGAGGTGCGAAAGCGTGGGGAGCAAACAGG	ASV1452
TACGGGGGGTGCAAGCGTTATTCGGAATCACTGGGCGTAAAGCGTGCGTAGGCGTTTTAGTAAGTCTTTTGTGAAATCCTATGGCTTAACCATAGCACTGCAAGGGAAACTACTAAAATAGAGTACAGAAGAGGTAGCTGGAATTTCTAGTGTAGGGGTAAAATCCGTTAATATTAGAAGGAATACCAATGGCGAAGGCAAGCTACCGGGATGTTACTGACGCTGAGGTGCGAAAGCGTGGGGAGCAAACAGG	ASV1453
TACGAATGGGGCAAGCGTTGTTCGGAATCACTGGGCTTAAAGCGTACGTAGGCGGGATTGAAAGTCAGAAGTGAAATCCCAGGGCTCAACCCTGGAACTGCTTTTGAAACTCCAATCCTCGAGTCCCGGAGAGGTTAGCAGAATTCCGAGTGTAGAGGTGAAATTCGCAGATATTCGGAGGAATACCAGTGGCGAAGGCGGCTAACTGGACGGGTACTGACGCTGAGGTACGAAAGCGTGGGGAGCAAACAGG	ASV1454
TACGTAGGGCGCAAGCGTTGTCCGGAATTATTGGGCGTAAAGAGCTCGTAGGCGGCTTGTCGCGTCTGCCGTGAAAGTCTAAGGCTTAACCTTAGATCTGCGGTGGGTACGGGCAGGCTAGAGTGCGGTAGGGGTAACTGGAATTCCTGGTGTAGCGGTGGAATGCGCAGATATCAGGAGGAACACCGATGGCGAAGGCAGGTCACTGGGCCGCAACTGACGCTGAGGAGCGAAAGCATGGGGAGCGAACAGG	ASV1455
TACGGAGGGGGCTAGCGTTGTTCGGAATTACTGGGCGTAAAGCGCGCGTAGGCGGATTGTTAAGTCGGGGGTGAAATCCCGGGGCCCAACCCCGGAACTGCCCTCGATACTGGCGGTCTTGAGCCCGGGAGAGGCGAGTGGAATTCCGAGTGTAGAGGTGAAATTCGTAGATATTCGGAGGAACACCAGTGGCGAAGGCGACTCGCTGGACCGGTGCTGACGCTGAGGCGCGAAAGCGTGGGGAGCAAACAGG	ASV1456
TACGAAGGGGGCAAGCGTTACTCGGAATTATTGGGCGTAAAGCGTGCGTAGGCGGTTTTATAAGTTGAAAGTGAAAGCCTTTGGCTCAACCAAAGAATTGCTTACAAAACTGTAAAACTAGAGTATTAGAGAGGATAGAAGAATTCCTGATGTAGGGGTGAAATCCGTAGATATCAGGAGGAATATCGAAGGCGAAAGCATCTGTCTGGCTAAATACTGACGCCGTTGCACGAAAGCGTGGGGAGCAAACAGG	ASV1457
TACGTAGGTGGCAAGCGTTGTCCGGATTTATTGGGCGTAAAGCGAGCGCAGGCGGTTTCTTAAGTCTGATGTGAAAGCCCCCGGCTTAACCGGGGAGGGTCATTGGAAACTGAGGAACTTGAGTGCAGAAGAGGAGAGTGGAATTCCATGTGTAGCGGTGAAATGCGTAGATATATGGAGGAACACCAGTGGCGAAGGCGACTCTCTGGTCTGTAACTGACGCTGAGGCTCGAAAGCGTGGGGAGCAAACAGG	ASV1458
GACGAACCGGACAAACGTTATTCGGAATTACTGGGCTTAAAGAGTACGTAGGCGGCCATGTAGGTCAGATGTGAAATCCCTCGGCTCAACCGAGGAACTGCGTTTGAAACCACATGGCTTGAGGGAGATAGAGGTTAGCGGAACTGATGGTGGAGCGGTGAAATGTGTTGATATCATCAGGAACACCAGTGGCGAAGGCGGCTAACTGGGTCTCTTCTGACGCTGAGGTACGAAAGCTAGGGGAGCGAACGGG	ASV1459
TACGGAGGGTGCGAGCGTTAATCGGAATTACTGGGCGTAAAGCGCGCGTAGGTGGTAAGGTCAGTCGGATGTGAAAGCCCCGGGCTTAACCTGGGAACTGCATTCGATACTGCCTTGCTAGAGTATGGTAGAGGGAAGTGGAATTCCGGGTGTAGCGGTGAAATGCGTAGATATCCGGAGGAACACCAGTGGCGAAGGCGACTTCCTGGACCAATACTGACGCTGAGGTGCGAAAGCGTGGGGAGCAAACAGG	ASV146
TACGGAGGGGGTTAGCGTTGTTCGGAATTACTGGGCGTAAAGCGCGCGTAGGCGGATTAGTCAGTTAGAGGTGAAATCCCAGGGCTCAACCCTGGAACTGCCTTTAATACTGCTAGTCTTGAGTTCGAGAGAGGTGGGTGGAATTCCGAGTGTAGAGGTGAAATTCGTAGATATTCGGAGGAACACCAGTGGCGAAGGCGGCTCACTGGCTCGATACTGACGCTGAGGTGCGAAAGTGTGGGGAGCAAACAGG	ASV1460
TACGGAGGGTGCGAGCGTTAATCGGAATTACTGGGCGTAAAGCGTGCGTAGGCGGTTTGGTCAGTCAGCCGTGAAAGCCCCGGGCTTAACCTGGGAACGGCGGTTGAGACGGCCAGACTTGAGTGGGCTAGAGGATCGTGGAATTCCCGGTGTAGCAGTGAAATGCGTAGAGATCGGGAGGAACACCGATGGCGAAGGCAGCGATCTGGGGCCACACTGACGCTGAGGCACGAAGGCGTGGGGAGCAAACAGG	ASV1461
TACGAAGGGGGCGAGCGTTGTTCGGAATTACTGGGCGTAAAGGGAGCGCAGGCGGTTCATTAAGTTAGGCGTGAAAGCCCCGGGCTCAACCTGGGAACTGCGCTTAATACTGGTGAGCTAGAAAACAGGAGAGGGTAGTGGAATTTCCAGTGTAGAGGTGAAATTCGTAGATATTGGAAAGAACACCGGTGGCGAAAGCGGCTACCTGGCCTGATTTTGACGCTGAGGCTCGAAAGCGTGGGGAGCAAACAGG	ASV1462
TACGGAGGGGGTTAGCGTTGTTCGGAATTACTGGGCGTAAAGCGCACGTAGGCGGACTAGTCAGTCAGAGGTGAAATCCCAGGGCTCAACCCTGGAACTGCCTTTGATACTGCTAGTCTTGAGTTCGAGAGAGGTGAGTGGAATTCCGAGTGTAGAGGTGAAATTCGTAGATATTCGGAGGAACACCAGTGGCGAAGGCGGCTCACTGGCTCGATACTGACGCTGAGGTGCGAAAGTGTGGGGAGCAAACAGG	ASV1463
TACGGAGGATGCGAGCGTTATCCGGAATCATTGGGTTTAAAGGGTCCGTAGGCGGGCTTATAAGTCAGAGGTGAAAGCACTGAGCTCAACTGAGTAACTGCCTTTGAAACTGTAGGTCTTGAATGTTTGTGAAGTAGCTGGAATGTGTAGTGTAGCGGTGAAATGCATAGATATTACACAGAACACCGATTGCGAAGGCATGTTACTAACAAATTATTGACGCTGATGGACGAAAGCGTGGGGAGCGAACAGG	ASV1464
TACAGAGGGTGCAAACGTTGCTCGGAATGACTGGGCGTAAAGCGCGCGTAGGCGGTGGGTTAAGTCGAATGTGAAAGCCCATGGCTTAACCATGGAAGCGCATTCGAAACTGGCTCACTGGAGTCCCGGAGAGGGTGGTGGAATTCCTAGTGTAGAGGTGAAATTCGTAGAGATTAGGAGGAACACCGGTGGCGAAGGCGACCATCTGGACGGGTACTGACGCTGAGGCGCGAAAGCGTGGGGAGCAAACAGG	ASV1465
TACGGAGGGTGCAAGCGTTAATCGGAATTACTGGGCGTAAAGCGTACGTAGGTGGTATTTTAAGTCGGATGTGAAATCCCCGGGCTCAACCTGGGAATGGCATACGATACTGGAATACTTGAGTCTGGCAGAGGCTAGTGGAATTTCCGGTGTAGCGGTGAAATGCGGAGATATCGGAAGGAACATCAGTGGCGAAGGCGGCTAGCTGGGTCAAGACTGACGCTGAGGTACGAAAGCGTGGGGAGCAAACAGG	ASV1466
TACGGAGGGTGCAAGCGTTACTCGGAATTACTGGGCGTAAAGAGTGCGTAGGCGTCTTATTAAGTCAGATGTGAAATCTTGTGGCTCAACCATATAAATTGCATTTGAAACTGATAAGATAGAGTTCAGAAGAGGCGAGTGGAATTAGTAGTGTAGGGGTAAAATCCGTAGATATTACTAGGAATACCGAAAGCGAAGGCGACTTGCTAGGATGATACTGACGCTGAGGCACGAAAGCGTGGGGAGCAAACAGG	ASV1467
TACGGAGGGAGCTAGCGTTGTTCGGAATTACTGGGCGTAAAGCGCGCGTAGGCGGCCATTCAAGTCAGAGGTGAAAGCCCGGGGCTCAACCCCGGAACTGCCTTTGAAACTAGATGGCTAGAATCTTGGAGAGGCGAGTGGAATTCCGAGTGTAGAGGTGAAATTCGTAGATATTCGGAAGAACACCAGTGGCGAAGGCGACTCGCTGGACAAGTATTGACGCTGAGGTGCGAAAGCGTGGGGAGCAAACAGG	ASV1468
TACAGAGGGTGCAAGCGTTAATCGGAATTATTGGGCGTAAAGGGCGCGTAGGTTGATTAGTGTGTCAGATGTGAAAGCCCCGGGCTTAACCTGGGAATGTCATTTGAAACTGCTAATCTAGAGTGCAGTAGAGGGAAGTAGAATTTCCGGTGTAGCGGTGGAATGCATAGATATCGGAAGGAATACCAGTGGCGAAGGCGGCTTCCTGGACTGTTACTGACACTGAGGCGCGAAAGCGTGGGGAGCAAACAGG	ASV1469
TACGTAGGTGGCAAGCGTTGTCCGGATTTATTGGGCGTAAAGCGAGCGCAGGCGGAAGAATAAGTCTGATGTGAAAGCCCTCGGCTTAACCGAGGAACTGCATCGGAAACTGTTTTTCTTGAGTGCAGAAGAGGAGAGTGGAACTCCATGTGTAGCGGTGGAATGCGTAGATATATGGAAGAACACCAGTGGCGAAGGCGGCTCTCTGGTCTGCAACTGACGCTGAGGCTCGAAAGCATGGGTAGCGAACAGG	ASV147
TACGTAGGGTGCGAGCGTTGTCCGGAATTATTGGGCGTAAAGAGCTTGTAGGCGGTCTGTCGCGTCTGCCGTGAAAATCCGGGGCTCAACCCCGGACTTGCGGTGGGTACGGGCAGACTAGAGTGTGGTAGGGGAGACTGGAATTCCTGGTGTAGCGGTGAAATGCGCAGATATCAGGAGGAACACCGATGGCGAAGGCAGGTCTCTGGGCCACTACTGACGCTGAGAAGCGAAAGCGTGGGGAGCGAACAGG	ASV1470
TACAGAGGGTGCGAGCGTTAATCGGAATTACTGGGCGTAAAGAGCTCGTAGGCGGGCATTTAAGTCAGATGTGAAATCCCCAGGCTCAACCTGGGAACTGCATTTGAAACTGGATGCCTAGAGTATGGTAGAGGAAAGTGGAATTTCCAGAGTAGCGGTGAAATGCATAGATACTGGAAGGAACACCAGAGGCGAAGGCGGCTTTCTGGACCAATACTGACGCTGAGGAGCGAAGGCGTGGGGAGCAAACAGG	ASV1471
TACGTATGTCACAAGCGTTATCCGGATTTATTGGGCGTAAAGCGCGTCTAGGTGGTTATGTAAGTCTGATGTGAAAATGCAGAGCTCAACTCTGTATTGCGTTGGAAACTGTGTAACTAGAGTACTGGAGAGGTAAGCGGAACTACAAGTGTAGAGGTGAAATTCGTAGATATTTGTAGGAATGCCGATGGGGAAGCCAGCTTACTGGACAGATACTGACGCTAAAGCGCGAAAGCGTGGGTAGCAAACAGG	ASV1472
TACGAAGGGAGCTAGCGTTGTTCGGAATCACTGGGCGTAAAGCGCACGTAGGCGGATATGTCAGTCAGGGGTGAAATCCCGGAGCTCAACTTCGGAACTGCCTTTGATACGGCATATCTCGAGTCCGAGAGAGGTGAGTGGAATTCCTAGTGTAGAGGTGAAATTCGTAGATATTAGGAAGAACACCGGTGGCGAAGGCGGCTCACTGGCTCGGTACTGACGCTGAGGTGCGAAAGCGTGGGGAGCAAACAGG	ASV1473
GACAGAAGGTGCAAGCGTTACTCGGAATGACTGGGCGTAAAGCGTCCGCAGGTTCTCTTGTCAGTCTGGTGTTAAAGCACGAAGCTCAACTCCGTGTTCGTGCCGGAAACTGCAAGGGTAGAGTCACTCAGAGGCATCTGGAATGCCATGTGTAGGGGTAAAATCCGTTGATCCATGGTAGAACGCCAAAAGCGAAGGCAGGATGCTGGGGGTGTACTGACGCTCAGGGACGAAAGCGTGGGGAGCGAACGGG	ASV1474
TACGGAGGGGGTTAGCGTTGTTCGGAATTACTGGGCGTAAAGCGTGCGTAGGCGGACTGGAAAGTTGGGGGTGAAATCCCGGGGCTCAACCCCGGAACTGCCTCCAAAACTATCAGTCTAGAGTTCGAGAGAGGTGAGTGGAATTCCGAGTGTAGAGGTGAAATTCGTAGATATTCGGAGGAACACCAGTGGCGAAGGCGGCTCACTGGCTCGATACTGACGCTGAGGTGCGAAAGTGTGGGGAGCAAACAGG	ASV1475
TACGGAGGGTGCAAGCGTTATCCGGAATCACTGGGTTTAAAGGGTGCGTAGGCGGCGTTATAAGTCAGATGTGAAAGCCCACCGCTTAACGGTGGAACTGCATTTGATACTGTAATGCTTGAATCAGGCTGAGGTCAGCGGAATGTGTCATGTAGCGGTGAAATGCATAGATATGACATAGAACACCAATTGCGAAGGCAGCTGGCTAGACCTGTATTGACGCTGAGGCACGAAAGCGTGGGGAGCGAACAGG	ASV1476
TACAGAGGGTGCAAGCGTTAATCAGAATGACTGGGCGTAAAGGGCGTGTAGGTGGTTGACTAGGTTTGATGTGAAATCCCCGGGCTTAACCTGGGAATTGCGTCGAAAACGGGTCGACTCGAGTGAGATAGAGGGTTGTGGAATTTCCGGTGTAGCGGTGAAATGCGTAGATATCGGAAAGAACATCAGTGGCGAAGGCGACAACCTGGATCTTAACTGACACTGAGGCGCGAAGGCGTGGGGAGCAAACAGG	ASV1477
TACCAGCGGTCCAAGTCGCAATCACTTTTATTGGGTCTAAAACATCCGTAGCTTGTTTGGTCAGTCTCTTGTGAAATCCTATGTCTTAAGCATAGAAGTGCGAGAGATACTGCCAGGCTAGAGACCGGGAGACGTAAGGAGTACGATTAGGGTAGCGGTTAAATGCGTTGATCCTTTTCGGACTATCAATAGCGAAGGCACCTTACGAGAACGGATCTGACAGTCAGGGATGAAGGCTAGGGGCGCAAAACGG	ASV1478
TACGGAGGGTGCAAGCGTTACTCGGAATTACTGGGCGTAAAGGGTGCGTAGGCGTCTTATTAAGTCAGATGTGAAATCTTGTGGCTCAACCATATAAATTGCATTTGAAACTGATAAGATAGAGTTCAGAAGAGGCAAGTGGAATTAGTAGTGTAGGGGTAAAATCCGTAGATATTACTAGGAATACCGAAAGCGAAGGCGACTTGCTAGGATGATACTGACGCTGAGGCACGAAAGCGTGGGGAGCAAACAGG	ASV1479
TACGTAGGGTCCGAGCGTTGTCCGGAATTACTGGGCGTAAAGAGCTCGTAGGTGGTTTGTCGCGTTGTTCGTGAAAACTCACAGCTTAACTGTGGGCGTGCGGGCGATACGGGCAGACTAGAGTACTGCAGGGGAGACTGGAATTCCTGGTGTAGCGGTGGAATGCGCAGATATCAGGAGGAACACCGGTGGCGAAGGCGGGTCTCTGGGCAGTAACTGACGCTGAGGAGCGAAAGCGTGGGGAGCGAACAGG	ASV148
TACGGAGGGGGCTAGCGTTGTTCGGAATTACTGGGCGTAAAGCGTGCGTAGGCGGACTATTAAGTTAGGGGTGAAATCCCGAGGCTCAACCTCGGAACTGCCTCTAAAACTGGTAGTCTTGAGTTCTGGAGAGGTAAGTGGAATTCCTAGTGTAGAGGTGAAATTCGTAGATATTAGGAGGAACACCAGAGGCGAAGGCGGCTTACTGGGCAGATACTGACGCTGAGGCACGAAAGTGTGGGGAGCAAACAGG	ASV1480
TACGGAGGGTGCAAGCGTTGTCCGGATTCACTGGGTGTAAAGGGTGTGCAGGCGGAGCAGACAGTCAGTGGTGAAAGCCCGTAGCTTAACTATGGAACTGCCATTGATACTACTGCTCTTGAGTACTGGAGAGGCTACTAGAATTCGTGGTGTAGCGGTGAAATGCGTAGATATCACGAGGAATACCAGAGGCGTAAGCGGGTAGCTGGACAGATACTGACGCTGAGGCACGAAAGCGTGGGGAGCAAACAGG	ASV1481
TACAGAGGGTGCAAGCGTTGTCCGGATTTATTGGGCGTAAAGCGTCTGTAGGCGGTTTAGTAAGTCTGAAGTGAAAGAACGGAGCTCAACTCCGTCCCCGCTTCAGAAACTATTAAACTAGAGAATGTTAGAAGTAAGTGGAATTTCCAGTGTAGCGGTGAAATGCGTAGATATTGGAAGGAACACCAGAGGCGAAAGCGGCTTACTGGGACATTTCTGACGCTGAGAGACGAAAGCGTGGGTAGCGAAAGGG	ASV1482
TACGGAGGGGGTCAGCGTTGTTCGGAATTACTGGGCGTAAAGCGCGCGTAGGCGGATTAGTCAGTTAGAGGTGAAATCCCAGGGCTCAACCCTGGAACTGCCTTTAATACTGCTAGTCTTGAGTTCGAGAGAGGTGAGTGGAATTCCGAGTGTAGAGGTGAAATTCGTAGATATTCGGAGGAACACCAGTGGCGAAGGCGGCTCACTGGCTCGATACTGACGCTGAGGTGCGAAAGTGTGGGGAGCAAACAGG	ASV1483
TACGGAGGGGGTTAGCGTTGTTCGGAATTACTGGGCGTAAAGCGCACGTAGGCGGACTGGAAAGTTAGAGGTGAAATCCCGGGGCTCAACCCCGGAACTGCCTTTAAAACTATCAGTCTAGAGTTCGAGAGAGGTGAGTGGAATTCCGAGTGTAGAGGTGAAATCCGTAGATATTCGGAGGAACACCAGTGGCGAAGGCGGCTCACTGGCTCGATACTGACGCTGAGGTGCGAAAGTGTGGGGAGCAAACAGG	ASV1484
TACGGAGGGTGCAAGCGTTGTCCGGATTTATTGGGTTTAAAGGGTACGTAGGCGGATCTTTAAGTCCGTGGTGAAAGCCTGCAGCTTAACTGTAGAACTGCCATGGATACTGGAGATCTTGAATTCAGTTGAGGTAAGCGGAATTTATGATGTAGCGGTGAAATGCATAGATATCATAAAGAACACCTATTGCGAAGGCAGCTTGCTGGACTTGGATTGACGCTGAGGTACGAAAGCGTGGGGAGCGAACAGG	ASV1485
TACGGAGGGTGCAAGCGTTAATCGGAATTACTGGGCGTAAAGCGCACGCAGGCGGTTTGTTAAGCTAGATGTGAAAGCCCCGGGCTCAACCTGGGATGGTCATTTAGAACTGGCAGACTAGAGTCTTGGAGAGGGGAGTGGAATTCCAGGTGTAGCGGTGAAATGCGTAGATATCTGGAGGAACATCAGTGGCGAAGGCGGCTCCCTGGCCAAAGACTGACGCTCATGTGCGAAAGTGTGGGTAGCGAACAGG	ASV1486
TACGGAGGGCGCGAGCGTTACCCGGATTCACTGGGCGTAAGGGGCGTGTAGGCGGCCTGGGGCGTCCCATGTGAAAGACCACGGCTCAACCGTGGGGGAGCGTGGGATACGCTCAGGCTAGACGGTGGGAGAGGGTGGTGGAATTCCCGGAGTAGCGGCGAAATGCGCAGATACCGGGAGGAACGCCGATGGCGAAGGCAGCCACCTGGTCCACCCGTGACGCTGAGGCGCGAAAGCGTGGGGAGCAAACCGG	ASV1487
TACGTAGGGGGCAAGCGTTATCCGGATTTACTGGGTGTAAAGGGAGCGCAGACGGCTTGGCAAGTCTGAAGTGAAAGCCCGGGGCTTAACCCCGGGACTGCTTTGGAAACTGTGAAGCTAGAGTGTCGGAGAGGTAAGTGGAATTCCCAGTGTAGCGGTGAAATGCGTAGATATTGGGAGGAACACCGGTGGCGAAGGCGGCTTACTGGACGATAACTGACGTTGAGGCTCGAAGGCGTGGGGAGCAAACAGG	ASV1488
TACGGAGGGTGCAAGCGTTATCCGGAATCACTGGGTTTAAAGGGTGCGTAGGCGGCATAATAAGTCAGAGGTGAAAGCCCACAGCTTAACTGTGGAACTGCCTTTGATACTGTTATGCTTGAATCAGGATGAGGTCAGCGGAATGTGGCATGTAGCGGTGAAATGCATAGATATGCCATAGAACACCGATTGCGAAGGCAGCTGGCTAGACCTGCATTGACGCTGAGGCACGAAAGCGTGGGGAGCGAACAGG	ASV1489
TACGTAGGGTGCAAGCGTTGTCCGGATTTATTGGGTTTAAAGGGTCCGCAGGCGGTTTATTAAGTTAGTGGTGAAAGCGTCCAGCTCAACTGGATACCCGCCATTGATACTGGTAGACTTGAGTGTGTGAGAGGAAGTTAGAATGCGTGGTGTAGCGGTGAAATGCATAGATATCACGCAGAATACCGATTGCGAAGGCAGACTTCTATTACATAACTGACGCTGAGGGACGAAAGCGTGGGGAGCGAACAGG	ASV149
GACGGAGGGGGCTAGCGTTGTTCGGAATTACTGGGCGTAAAGCGTGCGTAGGCGGCGTGCCAAGTTGGATGTGAAAGCCCGGGGCTCAACCCCGGAATTGCATTCAAAACTGGCACACTTGAGAACGGAAGAGGTGAGTGGAACTCCCAGTGTAGAGGTGAAATTCGTAGATATTGGGAAGAACACCGGTGGCGAAGGCGGCTCACTGGTCCGTTTCTGACGCTGAGGCACGAAAGCGTGGGGAGCAAACAGG	ASV1490
TACGAAGGGGGCTAGCGTTGTTCGGAATTACTGGGCGTAAAGCGCGCGTAGGCGGATTTTTAAGCCAGATGTGAAATCCCGGGGCTCAACCTCGGAACTGCATTTGGAACTGGAAGTCTAGAGTTCAGGAGAGGTTCGTGGAATGCCGAGTGTAGAGGTGAAATTCGTAGATATTCGGTGGAACACCAGTGGCGAAGGCGACGAACTGGACTGATACTGACGCTGAGGTGCGAAAGTGTGGGGAGCAAACAGG	ASV1491
TACGTAGGGGGCTAGCGTTATCCGGAATTACTGGGCGTAAAGGGTGCGTAGGTGGTTTCTTAAGTCAGAGGTGAAAGGCTACGGCTCAACCGTAGTAAGCCTTTGAAACTGGGAAACTTGAGTGCAGGAGGGGAGAGTGGAATTCCTAGTGTAGCGGTGAAATGCGTAGATATTAGGAGGAACACCAGTTGCGAAGGCGGCTCTCTGGACTGTAACTGACACTGAGGCACGAAAGCGTGGGGAGCAAACAGG	ASV1492
TACGTAGGATGCAAGCGTTGTCCGGAATCACTGGGCGTAAAGGGTCCGTAGGCGGTTTGTTAAGTCTCCTGTGAAATTTCAGGGCTCAACCCTGAAAGGTCGGGGGATACTGGCAAACTTGAGACTGTCAGAGGCAAGTGGAATTCCCGGTGTAGTGGTGAAATGCGTAGATATCGGGAGGAACACCAGTGGCGAAAGCGGCTTGCTGGGACAGTTCTGACGCTGAGGGACGAAAGCGTGGGTAGCAAACCGG	ASV1493
TACGAAGGGGGCTAGCGTTGTTCGGAATTACTGGGCGTAAAGCGCACGTAGGCGGGTTGGAAAGTTGGAGGTGAAATCCCGGAGCTCAACTTCGGAACTGCCTTCAAAACTCCCAGCCTAGAGGACAGGAGAGGCAAGTGGAATACCGAGTGTAGAGGTGAAATTCGTAGATATTCGGTGGAACACCAGTGGCGAAGGCGACTTGCTGGACTGTTTCTGACGCTGAGGTGCGAAAGTGTGGGGAGCAAACAGG	ASV1494
TACGGAGGGGGTTAGCGTTGTTCGGAGTTACTGGGCGTAAAGCGCGCGTAGGCGGATTAGTCAGTTAGAGGTGAAATCCCAGGGCTCAACCCTGGAACTGCCTTTAATACTGCTAGTCTTGAGTTCGAGAGAGGTGAGTGGAATTCCGAGTGTAGAGGTGAAATTCGTAGATATTCGGAGGAACACCAGTGGCGAAGGCGGCTCACTGGCTCGATACTGACGCTGAGGTGCGAAAGTGTGGGGAGCAAACAGG	ASV1495
TACAGAGGGTGCGAGCGTTAATCGGAATTATTGGGCGTAAAGGGCGTGTAGGCGGATGTTTAAGTTAGGTGTGAAATACTCGGGCTCAACCTGGGGACTGCATCTAAAACTGGGCATCTAGAGTATAGTAGAGGGAAGTGGAATTTCCGGAGTAGCGGTGGAATGCATAGATACCGGAAGGAACATCAGTGGCGAAGGCGGCTTCCTGGACTAATACTGACGCTGAGGCGCGAAAGCATGGGTAGCAAACAGG	ASV1496
TACGGAGGGTGCAAGCGTTACTCGGAATTACTGGGCGTAAAGAGTGCGTAGGCGCCTTATTAAGTCAGATGTGAAATCTTGTGGCTCAACCATATAAATTGCATTTGAAACTGATAAGATAGAGTTCAGAAGAGGCAAGTGGAATTAGTAGTGTAGGGGTAAAATCCGTAGATATTACTAGGAATACCGAAAGCGAAGGCGACTTGCTAGGATGATACTGACGCTGAGGCACGAAAGCGTGGGGAGCAAACAGG	ASV1497
TACGAAGGGACCTAGCGTAATTCGGAATTACTGGGCGTAAAGCGCGCGTAGGCGGTTAAGTAAGTTAATTGTGAAAGCCCAAAGCTCAACTTTGGAATTGCAATTAAAACTATTTAGCTAGAGTTTATCAGAGGAAAGCGGAATACATAGTGTAGAGGTGAAATTCGTAGATATTATGTAGAACACCAGTTGCGAAGGCGGCTTTCTGGGATAATACTGACGCTGAGGTGCGAAAGTATGGGTAGCGAAGAGG	ASV1498
TACGTAGGGCGCAAGCGTTGTCCGGAATTATTGGGCGTAAAGAGCTCGTAGGCGGTTTGTCGCGTCTGCTGTGAAAGCCCGGGGCTTAACCCCGGGTGTGCAGTGGGTACGGGCAGACTAGAGTGCAGTAGGGGAGACTGGAATTCCTGGTGTAGCGGTGGAATGCGCAGATATCAGGAGGAACACCGATGGCGAAGGCAGGTCTCTGGGCTGTTACTGACGCTGAGGAGCGAAAGCATGGGGAGCGAACAGG	ASV1499
TACGTAGGTGGCAAGCGTTGTCCGGATTTATTGGGCGTAAAGCGAGCGCAGGCGGTGATTTAAGTCTGATGTGAAAGCCCCCAGCTCAACTGGGGAGGGTCATTGGAAACTGGATCACTTGAGTGCAGAAGAGGAGAGTGGAATTCCATGTGTAGCGGTGAAATGCGTAGATATATGGAGGAACACCAGTGGCGAAGGCGGCTCTCTGGTCTGTAACTGACGCTGAGGCTCGAAAGCGTGGGTAGCAAACAGG	ASV15
TACAGAGGGTGCAAGCGTTAATCGGAATTACTGGGCGTAAAGCGTGCGTAGACGGTTACATAAGTCGGGTGTGAAAGCCCCGGGCTCAACCTGGGAATTGCATTCGAGACTGCGTAGCTAGGGTGCGGAAGAGGGAAGCGGAATTTCCGGTGTAGCGGTGAAATGCGTAGATATCGGAAGGAACACCAGTGGCGAAAGCGGCTTCCTGGTCCAGCACCGACGTTCAGGCACGAAAGCGTGGGGAGCAAACAGG	ASV150
TACGAAGGGTGCAAGCGTTACTCGGAATTACTGGGCGTAAAGCGTGCGTAGGTGGTTTGTTAAGTCTGATGTGAAAGCCCTGGGCTCAACCTGGGAATGGCATTGGAAACTGGCTGACTGGAGTGCGGTAGAGGGTAGTGGAATTCCCGGTGTAGCAGTGAAATGCGTAGATATCGGGAGGAACATCCGTGGCGAAGGCGACTACCTGGACCAGCACTGACACTGAGGCACGAAAGCGTGGGGAGCAAACAGG	ASV1500
TACGTAGGTGGCAAGCGTTATCCGGGATTATTGGGCGTAAAGCGCGCGTAGGCGGTTTCTTAAGTCTGATGTGAAAGCCCACGGCTCAACCGTGGAGGGTCATTGGAAACTGGGAAACTTGAGTACAGAAGAGGAAAGTGGAATTCCATGTGTAGCGGTGAAATGCGCAGAGATATGGAGGAACACCAGTGGCGAAGGCGACTTTCTGGTCTGTAACTGACGCTGATGTGCGAAAGCGTGGGGATCAAACAGG	ASV1501
TACGTAGGGTGCAAGCGTTGTCCGGAATTATTGGGCGTAAAGAGCTCGTAGGCGGTTTGTCGCGTCTGCTGTGAAAACCCGAGGCTCAACCTCGGGCCTGCAGTGGGTACGGGCAGACTAGAGTGCGGTAGGGGAGAATGGAATTCCTGGTGTAGCGGTGGAATGCGCAGATATCAGGAGGAACACCGATGGCGAAGGCAGTTCTCTGGGCCGTTACTGACGCTGAGGAGCGAAAGCGTGGGGAGCGAACAGG	ASV1502
TACGGAGGGTGCAAGCGTCGTCCGGAATCATTGGGTGTAAAGGGTGCGTAGGCGGGCGTCTAAGTCTGAGGTGAAATCTTGCCGCTTAACGGTAAAATGGCCTTGGATACTGGGCGTCTTGAGTGTAGAAGAGGCAGGTGGAATTCGTAGTGTAGCGGTGAAATGCATAGATATTACGAAGAACATCAGTGGCGAAGGCGGCCTGCTGGTCTACAACTGACGCTGAGGCACGAAAGCGTGGGGAGCGAACAGG	ASV1503
TACAGAGGGCTCAAGCGTTAATCGGAATCACTGGGCTTAAAGGGTCCGCAGGCGGATCGGTAAGTATCTTGTGAAATACCATCGCTCAACGGTGGAATTGCTCGGTAAACTGCCAATCTTGAACACGGTAGGGGCCATCGGAACTCTAGGTGGAGCGGTGAAATGCGTAGATATCTAGAGGAACGCCAGAGGCGAAGGCGGATGGCTGGGCCGTTGTTGACGCTCAGGGACGAAAGCATGGGTAGCGAACGGG	ASV1504
TACGGAGGGTGCAAGCGTTATCCGGATTTACTGGGTTTAAAGGGTGCGTAGGCGGGCTTATAAGTCAGTGGTGAAATCCTACCGCTTAACGGTAGAACTGCCATTGAAACTGTAAGTCTAGAGTTTGATCGAGGTAAGCGGAATACAGCATGTAGCGGTGAAATGCATAGATATGCTGTAGAACACCAATAGCGAAGGCAGCTTACCGGGTCAATACTGACGCTGATTCACGAAAGCGTGGGTAGCGAACAGG	ASV1505
TACGGAGGGGGCAAGCGTTGCTCGGATTTACTGGGCGTAAAGGGTCCGCAGGCGGTTGAGCAAGTTAGATGTGAAAGCTCAAGGCTTAACCTTGGAATTGCATCTAAAACTGCTCGACTAGAGTCCAAGAGGGGTCGGCGGAATTCCCGGTGTAGCGGTGAAATGCGTAGATATCGGGAGGAACACCAGTGGCGAAGGCGGCCGACTGGCTTGGAACTGACGCTCAGGGACGAAAGCGTGGGTAGCGAACCGG	ASV1506
TACGTAGGGTGCAAGCGTTGTCCGGAATTATTGGGCGTAAAGAGCTCGTAGGCGGTTTGTCGCGTCTGCTGTGAAATCCCGAGGCTCAACCTCGGGTCTGCAGTGGGTACGGGCAGACTAGAGTGCGGTAGGGGAGATTGGAATTCCTGGTGTAGCGGTGGAATGCGCAGATATCAGGAGGAACACCGATGGCGAAGGCAGATCTCTGGGCCGTAACTGACGCTGAGGAGCGAAAGCATGGGGAGCGAACAGG	ASV1507
TACGGAAGGTGCAAGCGTTATCCGGAATCACTGGGTTTAAAGGGTGCGTAGGCGGCATGATAAGTCAGAGGTGAAAGCTCATCGCTTAACGATGGAACTGCCTTTGATACTGTCATGCTTGAATCAGGTTGAGGTTGGCGGAATGTGACATGTAGCGGTGAAATGCATAGATATGTCATAGAACACCAATTGCGTAGGCAGCTGACTGGACCTGCATTGACGCTGAGGCACGAAAGCGTGGGGAGCGAACAGG	ASV1508
TACGGGGGGTGCAAGCGTTATTCGGAATCACTGGGCGTAAAGCGTGCGTAGGCATTTTAGTAAGTCTTTTGTGAAATCCTATGGCTTAACCATAGCACTGCAAGGGAAACTACTAAAATAGAGTACAGAAGAGGTAGCTGGAATTTCTAGTGTAGGGGTAAAATCCGTTAATATTAGAAGGAATACCAATGGCGAAGGCAAGCTACTGGGATGTTACTGACGCTGAGGTGCGAAAGCGTGGGGAGCAAACAGG	ASV1509
TACGTAGGTGGCAAGCGTTGTCCGGAATTATTGGGCGTAAAGCGCGCGCAGGCGGCTTCTTAAGTCTGATGTGAAATCTTGCGGCTCAACCGCAAGCGGTCATTGGAAACTGGGAGGCTTGAGTGCAGAAGAGGAGAGTGGAATTCCACGTGTAGCGGTGAAATGCGTAGAGATGTGGAGGAACACCAGTGGCGAAGGCGGCTCTCTGGTCTGTAACTGACGCTGAGGCGCGAAAGCGTGGGGAGCAAACAGG	ASV151
TACGGAGGGGGCAAGCGTTATTCGGAATTACTGGGCGTAAAGGGCGCGTAGGCGGCCTGTTAAGTGAGAAGTGAAAGCCCACGGCTTAACCGTGGAACTGCTTCTCATACTGGCAGGCTAGAGTATGGGAGAGGAAAGTGGAATACCCGGTGTAGCGGTGAAATGCGTAGAGATCGGGTGGAACACCAGTGGCGAAGGCGACTTTCTGGACCATAACTGACGCTGATGCGCGAAAGCGTGGGTAGCAAACAGG	ASV1510
TACGTGGGGTGCAAACGTTGCTCGGAATTATTGGGCGTAAAGCGCATGTAGGCGGCCAGTTAAGTCGGATGTGAAAGCCCCGGGCTCAACCCGGGAAGTGCATCCGAAACTGATTGGCTAGAATCTCAAAGAGGGCTGCGGAATTCCCGGTGTAGAGGTGAAATTCGTAGATATCGGGAGGAACACCAGTGGCGAAGGCGGCAGCCTGGGTGATGATTGACGCTGAGATGCGAAAGCGTGGGGAGCAAACAGG	ASV1511
TACGGAGGGTGCGAGCGTTACCCGGATTTACTGGGCGTAAAGGGCGTGTAGGCGGTTTTCTAAGTCCGGGGCTAAGGACCAGGGCTCAACCCTGGGTTTGCCTTGGATACTGGAAAGCTCGACGGCTGGAGGGGGCAGCGGAATTTCCGGAGTAGCGGTGAAATGCGCAGATACCGGAAGGAACGCCAATAGCGAAGGCAGCTGCCTGGACAGTACGTGACGCTGAGGCGCGAAAGCGTGGGGAGCAAACCGG	ASV1512
CACGAACCGTGCGAACGTTATTCGGAATCACTGGGCTTAAAGAGTGCGTAGGCGGCTTGGCAGGTGGGGTGTGAAATCCCTCAGCTCAACTGAGGAACTGCGCTCCAAACCGCTAGGCTTGAGGAAGATAGAGGTGAGCGGAACTGATGGTGGAGCGGTGAAATGCGTTGATATCATCAGGAACACCAGAGGCGAAGGCGGCTCACTGGGTCTTTTCTGACGCTGAGGCACGAAAGCTAGGGTAGCGAACGGG	ASV1513
TACGGAGGGTGCGAGCGTTAATCGGAATTACTGGGCGTAAAGCGCACGCAGGCGGTTTGTTAAGCTAGATGTGAAAGCCCCGGGCTCAACCTGGGATGGTCATTTAGAACTGGCAGACTAGAGTCTTGGAGAGGGGAGTGGAATTCCAGGTGTAGCGGTGAAATGCGTAGATATCTGGAGGAACATCAGTGGCGAAGGCGACTCCCTGGCCAAAGACTGACGCTCATGTGCGAGAGTGTGGGTAGCGAACAGG	ASV1514
TACGGAGGGTGCAAGCGTTGCTCGGAATCACTGGGCGTAAAGCGTACGCAGGCGGCTCGTTTAGTCGGGTGTGAAAGCCCGGGGCTCAACCCCGGAACTGCACTCGAAACTGGCGGGCTTGAGTACGGGAGAGGGAAGCGGAATTCCTGGTGTAGAGGTGAAATTCGTAGATATCAGGAGGAACACCCGTGGCGAAAGCGGCTTCCTGGCCCGATACTGACGCTCATGTACGAAAGCGTGGGGAGCAAACAGG	ASV1515
TACGGGGGGTGCGAGCGTTAATCGGAATTACTGGGCGTAAAGCGCACGCAGGCGGTTTGTTAAGCTAGATGTGAAAGCCCCGGGCTCAACCTGGGATGGTCATTTAGAACTGGCAGACTAGAGTCTTGGAGAGGGGAGTGGAATTCCAGGTGTAGCGGTGAAATGCGTAGATATCTGGAGGAACATCAGTGGCGAAGGCGACTCCCTGGCCAAAGACTGACGCTCATGTGCGAAAGTGTGGGTAGCGAACAGG	ASV1516
TACGTAGGGTGCGAGCGTTAATCGGAATTACTGGGCGTAAAGCGAGCGCAGACGGTTTATTAAGCAAGATGTGAAATCCCCGAGCTTAACTTGGGAACTGCGTTTTGAACTGGTAAGCTAGAGTATGTCAGAGGGGGGTAGAATTCCACGTGTAGCAGTGAAATGCGTAGAGATGTGGAGGAATACCGATGGCGAAGGCAGCCCCCTGGGATAATACTGACGTTCATGCTCGAAAGCGTGGGTAGCAAACAGG	ASV1517
TACGTAGGTGGCGAGCGTTATCCGGAATTATTGGGCGTAAAGGGTGCGTAGGCGGCCTGTTAAGTAAGTGGTTAAATTGTTGGGCTCAACCCAATCCAGCCACTTAAACTGGCAGGCTAGAGTATTGGAGAGGCAAGTGGAATTCCATGTGTAGCGGTAAAATGCGTAGATATATGGAGGAACACCAGTGGCGAAGGCGGCTTGCTAGCCAAAGACTGACGCTCATGCACGAAAGCGTGGGGAGCAAATAGG	ASV1518
CACGAACTGCGCAAACGTTATTCGGAATCACTGGGCTTAAAGAGTGCGTAGGCGGCTCGGTAAGCGGGATGTGAAAGCCCACAGCTCAACTGTGGAATTGCGTCCCGAACTATCGAGCTTGAGGAAGGCAGGGGTGAGCGGAACGGTTGGTGGAGCGGTGAAATGCGTTGATATCAACCGGAACACCGGTGGCGAAGGCGGCTCACTGGGCCTTTACTGACGCTGAGGCACGAAAGCTAGGGGAGCGAACGGG	ASV1519
TACGAAGGGGGCTAGCGTTGTTCGGAATTACTGGGCGTAAAGCGCACGTAGGCGGACATTTAAGTCAGGGGTGAAATCCCAGAGCTCAACTCTGGAACTGCCTTTGATACTGGGTGTCTAGAGTATGGAAGAGGTGAGTGGAATTCCGAGTGTAGAGGTGAAATTCGTAGATATTCGGAGGAACACCAGTGGCGAAGGCGGCTCACTGGTCCATTACTGACGCTGAGGTGCGAAAGCGTGGGGAGCAAACAGG	ASV152
TACGTAGGGTGCGAGCGTTGTCCGGAATTACTGGGCGTAAAGAGCTCGTAGGTGGTTTGTCGCGTCGTTTGTGTAAGCCCGCAGCTTAACTGCGGGACTGCAGGCGATACGGGCATAACTTGAGTGCTGTAGGGGAGACTGGAATTCCTGGTGTAGCGGTGGAATGCGCAGATATCAGGAGGAACACCGATGGCGAAGGCAGGTCTCTGGGCAGTAACTGACGCTGAGGAGCGAAAGCATGAGTAGCGAACAGG	ASV1520
TACGAAGGGTGCAAGCGTTGTTCGGATTTACTGGGCGTAAAGCGCGCGTAGGCGGACTGGTAAGTCAGATGTGAAATCCCGGGGCTCAACCCCGGAACTGCGTCTGAAACTGCTAGTCTAGAATCTTGGAGGGGGAAGGGGAATTTCGCATGTAGGGGTAAAATCCGTAGAGATGCGAAGGAACACCAGAGGCGAAGGCGCCTTCCTGGACAAGTATTGACGCTGAGGCGCGAAAGCGTGGGGAGCAAACAGG	ASV1521
TACGAAGGGGGCTAGCGTTGTTCGGAATTACTGGGCGTAAAGCGCGCGTAGGCGGACTTTTAAGTCAGATGTGAAATCCCGAGGCTCAACCTCGGAACTGCATTTGAAACTGGGAGTCTAGAGATCAGGAGAGGTTAGCGGAATACCGAGTGTAGAGGTGAAATTCGTAGATATTCGGTGGAACACCAGTGGCGAAGGCGGCTAACTGGACTGATACTGACGCTGAGGTGCGAAAGTGTGGGGAGCAAACAGG	ASV1522
TACGTAGGTGGCGAGCGTTGTCCGGATTTACTGGGCGTAAAGGGAGCGTAGGTGGACTTTTAAGTGAGATGTGAAATACCCGGGCTCAACTTGGGTGCTGCATTTCAAACTGGAAGTCTAGAGTGCAGGAGAGGAAAGCGGAATTCCTAGTGTAGCGGTGAAATGCGTAGAGATTAGGAAGAACACCAGTGGCGAAGGCGGCTTTCTGGACTGTAACTGACGCTGAGGCTCGAAAGCGTGGGGAGCAAACAGG	ASV1523
TACGGAGGGGGTTAGCGTTGTTCGGAATTACTGGGCGTAAAGCGCGCGTAGGCGGATTAGTCAGTTAGAGGTGAAATCCCAGGGCTCAACCCTGGAACTGCCTTTAATACTGCTAGTCTTGAGTTCGAGAGAGGTGAGTGGAATTCCGAGTGTAGAGGTGAAATTCGTAGATATTCGGAGGAACACCAGTGGCGAAGGCGGCTCGCTGGCTCGATACTGACGCTGAGGTGCGAAAGTGTGGGGAGCAAACAGG	ASV1524
GACGGAGGATGCAAGCGTTATCCGGAATTATTGGGCGTAAAGCGTCCGTAGGCGGTTAGATAAGTCAGTTGTTAAAGACTGCAGCTCAACTGTGGGAGAGCAACTGAAACTGTTTGACTAGAGTATGGTAGGGGTAGAGGGAATTCCTAGTGTAGCGGTGAAATGCGTAGATATTAGGAAGAACACCAGTGGCGAAGGCGCTCTACTGGGCCAAGACTGACGCTGATGGACGAAAGCTAGGGGAGCGAAAGGG	ASV1525
TACGTAGGGGGCGAGCGTTGTCCGGAATTATTGGGCGTAAAGCGCGCGCAGGCGGTCCCTTAAGTCTGATGTGAAAGCCCACGGCTCAACCGTGGAGGGGCATTGGAAACTGGGGGACTTGAGTGCAGAAGAGGAGAGCGGAATTCCACGTGTAGCGGTGAAATGCGTAGAGATGTGGAGGAACACCAGTGGCGAAGGCGGCTCTCTGGTCTGTAACGGACGCTGAGGCGCGAAAGCGTGGGGAGCAAACAGG	ASV1526
TACGGAGGGTGCAAGCGTTATCCGGATTTATTGGGTTTAAAGGGTCCGTAGGCGGACTTGTAAGTCAGTGGTGAAATCTCATAGCTTAACTATGAAACTGCCATTGATACTGCAGGTCTTGAGTAAATTTGAAGTGGCTGGAATAAGTAGTGTAGCGGTGAAATGCATAGATATTACTTAGAACACCAATTGCGAAGGCAGGTCACTAAGATTTAACTGACGCTGATGGACGAAAGCGTGGGGAGCGAACAGG	ASV1527
TACGGAGGGGGTTAGCATTGTTCGGAATTACTGGGCGTAAAGCGCGCGTAGGCGGATTAGTCAGTTAGAGGTGAAATCCCAGGGCTCAACCCTGGAACTGCCTTTAATACTGCTAGTCTTGAGTTCGAGAGAGGTGAGTGGAATTCCGAGTGTAGAGGTGAAATTCGTAGATATTCGGAGGAACACCAGTGGCGAAGGCGGCTCACTGGCTCGATACTGACGCTGAGGTGCGAAAGTGTGGGGAGCAAACAGG	ASV1528
TACGGAGGGTGCGAGCGTTAATCGGAATTACTGGGCGTAAAGGGTTCGTAGGTGGTTAGATAAGTCAGATGTGAAAGCCCTGGGCTCAACCTGGGAACTGCATTTGATACTGTTTAACTAGAGTTTACTAGAGGATTGGGGAATCTCCGGTGTAGCGGTGAAATGCGTAGAGATCGGAAGGAACATCAATGGCGAAGGCAACAATCTGGGGTTAGACTGACACTGAGGGACGAAAGCGTGGGTAGCAAACAGG	ASV1529
TACGGAGGGTGCGAGCGTTAATCGGAATTACTGGGCGTAAAGCGTACGCAGGCGGTTTGTTAAGCGAGATGTGAAAGCCCCGGGCTCAACCTGGGAACTGCATTTCGAACTGGCAAGCTAGAGTGTGATAGAGGGTGGTAGAATTTCAGGTGTAGCGGTGAAATGCGTAGAGATCTGAAGGAATACCGATGGCGAAGGCAGCCACCTGGGTCAACACTGACGCTCATGTACGAAAGCGTGGGGAGCAAACAGG	ASV153
TACGGAGGGGACTAGCGTTGTTCGGAATTACTGGGCGTAAAGCGCACGTAGGCGGACCATTAAGTCAGGGGTGAAATCCCGGGGCTCAACCCCGGAACTGCCTTTGATACTGGTGGTCTGGAGTCCGAGAGAGGTGAGTGGAATTCCGAGTGTAGAGGTGAAATTCGTAGATATTCGGAGGAACACCAGTGGCGAAGGCGGCTCACTGGCTCGGTACTGACGCTGAGGTGCGAAAGCGTGGGGAGCAAACAGG	ASV1530
TACGAAGGGTGCAAGCGTTAATCGGAATTACTGGGCGTAAAGCGCGCGTAGGTGGTTTGTTAAGTTGGAAGTGAAAGCCCCGGGCTCAACCTGGGAACTGCTTTCAAAACTGGCAAGCTAGAGTATGGCAGAGGGTGGTGGAATTTCCTGTGTAGCGGTGAAATGCGTAGACATAGGAAGGAACACCAGTGGCGAAGGCGACCACCTGGGCTAATACTGACACTGAGGTGCGAAAGCGTGGGGAGCAAACAGG	ASV1531
TACGGAGGATCCAAGCGTTATCCGGAATCATTGGGTTTAAAGGGTCCGTAGGCGGTTTGGTAAGTCAGTGGTGAAAGCCCATCGCTTAACGATGGAACGGCCATTGATACTGCCAGACTTGAATTACTGGGAAGTAACTAGAATATGTAGTGTAGCGGTGAAATGCTTAGATATTACATGGAATACCAATTGCGAAGGCAGGTTACTACCAGTGGATTGACGCTGATGGACGAAAGCGTGGGGAGCGAACAGG	ASV1532
TACGGAAGGCCCGAGCGTTATTCGGAATCACTGGGCTTAAAGCGTACGCAGGCGGACTTGTAGGTATCTTGTGAAATCCCACGGCTCAACCGTGGAACTGCAGGGTAAACCACAAGTCTTGAGACAAGTAGGGGTCAGTGGAACGATATGTGGAGCGGTGAAATGCGTAGATATATATCGGAACGCCAATGGCGAAGGCAGCTGACTGGGCTTGTTCTGACGCTCAGGTACGAAAGCGTGGGTAGCGAACGGG	ASV1533
TACAGAGGGTGCAAACGTTGTTCGGAATCACTGGGCATAAAGCGCACGTAGGCGGTTTGTCAAGTGTGGAGTGAAAGCCCACGGCTTACCCGTGGAATTGCTCTGCATACTGGCAGACTCGAGGACGGTAGGGGAGAGCGGAACTCTTGGTGGAGCGGTGAAATGCGTAGATATCAAGAGGAACACCAAAGGCGAAGGCAGCTCTCTGGTCCGTTTCTGACGCTGAGGTGCGAAAGCCAGGGTAGCGAACGGG	ASV1534
TACGTAGGGGGCGAGCGTTGTCCGGAATGATTGGGCGTAAAGCGCGCGCAGGCGGTCCTTTAAGTCTGATGTAAAAGCCCGCGGCTTAACCGCGGAAGGTCATTGGAAACTGGGGGACTTGAGGCTAGGAGAGGGAAGTGGAATTCCTGGTGTAGCGGTGAAATGCGTAGAGATCAGGAGGAATACCGATGGCGAAAGCAACTTCCTGGCTTAGAACTGACGCTGAGGCGCGAAAGCGTGGGGAGCAAACAGG	ASV1535
TACGGAGGGCGCGAGCGTTACCCGGATTCACTGGGCGTAAAGGGCGTGTAGGCGGCCTGGGGCGTCCCATGTGAAAGACCACGGCTCAACCGTGGGGGAGCGTGGGATACGCTCAGGCTAGACGGTGGGAGAGGGTGGTGGAATTCCCGGAGTAGCGGTGAAATGCGCAGATACCGGGAGGAACGCCGATGGCGGAGGCAGCCACCTGGTCCACCCGTGACGCTGAGGCGCGAAAGCGTGGGGAGCAAACCGG	ASV1536
TACGTAGGGTGCAAGCGTTGTCCGGAATTATTGGGCGTAAAGAGCTCGTAGGCGGTCTGTCGCGTCGGCTGTGAAAACTCGGGGCTCAACCCCGAGCCTGCAGTCGATACGGGCAGACTAGAGTGCTGTAGGGGAGACTGGAATTCCTGGTGTAGCGGTGAAATGCGCAGATATCAGGAGGAACACCGGTGGCGAAGGCGGGTCTCTGGGCAGTAACTGACGCTGAGGAGCGAAAGCGTGGGGAGCGAACAGG	ASV1537
TACGGAGGGTGCAAGCGTTAATCGGAATTAATGGGCGTAAAGCGCACGCAGGCGGTTGGATAAGTTAGATGTGAAAGCCCCGGGCTCAACCTGTGAATTGCATTTAAAACTGTCCAGCTAGAGTCTTGTAGAGGGGGGTAGAATTCCAGGTGTAGCGGTGAAATGCGTAGAGATCTGGAGGAATACCGGTGGCGAAGGCGGCCCCCTGGACAAAGACTGACGCTCAGGTGCGAAAGCGTGGGGAGCAAACAGG	ASV1538
TACGGAAGGTGCAAGCGTTACTCGGAATCACTGGGCGTAAAGCGTCTGTAGGTGGAAAAGTCAGTCTGGAGTAAAAGGTGGGAGCTCAACTCCCATTACGTTCTGGAAACTGCTTTTCTTGAGCAACTCAGAGGCACCTGGAATGCCGTGTGTAGGGGTAAAATCCGTTGATCCACGGTAGAACGCTAAAAGCGAAAGCAGGGTGCTGGGGGTTTGCTGACACTGAGAGACGAAAGCGTGGGTAGCGAACGGG	ASV1539
TACGGAGGGAGCTAGCGTTGTTCGGAATTACTGGGCGTAAAGCGCGCGTAGGCGGCTTGGCAAGTTGGGGGTGAAATCCCGGGGCTTAACCTCGGAACTGCCTCCAAAACTGCTAAGCTAGAATCCTGGAGAGGTGAGTGGAATTCCTAGTGTAGAGGTGAAATTCGTAGATATTAGGAAGAACACCAGTGGCGAAGGCGACTCACTGGACAGGTATTGACGCTGAGGTGCGAAAGCGTGGGGAGCGAACAGG	ASV154
TACGTAGGGTGCGAGCGTTGTCCGGAATTATTGGGCGTAAAGAGCTCGTAGGCGGTGTGTCGCGTCGGCCGTGAAAACCTGGGGCTTAACTCTGGGCGTGCGGTCGATACGGGCATCACTAGAGTTCGGCAGGGGAGACTGGAATTCCTGGTGTAGCGGTGAAATGCGCAGATATCAGGAGGAACACCGGTGGCGAAGGCGGGTCTCTGGGCCGATACTGACGCTGAGGAGCGAAAGCATGGGTAGCGAACAGG	ASV1540
TACGGAGGGTACGAACGTTAATCGGAATTACTGGGCGTAAAGCGCGCGTAGGCGGTTTTTTAAGTGGGATGTGAAAGCCCCGGGCTTAACCTGGGAACTGCATTCCAAACTGAAAGACTAGAGTACGAGAGAGGGGGGTAGAATTCAGAGTGTAGCGGTGAAATGCGTAGATATTCTGAGGAATACCGGTGGCGAAGGCGGCCCCCTGGCTTGATACTGACGCTGAGGTGCGAAAGCGTGGGGAGCAAACAGG	ASV1541
CACGAACCGTGCGAACGTTATTCGGAATCACTGGGCTTAAAGAGTGCGTAGGCGGCCTGGCAGGTGGGGTGTGAAATCCCTCAGCTCAACTGAGGAACTGCGCTCCAAACCGCCAAGCTTGAGGGAGATAGAGGTGAGCGGAACTGATGGTGGAGCGGTGAAATGCGTTGATATCATCAGGAACACCAGAGGCGAAGGCGGCTCACTGGGTCTTTTCTGACGCTGAGGCACGAAAGCTAGGGTAGCGAACGGG	ASV1542
CACGGAAGGCCCGAGCGTTACTCGGAATCACTGGGCTTAAAGAGTGCGTAGGCGGACCGTCAAGCATCTTGTGAAAGCCCGCGGCTTAACCGCGGAACTGCAGGGTGAACTGACGGTCTTGAGGCGGACAGGGGAAGTCGGAACTGTCGGTGGAGCGGTGAAATGCGTAGATATCGACAGGAACGCCAATGGAGAAGTCAGACTTCTGGGTCCGTCCTGACGCTGTAGCACGAAAGCGTGGGGAGCAAACAGG	ASV1543
TACAGAGGGTGCGAGCGTTAATCGGATTTACTGGGCGTAAAGCGTGCGTAGGCGGCTTTTTAAGTCGGATGTGAAATCCCTGAGCTTAACTTAAGAATTGCATTCGATACTGGGAAGCTAGAGTATGGGAGAGGATGGTAGAATTCCAGGTGTAGCGGTGAAATGCGTAGAGATCTGGAGGAATACCGATGGCGAAGGCAGCCATCTGGCCTAATACTGACGCTGAGGTACGAAAGCATGGGGAGCAAACAGG	ASV1544
CACGAACTGCGCGAACGTTATTCGGAATCACTGGGCTTAAAGAGTCCGTAGGCGGCCATGTAGGTCAGGTGTGAAATCCCACAGCTCAACTGTGGAACTGCGCTTGAAACCACTTGGCTTGAGGGAGACAGAGGTGAGCGGAACAGATGGTGGAGCGGTGAAATGCGTTGATATCATCTGGAACACCGGTGGCGAAGGCGGCTCACTGGGTCTCTTCTGACGCTGAGGGACGAAAGCTAGGGGAGCGAACGGG	ASV1545
TACGGAGGGTGCGAGCGTTAATCGGAATTACTGGGCGTAAAGCGCACGCAGGCGGATTGTCAAGCTAGAGGTGAAAGCCCCGCGCTCAACGTGGGAATTGCCTTTAGAACTGGCAGTCTAGAGTCTTGGAGAGGGGAGTGGAATTCCAGGTGTAGCGGTGAAATGCGTAGAGATCTGGAGGAACATCAGTGGCGAAGGCGGCTCCCTGGCCGAAGACTGACGCTCATGTGCGAAAGTGTGGGTAGCGAACAGG	ASV1546
TACGTAGGATGCAAGCGTTGTCCGGAATCACTGGGCGTAAAGGGTCCGTAGGCGGTCTGTTAAGTCTCCTGTGAAATTTCAGGGCTCAACCCTGAAAGGTCGGGGGATACTGGCAGACTCGAGACTGTCAGAGGCAGGTGGAATTCCCGGTGTAGTGGTGAAATGCGTAGATATCGGGAGGAACACCAGTGGCGAAAGCGGCCTGCTGGGACAGTTCTGACGCTGAGGGACGAAAGCGTGGGTAGCAAACCGG	ASV1547
TACGAATGGAGCAAGCGTTGTTCGGAATCACTGGGCTTAAAGCGTGCGCAGGCGGACTTGAAAGTCAGGAGTGAAATCCCGGGGCTCAACCTCGGAACTGCTCTTGAAACTCCAAGTCTAGAATTCGGTAGAGGTAAGGAGAATTCCTAGTGTAGAGGTGAAATTCGCAGATATTAGGAGGAATACCAGTGGCGTAGGCGCCTTACTGGACCGATATTGACGCTCATGTACGAAAGCGTGGGGAGCAAACAGG	ASV1548
TACGGAGGGTGCGAGCGTTAATCGGAATTACTGGGCGTAAAGCGCGCGTAGGCGGTCGCGTAAGTTGGATGTGAAAGCCCCGGGCTTAACCTGGGAATTGCATTCAAAACTGCGTGACTAGAGTATGGGAGAGGGAAGTGGAATTCCGGGTGTAGCGGTGAAATGCGTAGATATCCGGAGGAACACCAGTGGCGAAGGCGACTTCCTGGCCCAATACTGACGCTGAGGTGCGAAAGCGTGGGTAGCAAACAGG	ASV1549
TACGGAGGATGCAAGCGTTATCCGGAATCATTGGGTTTAAAGGGTCCGTAGGCGGGCAATTAAGTCAGAGGTGAAAGTTTGCGGCTCAACCGTAAAATTGCCTTTGATACTGGTTGTCTTGAATCATTGTGAAGTGGTTAGAATATGTAGTGTAGCGGTGAAATGCATAGAGATTACATAGAATACCAATTGCGAAGGCAGATCACTAACAATGTATTGACGCTGAGGGACGAAAGCGTGGGGAGCGAACAGG	ASV155
TACGAGGGGTCCTAGCGTTGTTCGGAATCATTGGGCGTAAAGCGGGTGTAGGCGGCTTGGTCAGTCAGATGTGAAATCCCTGGGCTCAACCCAGGACGTGCATTTGATACTGCCAAGCTTGAGTGTCGGAGAGGTTCGCAGAATTTCTGGTGTAGTGGTGAAATACGTAGATATCAGAAGGAATATCGGTGGGGAAGCCGGCGGACTGGCCGAACACTGACGCTCAGACCCGAAAGCGTGGGGAGCAAACAGG	ASV1550
TACAGAGGGTGCAAACGTTGCTCGGAATGACTGGGCGTAAAGCGCGCGCAGGTGGCCTGCTCAGTCGACTGTGAAAGCCCATGGCTCAACCATGGAAGTGCAGTCGATACTAGCAGGCTAGAGTCCCGGAGAGGGTGGTAGAATTCCCAGTGTAGAGGTGAAATTCGTAGATATTGGGAGGAATACCGGCGGCGAAGGCGGCCACCTGGACGGGTACTGACACTGAGGCGCGAAAGCGTGGGGAGCAAACAGG	ASV1551
TACAGAGGGTGCGAGCGTTAATCGGAGTTACTGGGCGTAAAGGGCGCGTAGGCGGACGATTAAGTTTCATGTGAAATCCCTGGGCTCAACCTAGGAATGGCATGGGATACTGGTTGTCTAGAGTATAGCAGAGGCAAGTGGAATTTCCGGTGTAGCGGTGAAATGCGTAGATATCGGAAGGAACATCAATGGCGAAGGCAGCTTGCTGGGCTAATACTGACGCTGAGGCGCGAAAGCGTGGGGAGCAAACAGG	ASV1552
TACGGAGGATCCAAGCGTTATCCGGAATCATTGGGTTTAAAGGGTCCGCAGGCGGTTTGTTAAGTCAGAGGTGAAAGCCTACCGCTCAACGGTAGAACGGCCTTTGATACTGACAGGCTTGAGTTATTGTGAAGTAGTTAGAATGTGTAGTGTAGCGGTGAAATGCATAGATATTACACAGAATACCGATTGCGAAGGCAGATTACTAACAATAAACTGACGCTGAGGGACGAAAGCGTGGGTAGCGAACAGG	ASV1553
TACGTAGGGTGCGAGCGTTAATCGGAATTACTGGGCGTAAAGGGTGCGCAGGCGGTTTTGTAAGTCAGATGTGAAATCCCCGAGCTCAACTTGGGAACTGCGTTTGAAACTACAAGACTAGAATATGTCAGAGGGGGGTAGAATTCCACGTGTAGCAGTGAAATGCGTAGAGATGTGGAGGAATACCAATGGCGAAGGCAGCCCCCTGGGATAATATTGACGCTCATGCACGAAAGCGTGGGGAGCGAACAGG	ASV1554
TACGGGGGGTGCAAGCGTTATTCGGAATCACTGGGCGTAAAGCGTGCGTAGGCGTTTTAGTAAGTCTTTTGCGAAATCCTATGGCTTAACCATAGCACTGCAAGGGAAACTACTAAAATAGAGTACAGAAGAGGTAGCTGGAATTTCTAGTGTAGGGGTAAAATCCGTTAATATTAGAAGGAATACCAATGGCGAAGGCAAGCTACTGGGATGTTACTGACGCTGAGGTGCGAAAGCGTGGGGAGCAAACAGG	ASV1555
TACGGAGGGTGCAAGCGTTACTCGGAATTACTGGGCGTAAAGAGTGCGTAGGCGTCTTATTAAGTCAGATGTGAAATCTTGTGGCTCAACCATATAAATTGCATTTGAAACTGATAAGATAGAGTTCAGAAGAGGCAAGTGGAATTAGTAGTGTAGGGGTAAGATCCGTAGATATTACTAGGAATACCGAAAGCGAAGGCGACTTGCTAGGATGATACTGACGCTGAGGCACGAAAGCGTGGGGAGCAAACAGG	ASV1556
TACGGAGGGGGTTAGCGTTGTTCGGAATTACTGGGCGTAAAGCGCGCGTAGGCGGATCAGAAAGTTGGGGGTGAAATCCCGGGGCTCAACCCCGGAACTGCCTCCAAAACTCCTGGTCTTGAGTTCGAGAGAGGTGAGTGGAATTCCGAGTGTAGAGGTGAAATTCGTAGATATTCGGAGGAACACCAGTGGCGAAGGCGGCTCACTGGCTCGATACTGACGCTGAGGTGCGAAAGTGTGGGGAGCAAACAGG	ASV1557
TACGAAGGGCCCGAGCGTTGCGCGGAATCACTGGGCTTAAAGGGTGCGTAGGCGGATTTTCAAGTGCGTTGTGAAAGCCCACGGCTCAACCGTGGAATTGCTTCGCATACTGTTAATCTTGAGTTCGGTAGGGGCTGTCGGAACGATAGGTGGAGCGGTGAAATGCGTAGATATCTATCGGAACGCCCAAGGCGAAGGCAGACAGCTGGGCCGACACTGACGCTGAGGCACGAAAGCGTGGGGAGCGAACGGG	ASV1558
TACGGGGGGTGCAAGCGTTATTCGGAATCACTGGGCGTAAAGCGTGCGTAGGCGTTTTAGTAAGTCTTTTGTGAAATCCTATGGCTTAACCATAGCACTGCAAGGGAAACTACTAAAATAGAGTACAGAAGAGGTAGCTGGAATTTCTAGTGTAGGGGTAAAATCTGTTAATATTAGAAGGAATACCAATGGCGAAGGCAAGCTACTGGGATGTTACTGACGCTGAGGTGCGAAAGCGTGGGGAGCAAACAGG	ASV1559
TACGAGTGCCCCAAGCGTTATCCGGAATTACTGGGCGTAAAGGGTCTGTAGGCGGTCTTATTAGTCTTTTGTCAAAGCTCCCGGCTTAACTGGGAAAAGGCAAGAGAAACGGTAAGACTAGAGGATATGAGGGGTGAATGGAACTCACAGTGTAGGGGTGAAATCCGTTGATATTGTGGGGAACACCGAAAGCGAAGGCAGTTCACTGGCATATTCCTGACGCTGAGAGACGAAAGCGTGGGTAGCGAAGGGG	ASV156
TACGGAGGGGGCTAGCGTTGTTCGGAATTACTGGGCGTAAAGGGCGCGTAGGTGGTTTTATCAGTCAGGCGTGAAAGCCTCGGGCTCAACCCGAGAACTGCGCTTGATACTGTAAAACTAGAGTTCGGTAGGGGAAAGTAGAATTCCTAGTGTAGAGGTGAAATTCGTAGATATTAGGAGGAATACCTGAGGCGAAGGCGGCTTTCTGGACCGATACTGACACTGAGGCGCGAAAGCGTGGGGAGCAAACAGG	ASV1560
GACGAACCGAGCGAACGTTGTTCGGAATCACTGGGCTTAAAGGGCGCGTAGGCGGGTGCTCAAGTCTGTGGTGAAATCCTCCAGCTCAACTGGAGAACGGCCATGGATACTGGGTGTCTCGAGGAAGGTAGGGGTATGCGGAACGATCAGTGGAGCAGTGAAATGCGTTGATATTGATCGGAACTCCGGTGGCGAAGGCGGCATACTGAACCTTTTCTGACGCTGAGGCGCGAAAGCCAGGGGAGCAAACGGG	ASV1561
CACGTAGGGGGCGAGCGTTGTCCGGATTTATTGGGCGTAAAGAGCTCGTAGGCGGTTGCGTAAGTCGGATGTGAAAACTCAGGGCTCAACCCTGAGCCGCCATTCGATACTGCGCTGACTAGAGTCCGGTAGGGGAGCATGGAATTCCTGGTGTAGCGGTGAAATGCGCAGATATCAGGAGGAACACCAGTAGCGAAGGCGGTGCTCTGGGCCGGTACTGACGCTGAGGAGCGAAAGCATGGGTAGCAAACAGG	ASV1562
TACGTAGGGGGCAAGCGTTATCCGGATTTATTGGGCATAAAGGGTGCGTAGGCGGTAGCTTAAGTCAGATGTTAAATTCTCCGGCTCAACCGGAGCTCGCATTTGAAACTGGGTTACTAGAGATCAGTAGAGGAAAGCGGAACTCACGGTGTAGCGGTGAAATGCGTAGATATCGTGAGGAACACCAGTGGCGAAGGCGGCTTTCTGGACTGATTCTGACGCTGATGCACGAAAGCGTGGGGAGCGAACGGG	ASV1563
TACGTAGGGGGCGAGCGTTGTCCGGAATTACTGGGCGTAAAGGGCGCGTAGGCGGCTCATTAAGTCAGGTGTGAAAAACCTGGGCTCAACCGAGGGGATGCATCTGATACTGGTGGGCTTGAGTTAAGGAGAGGGGAGCGGAATTCCTGGTGTAGCGGTGAAATGCGTAGATATCAGGAGGAATACCAGTGGCGAAGGCGGCTCTCTGGACTTAAACTGACGCTGAGGCGCGAAAGCGTGGGGAGCAAACAGG	ASV1564
TACGAAGGTCCCAAGCGTTGTTCGGAATCACTGGGCGTAAAGCGTGCGTAGGCGGCGCGGTAAGTCAGATGTGAAATCTCTGGGCTCAACCCGGAAACTGCATCCGATACTGCCGTGCTAGAGTAATGGAGGGGTAGCTGGAATTCTCGGTGTAGCAGTGAAATGCGTAGATATCGAGAGGAACACTCGTGGCGAAGGCGAGCTACTGGACATTTACTGACGCTGAGGCACGAAGGCCAGGGTAGCGAAAGGG	ASV1565
TACAGAGGTGGCAAGCGTTGTTCGGATTTATTGGGTGTAAAGGGCAGGTAGGTGGCCGAGCAAGTCTGTTGTGAAATCCTAGGGCTTAACCCTGGAACTGCAATGGAAACTACATGGCTTGAATATCAAAAGGGTGAGGGGAATTCTTGGTGTAAGGGTGAAATCTGTAGATATCAAGAGGAATACCGACGGCGAAGGCACCTCACTGGTTGGTTATTGACACTGAACTGCGAAAGCCGGGGGAGCAAACAGG	ASV1566
TACAGAGGTGGCAAGCGTTGTTCGGATTTACTGGGCGTAAAGGGTGCGTAGGCGGTCTTGTATGTCGGATGTGAAAGCCCACGGCTCAACCGTGGAAATGCATCCGAAACTGCAGGACTAGAGTACTGGAGAGGTGAGTGGAATTCTTGGTGTAGCGGTGAAATGCGTAGATATCAAGAGGAACACCGGTGGCGAAGGCGACTCACTGGACAGATACTGACGCTGAGGCACGAAAGCCAGGGTAGCGAAGAGG	ASV1567
TACAGAGGGTGCAAGCGTTAATCGGAATTACTGGGCGTAAAGCGCACGTAGGCGGTTTCTTAAGTCAGATGTGAAAGCCCCGGGCTCAACCTGGGAATTGCATTTGAAACTGGGGAACTAGAGTGTGTGAGAGGGGGGTAGAATTCCAAGTGTAGCGGTGAAATGCGTAGAGATTTGGAGGAATACCAGTGGCGAAGGCGGCCCCCTGGCACAACACTGACGCTCAGGTGCGAAAGCGTGGGGAGCAAACAGG	ASV1568
TACGTAGGGTCCGAGCGTTGTCCGGAATTATTGGGCGTAAAGGGCTCGTAGGCGGTTTGTCGCGTCGGGAGTGAAAACACCGGGCTTAACTCGGTGCTTGCTTTCGATACGGGCAGACTAGAGGTATTCAGGGGAGAACGGAATTCCTGGTGTAGCGGTGAAATGCGCAGATATCAGGAGGAACACCGGTGGCGAAGGCGGTTCTCTGGGAATATCCTGACGCTGAGGAGCGAAAGTGTGGGGAGCGAACAGG	ASV1569
TACGGAGGGTGCGAGCGTTAATCGGAATTACTGGGCGTAAAGCGCACGCAGGCGGTTTGTTAAGCTAGATGTGAAAGCCCCGGGCTCAACCTGGGAGGGTCATTTAGAACTGGCAAACTAGAGTCTTGGAGAGGGGAGTGGAATTCCAGGTGTAGCGGTGAAATGCGTAGAGATCTGGAGGAACATCAGTGGCGAAGGCGACTCCCTGGCCAAAGACTGACGCTCATGTGCGAAAGTGTGGGTAGCGAACAGG	ASV157
TACGAATGGAGCAAGCGTTGTTCGGAATCACTGGGCTTAAAGCGTATGTAGGCGGACTTGAAAGTCAGGAGTGAAATCCCAGGGCTCAACCCTGGAACTGCTCTTGAAACTCCAAGTCTAGAATCCTGGAGAGGTTAGGAGAATTCCGAGTGTAGAGGTGAAATTCGCAGATATTCGGAGGAATACCAGTGGCGTAGGCGCCTAACTGGACAGGTATTGACGCTCAGATACGAAAGCGTGGGGAGCAAACAGG	ASV1570
TACGGAGGGTGCAAGCGTTGTCCGGAATTATTGGGTTTAAAGGGTGCGTAGGCGGACTAATAAGTCAGAGGTGAAATCCTTCAGCTTAACTGTAGAACTGCCTTTGATACTGTTAGTCTTGAGTGAAGTAGAGGTAAGCGGAATTTATTGTGTAGCGGTGAAATGCATAGATACGATAAAGAACTCCAATAGCGTAGGCAGCTTACTGGACTTTAACTGACGCTGAGGCACGAAAGCGTGGGTAGCGAACGGG	ASV1571
TACGGAGGATCCAAGCGTTATCCGGAATCATTGGGTTTAAAGGGTCCGTAGGTGGACGATTAAGTCAGAGGTGAAAGTCTGCAGCTCAACTGTAGAATTGCCTTTGATACTGGTTGTCTTGAATTATTGTGAAGTGGTTAGAATATGTAGTGTAGCGGTGAAATGCATAGATATTACATAGAATACCAATTGCGAAGGCAGATCACTAACAATATATTGACACTGATGGACGAAAGCGTGGGGAGCGAACAGG	ASV1572
TACGGAGGATCCGAGCGTTATCCGGAATTATTGGGTTTAAAGGGTGCGTAGGCGGCCAGATAAGTCAGGGGTGAAAGTCGGCAGCTCAACTGTCGCAGTGCCTTTGATACTGTTTGGCTTGAATTCGGTTGAAGATGGCGGAATGAGACAAGTAGCGGTGAAATGCATAGATATGTCTCAGAACACCGATTGCGAAGGCAGCTATCTAATCCGTTATTGACGCTGATGCACGAAAGCGTGGGGAGCAAACAGG	ASV1573
TACGTAGGTGGCAAGCGTTGTCCGGATTTATTGGGCGTAAAGCGAGCGCAGGCGGTTCTTTAAGTCTGATGTGAAAGCCCCCGGCTCAACCGGGGAGGGTCATTGGAAACTGGGGAACTTGAGTGCAGAAGAGGAGAGTGGAATTCCATGTGTAGCGGTGAAATGCGTAGATATATGGAGGAACACCAGTGGCGAAGGCGGCTCTCTGGTCTGTAACTGACGCTGAGGCTCGAAAGCGTGGGGAGCAAACAGG	ASV1574
TACGTAGGTGGCAAGCGTTGTCCGGATTTACTGGGCGTAAAGGGAGCGTAGGTGGATATTTAAGTGGGATGTGAAATACCCGGGCTTAACCTGGGTGCTGCATTCCAAACTGGATATCTAGAGTGCAGGAGAGGAAAGGAGAATTCCTAGTGTAGCGGTGAAATGCGTAGAGATTAGGAAGAATACCAGTGGCGAAGGCGCCTTTCTGGACTGTAACTGACACTGAGGCTCGAAAGCGTGGGGAGCAAACAGG	ASV1575
TACGGAGGGTCCGAGCGTTAATCGGAATTACTGGGCGTAAAGCGCGCGTAGGCGGCTTTGTTAGTCAGATGTGAAAGCCCTGGGCTCAACCTAGGAACTGCATTTGATACTGCGAAGCTAGAGTATGGTAGAGGATAGTGGAATTCCAGGTGTAGCGGTGAAATGCGTAGATATCTGGAGGAACATCAGTGGCGAAGGCGACTGTCTGGGCCAATACTGACGCTGAGGTGCGAAAGCGTGGGGAGCAAACAGG	ASV1576
TACGGAGGGGACTAGCGTTGTTCGGAATTACTGGGCGTAAAGCGCGCGTAGGCGGACTATTAAGTCAGGGGTGAAATCCCGGGGCTCAACCCCGGAACTGCCTTTGATACTGGTAGTCTTGAGATCGAGAGAGGTGAGTGGAATTCCGAGTGTAGAGGTGGAATTCGTAGATATTCGGAGGAACACCAGTGGCGAAGGCGGCTCACTGGCTCGATACTGACGCTGAGGTGCGAAAGTGTGGGGAGCAAACAGG	ASV1577
TACGGAGGGTGCGAGCGTTAATCGGAATTACTGGGCGTAAAGCGCACGCAGGCGGTTTGTTAAGCTAGATGTGAAAGCCCCGGGCTCAACCTGGGATGGTCATTTAGAACTGGCAGACTAGAGTCTTGGAGAGGGGAGTGGAATTCCAGGTGTAGCGGTGAAATGCGTGGATATCTGGAGGAACATCAGTGGCGAAGGCGACTCCCTGGCCAAAGACTGACGCTCATGTGCGAAAGTGTGGGTAGCGAACAGG	ASV1578
TACGTAGGGCACAAGCGTTGTCCGGAATTATTGGGCGTAAAGAGCTCGTAGGCGGCTTGTCGCGTCTGCCGTGAAAGTCTAAGGCTTAACCTTAGATCTGCGGTGGGTACGGGCAGGCTAGAGTGCGGTAGGGGTGACTGGAATTCCTGGTGTAGCGGTGGAATGCGCAGATATCAGGAGGAACACCGATGGCGAAGGCAGGTCACTGGGCCGCAACTGACGCTGAGGAGCGAAAGCATGGGGAGCGAACAGG	ASV1579
TACGAAGGGAGCTAGCGTTGTTCGGAATTACTGGGCGTAAAGCGCGCGTAGGCGGACTATTAAGTCAGAGGTGAAATCCCGGGGCTCAACCCCGGAACTGCCTTTGATACTGGTAGTCTAGAGTTCGAGAGAGGTGAGTGGAATTCCGAGTGTAGAGGTGAAATTCGTAGATATTCGGAGGAACACCAGTGGCGAAGGCGGCTCACTGGCTCGATACTGACGCTGAGGTGCGAAAGCGTGGGGAGCAAACAGG	ASV158
TACGGAGGGTGCGAGCGTTAATCGGAATTACTGGGCGTAAAGCGCGCGTAGGTGGTTTGTTAAGTCGGATGTGAAAGCCCAGGGCTCAACCTTGGAACTGCATCCGATACTGGCAAACTAGAGTACAGTAGAGGATAGTGGAATTTCCTGTGTAGCGGTGAAATGCGTAGATATAGGAAGGAACACCAGTGGCGAAGGCGGCTGTCTGGACTGATACTGACACTGAGGTGCGAAAGCGTGGGGAGCAAACAGG	ASV1580
TACGGAGGGTGCAAGCGTTGTTCGGATTTACTGGGCGTAAAGCGCGCGCAGGCGGATTATCAAGTCAGATGTGAAATCTCGGGGCTTAACCCCGAAACTGCGTCTGAAACTGGTAGTCTAGAATCTCATAGGGGGTAGGGGAATTTCACGTGTAGGGGTAAAATCCGTAGAGATGTGAAGGAACACCGGTGGCGAAGGCGCCTACCTGGATGAGTATTGACGCTGAGGCGCGAAAGCGTGGGGAGCAAACAGG	ASV1581
TACGGGGGGTGCAAGCGTTATTCGGAATCACTGGGCGTAAAGCGTGCGTAGGCGTTTTAGTAAGTCTTTTGTGAAATCCTATGGCTTAACCATAGCACTGCAAGGGAAACTACTAAAATAGAGTACAGAAGAGGTAGCTGGAATTTCTAGTGTAGGGGTAAAATCCGTTAATATTAGAAGGAATACCAATGGCGAAGGCAAGCTACTGGGATATTACTGACGCTGAGGTGCGAAAGCGTGGGGAGCAAACAGG	ASV1582
TACGGAGGGGGTTAGCGTTGTTCGAAATTACTGGGCGTAAAGCGCGCGTAGGCGGATTAGTCAGTTAGAGGTGAAATCCCAGGGCTCAACCCTGGAACTGCCTTTAATACTGCTAGTCTTGAGTTCGAGAGAGGTGAGTGGAATTCCGAGTGTAGAGGTGAAATTCGTAGATATTCGGAGGAACACCAGTGGCGAAGGCGGCTCACTGGCTCGATACTGACGCTGAGGTGCGAAAGTGTGGGGAGCAAACAGG	ASV1583
TACAGAGAGTGCAAGCGTTAATCGGAATTACTGGGCGTAAAGCGCACGTAGGTGGATTGTTAAGTCAAATGTGAAAGCCCCGGGCTCAACCTGGGAACTGCATTTGATACTGGCAGTCTAGAGTATAGTAGAGGGAAGTGGAATTTCCGGTGTAGCGGTGAAATGCGTAGATACCGGAAGGAACACCAGTGGCGAAGGCGGCTTCCTGGACTAATACTGACACTGAGGTGCGAAAGCGTGGGTAGCAAACAGG	ASV1584
TACGGAGGGTGCGAGCGTTAATCGGAATTACTGGGCGTAAAGCGCACGTAGGTGGTTTTTTAAGCGAGGTGTGAAATCCCCGGGCTCAACCTGGGAACTGCACTTCGAACTGGAAGGCTAGAGTATGGTAGAGGAGTGTGGAATTTCAGGTGTAGCGGTGAAATGCGTAGAGATCTGAAGGAACATCAGTGGCGAAGGCGACACTCTGGACTGATACTGACACTGAGGTGCGAAAGCGTGGGTAGCAAACAGG	ASV1585
TACGGAGGGTGCGAGCGTTAATCGGAATTACTGGGCGTAAAGCGCACGCAGGCGGTTGTATAAGCCAGATGTGAAAGCCCCGGGCTTAACCTGGGAGAGTCATTTGGAACTGTACGACTGGAGTTTTGGAGAGGGGAGTGGAATTCCGGGTGTAGCGGTGAAATGCGTAGATATCCGGAGGAACATCAGTGGCGAAGGCGGCTCTCTGGCCAAAAACTGACGCTCATGTGCGAAAGCGTGGGTAGCGAACAGG	ASV1586
TACGTAGGGTGCAAGCGTTGTTCGGAATTACTGGGCGTAAAGCGCATGTAGGCGGCTAAATAAGTCAGTTGTGAAAGCCTGGGGCTCAACCTCAGAAGTGCATCTGAAACTATTTAGCTTGAATATGGTAGAGGGTAGTGGAATTCCTGGTGTAGTGGTGAAATACGTAGATATCAGGAGGAACATCGGTGGCGAAGGCGGCTGCCTGGACCAATATTGACGCTGAGATGCGAAAGCGTGGGGAGCAAACAGG	ASV1587
TACAGAGAGTGCGAACGTTGTTCGGAATTACTGGGCTTAAAGCGTACGTAGGCGGCGTAACAAGTGTCGGGTGAAAGCCCACGGCTCACCCGTGGAATTGCCTGGCAAACTGTTATGCTAGAGTGTGGTAGGGGAGAACAGAACTCATGGTGGAGCGGTGAAATGCGTAGATATCATGAGGAATACCGGTGGCGAAGGCGGTTCTCTGGTCCGCAACTGACGCTGAGGTACGAAAGCTAGGGTAGCGAACGGG	ASV1588
CACGGGGGGTGCAAGCGTTATTCGGAATTATTGGGCGTAAAGCGCACGCAGGCGGTGTGGTCAGTCAGATGTGAAAGCCCGGGGCTCAACCCCGGAAGTGCATTTGAAACAGCCACACTTGAGTACTGGAGAGGAAAGGGGAATTCCTGGTGTAGAGGTGAAATTCGTAGATATCAGGAGGAACACCGGTGGCGAAGGCGCCTTTCTGGACAGATACTGACGCTGAGGTGCGAAGGTGTGGGTAGCGAACAGG	ASV1589
TACGAAGGGTCCGAGCGTTAAGCGGAATCACTGGGCTTAAAGCGTACGTAGGCGGAAACATAAGCATCTTGTGAAATCCCACCGCTCAACGGTGGAACTGCAGGGTGAACTGTGTTTCTTGAGGTCGGTAGGGGCTGTCGGAACGATAGGTGGAGCGGTGAAATGCGTAGATATCTATCGGAACGCCAAAGGTGAAGACAGGCAGCTGGGCCGATTCTGACGCTGAGGTACGAAAGCGTGGGTAGCGAACGGG	ASV159
TACGGAGGGTGCGAGCGTTAATCGGAATTACTGGGCGTAAAGCGCACGCAGGCGGATTGTCAAGCTAGAGGTGAAAGTCCCGCGCTCAACGTGGGAATTGCCTTTAGAACTGGCAGTCTAGAGTCTTGGAGAGGGGAGTGGAATTCCAGGTGTAGCGGTGAAATGCGTAGAGATCTGGAGGAACATCAGTGGCGAAGGCGGCTCCCTGGCCAAAGACTGACGCTCATGTGCGAAAGTGTGGGTAGCGAACAGG	ASV1590
TACGGAGGGTGCAAGCGTTACCCGGAATCACTGGGCGTAAAGGGCGTGTAGGCGGAAGGTTAAGTCCGACTTTAAAGACCGGGGCTCAACCCCGGGCCTGGGTTGGAGTCTGGCTTTCTGGACCTCTGGAGAGGCAACTGGAATTCCTGGTGTAGCGGTGGAATGCGTAGATACCAGGAGGAACACCGATGGCGAAGGCAGGTTGCTGGACAGAAGGTGACGCTGAGGCGCGAAAGTGTGGGGAGCGAACCGG	ASV1591
TACGGGGGGGGCAAGCGTTGTTCGGAATTACTGGGCGTAAAGGGCGCGCAGGCGGGCGAGATAGTCTTTCGTGAAAGCCCACGGCTCAACCGTGGAATTGCGGGAGATACTTCTCGTCTTGAGTCCGGGAGAGGAGTGTGGAATTCCCAGTGTAGCGGTGAAATGCGTAGATATTGGGAGGAACACCGGTGGCGAAGGCGGCACTCTGGACCGGTACTGACGCTGAGGCGCGAAAGCCAGGGGAGCAAACGGG	ASV1592
TACGGAGGGGGCTAGCGTTGTTCGGAATTACTGGGCGTAAAGCGCGCGTAGGCGGGCTGGTCAGTTGGGGGTGAAATCCCGGGGCTTAACCTCGGAACTGCCCTCAATACTACCAGTCTAGAGTTCGAGAGAGGTAAGTGGAATTCCTAGTGTAGAGGTGAAATTCGTAGATATTAGGAAGAACACCAGTGGCGAAGGCGGCTTACTGGCTCGATACTGACGCTGAGGCGCGAAAGCGTGGGGAGCAAACAGG	ASV1593
GACAGAGGTCTCGAGCGTTATCCGGAATCACTGGGCGTAAAGGGCGTCTAGGCGGTTTTGTGTGTCACCTGTGAAAGCTCCCGGCTCAACCTGGAGAGGTCGGGTGAAACTACAAAACTCGAGCTTCGGAGGGGAGAATGGAACTTCCAGAGTAACGGTGAAATGTGCAGATACTGGAAGGTACCTCGATAGCGAAGGCAGTTCTCTGGCCGACAGCTGACGCTGAAGCGCGAAAGCGTGGGGAGCAAACCGG	ASV1594
TACGGAGGGTGCGAGCGTTAATCGGAATTACTGGGCGTAAAGCGCGCGTAGGCGGTTTGTTAAGTCGGATGTGAAAGCCCCGGGCTCAACCTGGGAACTGCACCCGATACTGGCCGACTAGAGTACGAGAGAGGGAGGTAGAATTCCACGTGTAGCGGTGAAATGCGTAGATATGTGGAGGAATACCGGTGGCGAAGGCGGCCTCCTGGCTCGGTACTGACGCTGAGGTGCGAAAGCGTGGGGAGCAAACAGG	ASV1595
TACGTAGGGTGCAAGCGTTGTCCGGATTTATTGGGCGTAAAGAGCTCGTAGGCGGCCACTTAAGTCTGATGTTAAATAATGGAGCTCAACTCCATCACAGCATTGGAAACTATTTGGCTAGAGTTAGGTAGAGGTCAGAGGAATTCCTGGTGTAGCGGTGAAATGCGTAGATATCAGGAGGAACACCGGTGGCGAAAGCGTCTGGCTGGGCCTATACTGACGCTGAGGAACGAAAGCTAGGGTAGCGAAAGGG	ASV1596
TACGGAGGGTGCAAGCGTTATCCGGATTTATTGGGTTTAAAGGGTCCGTAGGCGGACTTATAAGTCAGTGGTGAAAGCCTGTCGCTTAACGATAGAACTGCCATTGATACTGTAAGTCTTGAGTATATTTGAGGTAGCTGGAATAAGTAGTGTAGCGGTGAAATGCATAGATATTACTTAGAACACCAATTGCGAAGGCAGGTTACAAAGATATAACTGACGCTGAGGGACGAAAGCGTGGGGAGCGAACAGG	ASV1597
CACGTACTGTGCGAACGTTATTCGGAATCACTGGGCTTAAAGGGTACGTAGGCGGTTAATCAAGTCAGGTGTGAAATGCCTGAGCTCAACTGAGGCACTGCGCTTGAAACTGATTAGCTAGAGTATTCCAGGGGTGTGCGGAACTGCCAGTGGAGCGGTGAAATGCGTTGATATCGGCAGGAACACCGGAGGCGAAGGCGGCACACTGGGGGATAACTGACGCTGAGGTACGAAAGCCAGGGTAGCGAACGGG	ASV1598
TACGTAGGGGGCAAGCGTTATCCGGATTTACTGGGTGTAAAGGGAGCGCAGACGGTTGCGCAAGTCTGAAGTGAAATCCCGAGGCTTAACCACGGGATTGCTTTGGAAACTGTGCGACTTGAGTATCGGAGGGGCAGGCGGAATTCCTAGTGTAGCGGTGAAATGCGTAGATATTAGGAAGAACACCGGTGGCGAAGGCGGCCTGCTGGACGAAAACTGACGTTGAGGCTCGAAGGCGTGGGGAGCAAACAGG	ASV1599
TACGTAGGGTCCAAGCGTTAATCGGAATTACTGGGCGTAAAGCGTGCGCAGGCGGTTGTGCAAGACCGATGTGAAATCCCCGGGCTTAACCTGGGAATTGCATTGGTGACTGCACGGCTAGAGTGTGTCAGAGGGGGGTAGAATTCCACGTGTAGCAGTGAAATGCGTAGAGATGTGGAGGAATACCGATGGCGAAGGCAGCCCCCTGGGATAACACTGACGCTCATGCACGAAAGCGTGGGGAGCAAACAGG	ASV16
TACGAACTGTGCGAACGTTATTCGGAATCACTGGGCTTAAAGGGTGCGTAGGCGGACTGTTAAGTAGGGCGTGAAATTTGTCGGCTCAACCGGCAAACTGCGTTCTAAACTGGCAGTCTTGAGTGAGTCAGGGGTGTGCGGAACTTCCGGTGGAGCGGTGAAATGCGTTGATATCGGAAGGAACGCCGGTGGCGAAAGCGGCACACTGGGGCTTATCTGACGCTGAGGCACGAAAGCCGGGGGAGCGAACAGG	ASV160
TACGGAGGGTGCAAGCGTTACCCGTAATCACTGGGCGTAAAGGGCGTGTAGGCGGGAAGCTAAGTCCGACTTTAAAGACCGGGGCTCAACCCCGGGAGTGGGTTGGAGACTGGCTTTCTGGACCTCTGGAGAGGCAACTGGAATTCCTGGTGTAGCGGTGGAATGCGTAGATACCAGGAGGAACACCGATGGCGAAGGCAGGTTGCTGGACAGAAGGTGACGCTGAGGCGCGAAAGTGTGGGGAGCGAACCGG	ASV1600
TACGTACCGGACGAACGTTATTCGGAATCACTGGGCTTAAAGAGTACGTAGGCTGCCATGAAGGTGAGATGTGAAATCCCACGGCCTAACCGTGGAACTGCATTTCAAACCACATGGCTTGAGGGAGACAGGGGTAAGCGGAACTGATGGTGGAGCGGTGAAATGCGTTGATATCATCAGGAACACCGGTGGCGAAGGCGGCTTACTGGGTCTTTTCTGACGCTGAGGTACGAAAGCTAGGGTAGCGAACGGG	ASV1601
TACGGAGGGTCCAAGCGTTATCCGGAATCATTGGGTTTAAAGGGTCCGCAGGCGGTTTGTTAAGTCAGTGGTGAAATCCTATCGCTCAACGATAGAACTGCCATTGATACTGACAGACTTGAATTTAGTTGGAGTAGGCGGAATGTGTAGTGTAGCGGTGAAATGCTTAGATATTACACAGAACACCGATAGCGAAGGCAGCTTACTAAACTAATATTGACGCTCATGGACGAAAGCGTGGGGAGCGAACAGG	ASV1602
TACGGAGGGGGTTAGCGTTGTTCGGAATTACTGGGCGTAAAGCGCGCGTAGGCGGATTAGTCAGTTAGAGGTGAAATCCCAGGGCTCAACCCTGGAGCTGCCTTTAATACTGCTAGTCTTGAGTTCGAGAGAGGTGAGTGGAATTCCGAGTGTAGAGGTGAAATTCGTAGATATTCGGAGGAACACCAGTGGCGAAGGCGGCTCACTGGCTCGATACTGACGCTGAGGTGCGAAAGTGTGGGGAGCAAACAGG	ASV1603
TACGGAGGGGGTTAGCGTTGTTCGGAATTACTGGGCGTAAAGCGCGCGTAGGCGGATTAGTCAGTTAGAGGTGAAATCCCAGGGCTCAACCCTGGAACTGCCTTTAATACTGTTAGTCTTGAGTTCGAGAGAGGTGAGTGGAATTCCGAGTGTAGAGGTGAAATTCGTAGATATTCGGAGGAACACCAGTGGCGAAGGCGGCTCACTGGCTCGATACTGACGCTGAGGTGCGAAAGTGTGGGGAGCAAACAGG	ASV1604
TACGGAGGATCCAAGCGTTATCCGGATTTATTGGGTTTAAAGGGTGCGTAGGCGGCTTATTAAGTCAGGGGTGAAAGACGGTGGCTCAACCATCGCAGTGCCTTTGATACTGATGAGCTTGAATATACTAGAGGTAGGCGGAATGTGACAAGTAGCGGTGAAATGCATAGATATGTCACAGAACACCGATTGCGAAGGCAGCTTACTATGGTATTATTGACGCTGAGGCACGAAAGCGTGGGGATCAAACAGG	ASV1605
TACGGAGGATCCAAGCGTTATCCGGAATCATTGGGTTTAAAGGGTCCGTAGGCGGACTAATAAGTCAGTGGTGAAAGTCTGCAGCTCAACTGTAGAATTGCCATTGATACTGTTAGTCTTGAGTCACTATGAAGTGGTTAGAATGAGTGGTGTAGCGGTGAAATGCATAGATATCACTCAGAATACCGATTGCGAAGGCAGATCACTAATAATGTACTGACGCTGATGGACGAAAGCGTAGGTAGCGAACAGG	ASV1606
TACGGGGGGTGCAAGCGTTATTCGGAATCACTGGGCGTAAAGCGTGCGCAGGCGTTTTAGTAAGTCTTTTGTGAAATCCTATGGCTTAACCATAGCACTGCAAGGGAAACTACTAAAATAGAGTACAGAAGAGGTAGCTGGAATTTCTAGTGTAGGGGTAAAATCCGTTAATATTAGAAGGAATACCAATGGCGAAGGCAAGCTACTGGGATGTTACTGACGCTGAGGTGCGAAAGCGTGGGGAGCAAACAGG	ASV1607
TACGGAGGGTCCGAGCGTTATCCGGAATTATTGGGTTTAAAGGGTCCGTAGGCGGTTTTGTAAGTCAGTGGTGAAATCTCCTAGCTTAACTAGGAAATTGCCGTTGATACTGTGAGACTTGAATTATTAGGAAGTAACTAGAATATGTAGTGTAGCGGTGAAATGCTTAGAGATTACATGGAATACCAATTGCGAAGGCAGGTTACTACTAATTGATTGACGCTGATGGACGAAAGCGTGGGTAGCGAACAGG	ASV1608
GACGTAGGGAGCAAGCGTTGCCCGGAATTACTGGGCGTAAAGAGCTCGTAGGCGGGGGCGTGCGTCTGAGAGGAAATTTCTGGGCTCAACCCAGGAGCTGTCTCAGATACGGCGCTTCTTGAGGATGTGAGAGGAAAGTGGAATTCCCGGTGTAGCGGTGAAATGCGTAGATATCGGGAGGAACACCAGTGGCGAAGGCGACTTTCTGGCACATTCCTGACGCTGAGGAGCGAAAGCGTGGGTAGCGAACGGG	ASV1609
TACGGAGGGTGCAAGCGTTAATCGGAATTACTGGGCGTAAAGCGTGCGTAGGTGGTTGTTTAAGTCAGATGTGAAAGCCCCGGGCTTAACCTGGGAACTGCATTTGAAACTGGATAACTAGAGTATAGTAGAGGAAAGTAGAATTTCTGGTGTAGCGGTGAAATGCGTAGATATCAGAAGGAATACCGATGGCGAAGGCAGCTTTCTGGACTAATACTGACACTGAGGTACGAAAGCGTGGGTAGCAAACAGG	ASV161
TACAGAGGGTGCAAACGTTGCTCGGAATGACTGGGCGTAAAGCGCGCGTAGGCGGTGGGTTAAGTCGAATGTGAAAGCCCATGGCTCAACCATGGAAGCGCATTCGAAACTGGCTCACTGGAGTCCCGGAGAGGGTGGTGGAATTCCTAGCGTAGAGGTGAAATTCGTAGAGATTAGGAGGAACACCGGTGGCGAAGGCGACCATCTGGACGGGTACTGACGCTGAGGCGCGAAAGCGTGGGGAGCAAACAGG	ASV1610
GACGGAAGGTGCAAGCGTTACTCGGAATTACTGGGCGTAAAGCGTCCGCAGGCTTCTTGGTCAGTCTGGTGTAAAAGCACAGAGCTCAACTCTGTTGTATGTGCTGGAAACTGCCAAGATAGAGTCATACAGAGGCATCTGGAATTCCATGTGTAGGGGTAAAATCCGTTGATCCATGGAGGAACGCCAAAAGCGAAAGCAGGATGCTGGGTATGTACTGACGCTCAGGGACGAAAGCGTGGGGAGCGAAGGGG	ASV1611
TACGGAGGGTGCAAGCGTTAATCGGAATTACTGGGCGTAAAGCGCGCGTAGGTGGCTTGATGAGCCGGTTGTGAAAGCCCCGGGCTCAACCTGGGAACGGCATCCGGAACTGTCAAGCTAGAGTGCAGGAGAGGAAGGTAGAATTCCCGGTGTAGCGGTGAAATGCGTAGAGATCGGGAGGAATACCAGTGGCGAAGGCGGCCTTCTGGACTGACACTGACACTGAGGTGCGAAAGCGTGGGTAGCAAACAGG	ASV1612
CACGAACTGCGCGAACGTTATTCGGAATCACTGGGCTTAAAGAGTTCGTAGGCGGCTTGGTCAGTCAGATGTGAAATCCCACAGCCCAACTGTGGAACTGCGTTTGATACTGCCAAGCTAGAGGGAGTTAGAGGAAAGCGGAACTGATGGTGGAGCGGTGAAATGCGTTGATATCATCAGGAACACCGGTGGCGAAAGCGGCTTTCTGGAGCTCTTCTGACGCTGAGGAACGAAAGCTAGGGGAGCGAACGGG	ASV1613
GACGAACTGCGCAAACGTTATTCGGAATCACTGGGCTTAAAGAGTGCGTAGGCGGCCCGGCAAGTGGAGTGTGAAATCCCTCAGCTCAACTGAGGAACTGCGCCCCAAACTGCCAGGCTTGAGGGAGATAGAGGTGAGTGGAACTGATGGTGGAGCGGTGAAATGCATTGATATCATCAGGAACACCAGTGGCGAAGGCGACTCACTGGGTCTCTACTGACGCTGAGGCACGAAAGCTAGGGGAGCGAACGGG	ASV1614
TACGGAGGGTGCAAGCGTTGTCCGGATTTATTGGGTTTAAAGGGTGCGTAGGCGGGCAATTAAGTCAGTGGTGAAATACTTCGGCTCAACCGGAGAGGTGCCATTGATACTGGTTGTCTTGAGTACAGACGAGGTAGGCGGAATTTATGGTGTAGCGGTGAAATGCATAGATACCATAAAGAACACCGATAGCGAAGGCAGCTTACTGGACTGTAACTGACGCTGAGGCACGAAAGCGTGGGTAGCGAACAGG	ASV1615
TACGGAGGGCGCGAGCGTTACCCGGATTCACTGGGCGTAAAGGGCGTGTAGGCGGCCTGGGGCGTCCCATGTGAAAGACCACGGCTCAACCGTGGGGGAGCGTGGGATACGCTCAGGCTAGACGGTGGGAGAGGGTGGTGGAATTCCCGGAGTAGCGGCGAAATGCGCAGATACCGGGAGGAACGCCGATGGCGAAGGCAGCCACCTGGTCCACCCGTGACGCTGAGGCGCGAAAGCGTGGGGAGCAAACCGG	ASV1616
TACGTAGGGGGCAAGCGTTATCCGGATTTACTGGGTGTAAAGGGAGCGCAGACGGCCAAGCAAGTCTGAAGTGAAATGCATGGGCTCAACCCATGAATTGCTTTGGAAACTGTTAGGCTTGAGTGTCGGAGGGGTAAGCGGAATTCCTAGTGTAGCGGTGAAATGCGTAGATATTAGGAGGAACACCGGAGGCGAAGGCGGCTTACTGGACGACAACTGACGTTGAGGCTCGAAGGCGTGGGGAGCAAACAGG	ASV1617
TACGTAGGGCGCAAGCGTTGTCCGGAATTATTGGGCGTAAAGAGCTCGTAGGCGGTTTGTCGCGTCTGCTGTGAAAGCCCGGGGCTTAACCCCGTGGTGTGCAGTGGGTACGGGCAGACTAGAGTGCAGTAGGGGAGACTGGAATTCCTGGTGTAGCGGTGAAATGCGCAGATATCAGGAGGAACACCGATGGCGAAGGCAGGTCTCTGGGCTGTTACTGACGCTGAGGAGCGAAAGCATGGGGAGCGAACAGG	ASV1618
TACGGAGGGTGCAAGCGTTAATCGGAATTACTGGGCGTAAAGCGCGCGTAGGCGGATGATTAAGTCAGATGTGAAAGCCCAGGGCTTAACCTTGGAACTGCATTTGATACTGGTCATCTAGAGTACAGAAGAGGGGGGTGGAATTCCAGGTGTAGCGGTGAAATGCGTAGAGATCTGGAGGAACATCAGTGGCGAAGGCGACCCCCTGGGCTGATACTGACGCTGAGGTGCGAAAGCGTGGGTAGCGAACAGG	ASV1619
TACGGAGGGTGCAAGCGTTGTCCGGATTTATTGGGTTTAAAGGGTGCGTAGGCGGATATGTAAGTCAGTGGTGAAATCCTACGGCTCAACCGTAGAACTGCCATTGATACTGCATGTCTTGAGTATGTTTGAGGTATTTGGAATGCGTAGTGTAGCGGTGAAATGCATAGATATTACGCAGAACACCAATTGCGAAGGCAGAGTACTGGAACATAACTGACGCTGAGGCACGAAAGCGTGGGTAGCGAACAGG	ASV162
GACGGAGGATGCAAGCGTTATCCGGAATTATTGGGCGTAAAGCGTCCGTAGGCGGTTAATTAAGTCAGTTGTTAAAGACTGCAGCTCAACTGTGGGAGAGCAACTGAAACTGGTTGACTAGAGTATGGTAGGGGTAGAGGGAATCCCTAGTGTAGCGGTGAAATGCGTAGATATTAGGAAGAACACCAGTGGCGAAGGCGCTCTACTGGGCCAAGACTGACGCTGATGGACGAAAGCTAGGGGAGCGAAAGGG	ASV1620
TACGTAGGGTCCAAGCGTTAATCGGAATTACTGGGCGTAAAGCGTGCGCAGGCGGTTGTGCAAGACCGATGTGAAATCCCCGGGCTTAACCTGGGAATTGCATTGGTGACTGCACGGCTAGAGTGTGTCAGAGGGGGGTAGAATTCCACGTGTAGCAGTGAAATGCGTAGAGATGTGGAGGAATACCGATGGCGAAGGCAGCCCCCTGGGATAACACTGACGCTTATGCACGAAAGCGTGGGGAGCAAACAGG	ASV1621
TACGGAGGGTGCAAGCGTTAATCGGAATTACTGGGCGTAAAGCGCACGCAGGTGGTTGTACAAGCCAGATGTGAAAGCCCCGGGCTTAACCTGGGAGAGTCATTTGGAACTGTACGACTAGAGTCTTGGAGAGGGGAGTGGAATTCCAGGTGTAGCGGTGAAATGCGTAGAGATCTGGAGGAACACCAGTGGCGAAGGCGACTCCCTGGCCAAAGACTGACACTCATGTGCGAAAGTGTGGGTAGCGAACAGG	ASV1622
TACGAAGGGCCCGAGCGTTATTCGGAATCACTGGGCTTAAAGCGTGCGTAGGCGGACATGTAGGCGTCTTGTGAAATCCCTCCGCTCAACGGAGGAACTGCTCGGCGAACCACATGTCTTGAGATAAGTAGGGGCTGTCGGAACGATAGGTGGAGCGGTGAAATGCATAGATATCTATCGGAACGCCAAAGGAGAAGTCAGGCAGCTGGGCTTATTCTGACGCTGAGGCACGAAAGCGTGGGGAGCGAACGGG	ASV1623
TACGTAGGGTGCGAGCGTTGTCCGGAATTACTGGGCGTAAAGGGCTCGTAGGTGGTTTGTCGCGTCGTCTGTGAAATTCTGGGGCTTAACTCCGGGCGTGCAGGCGATACGGGCATAACTTGAGTGCTGTAGGGGTAACTGGAATTCCTGGTGTATCGGTGAAATGCGCAGATATCAGGAGGAACACCGATGGCGAAGGCAGGCTACTGGGCAGTTACTGACGCTGAGGAGCGAAAGCATGGGTAGCGAACAGG	ASV1624
TACGTATGTCGCGAGCGTTATCCGGAATTATTGGGCATAAAGGGCATCTAGGCGGCCTGACAAGTCAGGGGTGAAAACCTGCGGCTCAACCGCAGGCCTGCCTTTGAAACTGTTAGGCTGGAGTACCGGAGAGGTGGACGGAACTGCACGAGTAGAGGTGAAATTCGTAGATATGTGCAGGAATGCCGATGATGAAGATAGTTCACTGGACGGTAACTGACGCTGAAGTGCGAAAGCCGGGGGAGCGAACAGG	ASV1625
TACGGAGGGTGCAAGCGTTACTCGGAATTACTGGGCGTAAAGAGTGCGTAGGCGTCTTATTAAGTCAGATGTGAAATCTTGTGGCTCAACCATATAAATTGCATTTGAAACTGATAAGATAGGGTTCAGAAGAGGCAAGTGGAATTAGTAGTGTAGGGGTAAAATCCGTAGATATTACTAGGAATACCGAAAGCGAAGGCGACTTGCTAGGATGATACTGACGCTGAGGCACGAAAGCGTGGGGAGCAAACAGG	ASV1626
TACGAAGGGAGCTAGCGTTGTTCGGAATTACTGGGCGTAAAGCGCACGTAGGCGGATTAACAAGTCAGAGGTGAAATCCCGGGGCTCAACCCCGGAACTGCCTTTGAAACTGTTAGTCTAGAGGATAGGAGAGGCAAGTGGAATACCGAGTGTAGAGGTGAAATTCGTAGATATTCGGCGGAACACCAGTGGCGAAGGCGACTTGCTGGACTATTTCTGACGCTGAGGTGCGAAAGTGTGGGGAGCAAACAGG	ASV1627
TACGGAGGGTGCAAGCGTTATCCGGAATCACTGGGTTTAAAGGGTGCGTAGGCGGATAAATAAGTCAGAGGTGAAAGCTCTGAGCTCAACTGAGGAATTGCCTTTGATACTGTTTATCTTGAATGATGTTGAGGTTAGCGGAATGAGTCATGTAGCGGTGAAATGCATAGATATGACTTAGAACACCAATTGCGAAGGCAGCTAGCTAGGCATTTATTGACGCTGAGGCACGAAAGCGTGGGGAGCGAACAGG	ASV1628
TACGGAGGGTGCAAGCGTTGTTCGGATTCATTGGGCGTAAAGGGCGTGTAGGCGGACAGGTAAGTCTCCGGTGAAAGTTTCACCGCTCAACGGGAAAAAGCCCGGGGATACTGCTTGTCTTGAGTGTGGTAGAGGTTAGTGGAATTCCAGGTGTAACGGTGGAATGTTTAGATATCTGGAAGAACATCAGTGGCGAAGGCGACTAACTGGACCATTTCTGACGCTGAGGCGCGAAAGCCAGGGGAGCGAACGGG	ASV1629
TACGGAGGGGGCTAGCGTTGTTCGGAATTACTGGGCGTAAAGCGCACGTAGGCGGAACAGAAAGTCAGAGGTGAAATCCCAGGGCTCAACCTTGGAACTGCCTTTGAAACTCCTGTTCTTGAGGTCGAGAGAGGTGAGTGGAATTCCGAGTGTAGAGGTGAAATTCGTAGATATTCGGAGGAACACCAGTGGCGAAGGCGGCTCACTGGCTCGATACTGACGCTGAGGTGCGAAAGCGTGGGGAGCAAACGGG	ASV163
TACGGAGGGGGCTAGCGTTGTTCGGAATTACTGGGCGTAAAGCGCGCGTAGGCGGACTGGTCAGTTGGGGGTGAAATCCCGGGGCTTAACCTCGGAACTGCCTTCAATACTACCAGTCTTGAGTTCGAGAGAGGTAAGCGGAATTCCTAGTGTAGAGGTGAAATTCGTAGATATTAGGAAGAACACCAGTGGCGAAGGCGGCTTACTGGCTCGATACTGACGCTGAGGCGCGAAAGCGTGGGGAGCAAACAGG	ASV1630
TACGGAGGGGGTTAGCGTTGTTCGGAATTACTGGGCGTAAAGCGCGCGTAGGCGGATTGGAAAGTTGGGGGTGAAATCCCGGGGCTCAACCCCGGTACTGCCTCCAAAACTCCCAGTCTTGAGTTCGAGAGAGGTGAGTGGAATTCCGAGTGTAGAGGTGAAATTCGTAGATATTCGGAGGAACACCAGTGGCGAAGGCGGCTCACTGGCTCGATACTGACGCTGAGGTGCGAAAGTGTGGGGAGCAAACAGG	ASV1631
TACGTAGGGTCCGAGCGTTGTCCGGAATTATTGGGCGTAAAGAGCTCGTAGGCGGCGTGTCGCGTCTGCTGTGAAAGACCGGGGCTTAACTCCGGTTTTGCAGTGGATACGGGCATGCTAGAGGTAGGTAGGGGAGACTGGAATTCCTGGTGTAGCGGTGGAATGCGCAGATATCAGGAGGAACACCGGTGGCGAAGGCGGGTCTCTGGGCCTTACCTGACGCTGAGGAGCGAAAGCATGGGGAGCGAACAGG	ASV1632
GACGGAGGGCTCTAACGCTGTTCGGAATCACTGGGCATAAAGCGCACGTAGGCGGCTTGTTAAGTCTGATGTGAAAGCCCCCGGCTCAACCGGGGAACTGCATCGGAAACTGGCAGGCTCGAGGACGGCAGGGGTAAGTGGAACTCCAGGTGGAACGGTGAAATGTGTAGATATCTGGAGGAACACCGGTGGCGAAAGCGGCTTACTGGGCCGTCTCTGACGCTGAGGTGCGAAAGCTAGGGTAGCGAACGGG	ASV1633
TACGGAGGGTGCGAGCGTTAATCGGAATTACTGGGCGTAAAGCGCATGCAGGTGGATGATTAAGTCAGATGTGGAAGCCCGGGGCTCAACCTCGGAATAGCATTTGAAACTGGTCATCTAGAGTACTGTAGAGGGGGGTAGAATTTCAGGTGTAGCGGTGAAATGCGTAGAGATCTGAAGGAATACCGGTGGCGAAGGCGGCCCCCTGGACAGATACTGACACTCAGATGCGAAAGCGTGGGGAGCAAACAGG	ASV1634
TACGGAGGGTGCGAGCGTTAATCGGAATTACTGGGCGTAAAGCGCATGCAGGTGGTTTGTTAAGTCAGATGTGAAAGCCCGGGGCTCAACCTCGGAATTGCATTTGAAACTGACAGACTAGAGTACTGTAGAGGGGGGTAGAATTTCAGGTGTAGCGGTGAAATGCGTAGAGATCTGAAGGAATACCGGTGGCGAAGGCGGCCCCCTGGACAGATACTGACACTCAGATGCGAAAGCGTGGGGAGCAAACAGG	ASV1635
TACGGAGGGTGCGAGCGTTAATCGGAATTACTGGGCGTAAAGCGCACGCAGGCGGTTTGTTAAGCTAGATGTGAAAGCCCCGGGCTCAACCTGGGATGGTCATTTAGAACCGGCAGACTAGAGTCTTGGAGAGGGGAGTGGAATTCCAGGTGTAGCGGTGAAATGCGTAGATATCTGGAGGAACATCAGTGGCGAAGGCGACTCCCTGGCCAAAGACTGACGCTCATGTGCGAAAGTGTGGGTAGCGAACAGG	ASV1636
TACGGAGGGGGTTAGCGTTGTTCGGAATTACTGGGCGTAAAGCGCGCGTAGGCGGATTAGTCAGTCAGGGGTGAAATCCCGGGGCTCAACCCCGGAACTGCCTTTGATACTGCTAGTCTTGAGTTCGAGAGAGGTGAGTGGAATTCCGAGTGTAGAGGTGAAATTCGTAGATATTCGGAGGAACACCAGTGGCGAAGGCGGCTCACTGGCTCGATACTGACGCTGAGGTGCGAAAGTGTGGGGAGCAAACAGG	ASV1637
TACAGAGGCTCCAAGCGTTAGGCGGAATCACTGGGCTTAAAGCGTGCGTAGGCGGCTCCCAAAGTGCTTTGTGAAAGCCCTCGGCTCAACCGAGGAATTGCTGGGCATACTGGGGAGCTTGAATCATCTAAGGGCAAGTGGAACTGACGGTGGAGCGGTGAAATGCGTAGATATCGTCAGGAACGCCAACGGCGAAAGCAGCTTGCTGGGGATGAATTGACGCTGAGGCACGAAAGCTAGGGTAGCGAACGGG	ASV1638
TACGGAGGGTGCAAGCGTTAATCGGATTTACTGGGCGTAAAGCGTACGTAGGCGGTTTGTTAAGTCAGATGTGAAAGCCCAGGGCTCAACCTTGGAATTGCATTTGATACTGGCAGACTAGAGTTTCGGAGAGGGTAGTGGAATTCCAGGTGTAGCGGTGAAATGCGTAGATATCTGGAGGAACATCGGTGGCGAAGGCGACTGCCTGGCCGAAAACTGACGCTGAGGTACGAAAGCGTGGGGAGCAAACAGG	ASV1639
TACGGAGGGAGCTAGCGTTGTTCGGAATTACTGGGCGTAAAGCGCGCGTAGGCGGCTTAGCAAGTTGGGGGTGAAATCCCGGGGCTCAACCTCGGAACTGCCTCCAAAACTGCTGAGCTAGAATCCTGGAGAGGTGAGCGGAATTCCTAGTGTAGAGGTGAAATTCGTAGATATTAGGAAGAACACCAGTGGCGAAGGCGGCTCACTGGACAGGTATTGACGCTGAGGTGCGAAAGCGTGGGGAGCGAACAGG	ASV164
TACGGAGGGGGCTAGCGTTGTTCGGAATTACTGGGCGTAAAGCGCACGTAGGCGGCTATTCAAGTCAGAGGTGAAAGCCCGGAGCTCAACTCCGGAATTGCCTTTGAAACTAGATAGCTTGAACATCGGAGAGGTGAGTGGAATTCCGAGTGTAGAGGTGAAATTCGTAGATATTCGGAAGAACACCAGTGGCGAAGGCGGCTCACTGGACGATTGTTGACGCTGAGGTGCGAAAGCGTGGGGAGCAAACAGG	ASV1640
TACGTAGGGCGCGAGCGTTGTCCGGATTTATTGGGCGTAAAGAGCTCGTAGGCGGTTTGTCGCGTCTGCCGTGAAATTTCCTGGCTTAACTGGGAGCGTGCGGTGGGTACGGGCAGACTGGAGTGCGGTAGGGGAGACTGGAATTCCTGGTGTAGCGGTGGAATGCGCAGATATCAGGAGGAACACCGGTGGCGAAGGCGGGTCTCTGGGACGTTACTGACGCTGAGGAGCGAAAGCATGGGGAGCGAACAGG	ASV1641
TACGAAGGGGGCTAGCGTTGCTCGGAATTACTGGGCGTAAAGGGAGCGTAGGCGGACATTTAAGTCAGGGGTGAAATCCCGGGGCTCAACCTCGGAATTGCCTTTGATACTGGGTGTCTTGAGTATGAGAGAGGTATGTGGAACTCCGAGTGTAGAGGTGAAATTCGTAGATATTCGGAAGAACACCAGTGGCGAAGGCGACATACTGGCTCATTACTGACGCTGAGGCTCGAAAGCGTGGGGAGCAAACAGG	ASV1642
TACGTAGGGTCCAAGCGCTGTCCGGAATTATTGGGCGTAAAGGGCTCGTAGGCGGCCTGTCGCGTCTGGTGTGAAAGCCCGTGGCTTAACTGCGGGTCTGCGCTGGATACGGGCGGGCTAGAGTGGGGTAGGGGAGAATGGAATTCCCGGTGTAACGGCGGAATGTGTAGATATCGGGAAGAACACCAATGGCGAAGGCAGTTCTCTGGGCCGTGACTGACGCTGAGGAGCGAAAGCGTGGGGAGCGAACAGG	ASV1643
TACGAAGGGGGCTAGCGTTGTTCGGAATTACTGGGCGTAAAGCGCACGTAGGCGGACTTTTAAGTCAGAGGTGAAATCCCGGGGCTCAACTCCGGAACTGCCTTTGAAACTGGGAGTCTAGAGATCAGGAGAGGTTAGCGGAATACCGAGTGTAGAGGTGAAATTCGTAGATATTCGGTGGAACACCAGTGGCGAAGGCGGCTAACTGGACTGATACTGACGCTGAGGTGCGAAAGTGTGGGGAGCAAACAGG	ASV1644
TACGTAGGTGGCGAGCGTTATTCGGATTTACTGGGCGTAAAGGATCCGTAGGGGGTTTATTAAGTCTGATGTGAAATTTCGGGGCTCAACCCCGAAGCTGCATTGGAAACTGATGGACTCGAGTCCGTAAGAGGTAAGTGGAATTCTTGGTGTAGCGGTGGAATGCGTAGATATCAAGAGGAACATCGAAGGCGAAAGCAGCTTACTGGTACGGTACTGACCCTGATGGATGAGAGCTAGGGTAGCGAAAAGG	ASV1645
TACGGAGGGTGCGAGCGTTAATCGGAATTACTGGGCGTAAAGGGTTCGTAGATGGTTAGATCAGTCAGATGTGAAAGCCCTGGGCTTAACCTAGGAATTGCATTTGATACTGTTTAACTAGAGTTCACTAGAGGATTGGGGAATTTCCGGTGTAGCGGTGAAATGCGTAGAGATCGGAAGGAACATCAATGGCGAAGGCAACAATCTGGGGTTGAACTGACACTGAGGGACGAAAGCGTGGGTAGCAAACAGG	ASV1646
TACGTAGGTGGCGAGCGTTGTCCGGATTTATTGGGCGTAAAGGGAGTGTAGGCGGTCTTTTAAGTCTGATGTGAAAGCCCACGGCTCAACCGTGGAGGGTCATTGGAAACTGGGAGACTTGAGTGCAGAAGAGGAGAGCGGAATTCCATGTGTAGCGGTGAAATGCGTAGATATATGGAGGAGCACCAGTGGCGAAGGCGGCTCTCTGGTCTGTAACTGACGCTGAGGCTCGAAAGCGTGGGGAGCAAACAGG	ASV1647
TACGGAGGGTCCGAGTGTTAATCGGAATTACTGGGCGTAAAGCGCGCGTAGGCGGCTTCGTCAGTCAGATGTGAAAGCCCCGGGCTCAACCTGGGAACTGCATTTGATACTGCGGAGCTAGAGTATGGTAGAGGATAGTGGAATTCCAGGTGTAGCGGTGAAATGCGTAGATATCTGGAGGAACATCAGTGGCGAAGGCGACTGTCTGGACCAATACTGACGCTGAGGTGCGAAAGCGTGGGGAGCAAACAGG	ASV1648
TACGGAGGGTGCAAGCGTTATCCGGAATCATTGGGTTTAAAGGGTCCGCAGGCGGTCGATTGAGTCAGAGGTGAAATCCCATAGCTTAACTATGGAACTGCCTTTGATACTGGTTGACTTGAGTTATACGGAAGTAGGTAGAATAAGTAGTGTAGCGGTGAAATGCATAGATATTACTTAGAATACCGATTGCGAAGGCAGCCTACTACGTATATACTGACGCTCATGGACGAAAGCGTGGGGAGCGAACAGG	ASV1649
TACGGAGGGGGTTAGCGTTGTTCGGAATTACTGGGCGTAAAGCGCACGTAGGCGGACCAGAAAGTTGGGGGTGAAATCCCGGGGCTCAACCCCGGAACTGCCTCCAAAACTATTGGTCTAGAGTTCGAGAGAGGTGAGTGGAATTCCAAGTGTAGAGGTGAAATTCGTAGATATTTGGAGGAACACCAGTGGCGAAGGCGGCTCACTGGCTCGATACTGACGCTGAGGTGCGAAAGTGTGGGGAGCAAACAGG	ASV165
TACGTAGGGTGCAAGCGTTGTCCGGAATTACTGGGCGTAAAGAGCTCGTAGGTGGTTTGTCGCGTCGTCTGTGAAATTCCACAGCTTAACTGTGGGCGTGCAGGCGATACGGGCATAACTTGAGTACTGTAGGGGTAACTGGAATTCCTGGTGTAGCGGTGAAATGCGCAGATATCAGGAGGAACACCGATGGCGAAGGCAGGTTACTGGGCAGTTACTGACGCTGAGGAGCGAAAGCATGGGTAGCAAACAGG	ASV1650
TACGAAGGTGGCGAGCGTTGTTCGGATTTATTGGGCGTAAAGGGTTCGTAGGCGGCTTGAAAAGTCGGGTGTGAAATCCCACAGCTTAACTGTGGAACTGCACTCGAAACTTTCGAGCTAGAGTATGAGAGGGGTAAAGGGAATTCCTGGTGTAAGGGTGAAATCTGCAGAGATCAGGAGGAACATCAGTCGCGAAGGCGCTTTACTGGCTCATCACTGACGCTGAGGGACGAAAGCTAGGGTAGCAAACGGG	ASV1651
TACGGAGGGAGCTAGCGTTATTCGGAATTACTGGGCGTAAAGCGCACGTAGGCGGCTTTGTAAGTAAGAGGTGAAAGCCTGGTGCTCAACACCAGAACTGCCTTTTAGACTGCATCGCTTGAATCATGGAGAGGTGAGTGGAATTCCGAGTGTAGAGGTGAAATTCGTAGATATTCGGAAGAACACCAGTGGCGAAGGCGGCTCACTGGACATGTATTGACGCTGAGGTGCGAAAGCGTGGGGAGCAAACAGG	ASV1652
TACGGAGGATGCAAGCGTTATCCGGAATCATTGGGTTTAAAGGGTCCGTAGGTGGATTAGTAAGTCAGAGGTGAGAGCCTGCAGCTCAACTGTAGAACTGCCTTTGATACTGCTAGTCTTGAATTATTGTGAAGTGGTTAGAATATGTAGTGTAGCGGTGAAATGCATAGATATTACATAGAATACCAATTGCGAAGGCAGATCACTAACAATATATTGACACTGATGGACGAAAGCGTGGGGAGCGAACGGG	ASV1653
TACGGGGGGTGCAAGCGTTATTCGGAATCACTGGGCGTAAAGCGTGCGTAGGCGTTTTAGTAAGTCTTTTGTGAGATCCTATGGCTTAACCATAGCACTGCAAGGGAAACTACTAAAATAGAGTACAGAAGAGGTAGCTGGAATTTCTAGTGTAGGGGTAAAATCCGTTAATATTAGAAGGAATACCAATGGCGAAGGCAAGCTACTGGGATGTTACTGACGCTGAGGTGCGAAAGCGTGGGGAGCAAACAGG	ASV1654
TACGGAGGGTGCGAGCGTTAATCGGAATTACTGGGCGTAAAGCGCACGCAGGCGGTTTGTTAAGCTAGATGTGAAAGCCCCGAGCTCAACCTGGGATGGTCATTTAGAACTGGCAGACTAGAGTCTTGGAGAGGGGAGTGGAATTCCAGGTGTAGCGGTGAAATGCGTAGATATCTGGAGGAACATCAGTGGCGAAGGCGACTCCCTGGCCAAAGACTGACGCTCATGTGCGAAAGTGTGGGTAGCGAACAGG	ASV1655
TACGGAGGGTGCGAGCGTTAATCGGAATTACTGGGCGTAAAGCGCACGCAGGCGGTTTGTTAAGCTAGATGTGAAAGCCCCGGGCTCAACCTGGGATGGTCATTTAGAACTGGCAGACTAGAGTCTTGGAGAGGGGAGTGGAATTCCAGGTGTAGCGGTGAGATGCGTAGATATCTGGAGGAACATCAGTGGCGAAGGCGACTCCCTGGCCAAAGACTGACGCTCATGTGCGAAAGTGTGGGTAGCGAACAGG	ASV1656
TACGAAGGGCCCGAGCGTTAATCGGAATCACTGGGCTTAAAGCGTACGCAGGCGGACCAGTAAGTACCTTGTGAAATCCCTCGGCTCAACCGAGGAACTGCTTGGTATACTGCTGGTCTTGAGTGTGGTAGGGGCGGTCGGAACGGTAGGTGGAGCGGTGAAATGCATAGATATCTACCGGAACGCCGAAGGTGAAGACAGGCCGCTGGGCCACCACTGACGCTCATGTACGAAAGCGTGGGGAGCGAACGGG	ASV1657
TACGGAAGGTGCAAGCGTTATCCGGAATCACTGGGTTTAAAGGGTGCGTAGGCGGCACAGCCAGTCAGAGGTGAAAGCTCACGGCTCAACCGTGGAATTGCCTTTGATACTGTTGTGCTTGAATAAGGTTGAGGTTAGCGGAATGTGGCATGTAGCGGTGAAATGCATAGATATGCCATAGAACACCAATTGCGAAGGCAGCTAGCTAGACCTTTATTGACGCTGAGGCACGAAAGCGTGGGGAGCGAACAGG	ASV1658
TACGTAGGTGGCAAGCGTTGTCCGGAATTATTGGGCGTAAAGGGCTCGCAGGCGGTTTCTTAAGTCTGATGTGAAAGCCCCCGGCTCAACCGGGGAGGGTCATTGGAAACTGGGGAACTTGAGTGCAGAAGAGGAGAGTGGAATTCCACGTGTAGCGGTGAAATGCGTAGAGATGTGTAGGAACACCAGTGGCGAAGGCGACTCTCTGGTCTGTAACTGACGCTGAGGAGCGAAAGCGTGGGGAGCGAACAGG	ASV1659
[truncated: 3,222 more rows]

[truncated: 6 more sheets: S12 - Tax Table Coral, S13 - Sequence ASV Water, S14 - Tax Table Water, S15 - Metadata Coral, S16 - Metadata Water, S17 - Raw Alpha Div]
